# Supplementary material for: Microbial magnetite oxidation via MtoAB porin-multiheme cytochrome complex in Sideroxydans lithotrophicus ES-1
Source: Appl Environ Microbiol. 2025 Mar 5;91(4):e01865-24. doi: 10.1128/aem.01865-24 (PMC12016527; doi:10.1128/aem.01865-24)
Supplement: Table S3 — Unprocessed LQF intensities and iBAQ values. [file aem.01865-24-s0002.xlsx]

## Sheet: TableS3
Protein IDs	Majority protein IDs	Peptide counts (all)	Peptide counts (razor+unique)	Peptide counts (unique)	Fasta headers	Number of proteins	Peptides	Razor + unique peptides	Unique peptides	Peptides AM15_#1	Peptides AM15_#3	Peptides AM15_#4	Peptides AM3_#1	Peptides AM3_#3	Peptides AM3_#4	Peptides CM15_#1	Peptides CM15_#2	Peptides CM15_#4	Peptides CM3_#2	Peptides CM3_#3	Peptides CM3_#4	Peptides FC2_#1	Peptides FC2_#2	Peptides FC2_#3	Peptides FC7_#1	Peptides FC7_#2	Peptides FC7_#3	Peptides FM15_#2	Peptides FM15_#3	Peptides FM15_#4	Peptides FM3_#1	Peptides FM3_#2	Peptides FM3_#3	Razor + unique peptides AM15_#1	Razor + unique peptides AM15_#3	Razor + unique peptides AM15_#4	Razor + unique peptides AM3_#1	Razor + unique peptides AM3_#3	Razor + unique peptides AM3_#4	Razor + unique peptides CM15_#1	Razor + unique peptides CM15_#2	Razor + unique peptides CM15_#4	Razor + unique peptides CM3_#2	Razor + unique peptides CM3_#3	Razor + unique peptides CM3_#4	Razor + unique peptides FC2_#1	Razor + unique peptides FC2_#2	Razor + unique peptides FC2_#3	Razor + unique peptides FC7_#1
D5CLA6	D5CLA6	28	28	28	tr|D5CLA6|D5CLA6_SIDLE Adenylate/guanylate cyclase with Chase sensor OS=Sideroxydans lithotrophicus (strain ES-1) OX=580332 GN=Slit_0252 PE=4 SV=1	1	28	28	28	15	16	15	0	3	2	17	10	13	0	3	0	8	11	7	8	11	10	14	12	18	7	13	11	15	16	15	0	3	2	17	10	13	0	3	0	8	11	7	8
D5CLA7	D5CLA7	66	66	66	tr|D5CLA7|D5CLA7_SIDLE Fibronectin type III domain protein OS=Sideroxydans lithotrophicus (strain ES-1) OX=580332 GN=Slit_0253 PE=4 SV=1	1	66	66	66	36	34	41	11	17	9	30	30	33	8	18	5	22	27	22	25	25	24	26	27	29	23	29	28	36	34	41	11	17	9	30	30	33	8	18	5	22	27	22	25
D5CLA8	D5CLA8	15	15	15	tr|D5CLA8|D5CLA8_SIDLE Uncharacterized protein OS=Sideroxydans lithotrophicus (strain ES-1) OX=580332 GN=Slit_0254 PE=4 SV=1	1	15	15	15	12	10	10	4	5	5	11	6	11	2	6	3	9	11	9	10	9	9	8	9	10	8	8	10	12	10	10	4	5	5	11	6	11	2	6	3	9	11	9	10
D5CLA9	D5CLA9	15	15	15	tr|D5CLA9|D5CLA9_SIDLE Glutamyl-tRNA reductase OS=Sideroxydans lithotrophicus (strain ES-1) OX=580332 GN=hemA PE=3 SV=1	1	15	15	15	7	6	5	2	4	2	5	5	6	0	1	0	8	7	7	4	6	8	6	8	5	4	5	5	7	6	5	2	4	2	5	5	6	0	1	0	8	7	7	4
D5CLB0	D5CLB0	18	17	17	tr|D5CLB0|D5CLB0_SIDLE Peptide chain release factor 1 OS=Sideroxydans lithotrophicus (strain ES-1) OX=580332 GN=prfA PE=3 SV=1	1	18	17	17	10	9	10	2	3	3	6	5	8	1	0	0	8	8	3	7	5	6	5	7	7	6	5	5	10	9	10	2	3	3	6	5	8	1	0	0	8	7	3	7
D5CLB1	D5CLB1	7	7	7	tr|D5CLB1|D5CLB1_SIDLE Release factor glutamine methyltransferase OS=Sideroxydans lithotrophicus (strain ES-1) OX=580332 GN=prmC PE=3 SV=1	1	7	7	7	0	1	2	1	0	0	2	0	1	0	0	0	0	0	0	0	1	1	0	1	0	0	0	0	0	1	2	1	0	0	2	0	1	0	0	0	0	0	0	0
D5CLB2	D5CLB2	28	28	28	tr|D5CLB2|D5CLB2_SIDLE Argininosuccinate lyase OS=Sideroxydans lithotrophicus (strain ES-1) OX=580332 GN=argH PE=3 SV=1	1	28	28	28	11	13	13	6	5	3	11	11	13	1	3	2	12	11	10	10	13	11	14	9	14	8	10	8	11	13	13	6	5	3	11	11	13	1	3	2	12	11	10	10
D5CLB3	D5CLB3	10	10	10	tr|D5CLB3|D5CLB3_SIDLE Integral membrane sensor signal transduction histidine kinase OS=Sideroxydans lithotrophicus (strain ES-1) OX=580332 GN=Slit_0259 PE=4 SV=1	1	10	10	10	6	4	5	0	1	1	3	3	3	0	0	0	2	3	2	2	4	3	3	4	3	2	2	2	6	4	5	0	1	1	3	3	3	0	0	0	2	3	2	2
D5CLB4	D5CLB4	14	14	14	tr|D5CLB4|D5CLB4_SIDLE Two component transcriptional regulator, LytTR family OS=Sideroxydans lithotrophicus (strain ES-1) OX=580332 GN=Slit_0260 PE=4 SV=1	1	14	14	14	6	7	9	1	2	1	8	6	8	0	1	1	6	7	5	6	6	6	5	4	5	4	6	6	6	7	9	1	2	1	8	6	8	0	1	1	6	7	5	6
D5CLB5	D5CLB5	19	19	19	tr|D5CLB5|D5CLB5_SIDLE Two component transcriptional regulator, winged helix family OS=Sideroxydans lithotrophicus (strain ES-1) OX=580332 GN=Slit_0261 PE=4 SV=1	1	19	19	19	12	12	12	3	5	7	12	12	13	4	5	4	11	11	10	9	9	13	10	10	9	9	10	10	12	12	12	3	5	7	12	12	13	4	5	4	11	11	10	9
D5CLB6	D5CLB6	17	17	17	tr|D5CLB6|D5CLB6_SIDLE Histidine kinase OS=Sideroxydans lithotrophicus (strain ES-1) OX=580332 GN=Slit_0262 PE=4 SV=1	1	17	17	17	6	6	7	1	2	0	5	5	6	2	3	0	7	8	6	7	8	7	8	8	9	4	6	4	6	6	7	1	2	0	5	5	6	2	3	0	7	8	6	7
D5CLB7	D5CLB7	14	14	14	tr|D5CLB7|D5CLB7_SIDLE Uncharacterized protein OS=Sideroxydans lithotrophicus (strain ES-1) OX=580332 GN=Slit_0263 PE=4 SV=1	1	14	14	14	9	10	10	7	7	7	9	9	10	7	8	7	10	9	8	10	10	10	9	10	10	9	7	9	9	10	10	7	7	7	9	9	10	7	8	7	10	9	8	10
D5CLB8	D5CLB8	12	12	12	tr|D5CLB8|D5CLB8_SIDLE Uncharacterized protein OS=Sideroxydans lithotrophicus (strain ES-1) OX=580332 GN=Slit_0264 PE=4 SV=1	1	12	12	12	9	9	8	5	5	4	5	6	6	4	5	4	8	10	5	8	8	10	9	7	8	5	9	10	9	9	8	5	5	4	5	6	6	4	5	4	8	10	5	8
D5CLB9	D5CLB9	14	14	14	tr|D5CLB9|D5CLB9_SIDLE Uncharacterized protein OS=Sideroxydans lithotrophicus (strain ES-1) OX=580332 GN=Slit_0265 PE=4 SV=1	1	14	14	14	6	6	7	5	5	4	2	2	4	1	3	1	5	5	6	5	4	4	7	5	6	4	7	8	6	6	7	5	5	4	2	2	4	1	3	1	5	5	6	5
D5CLC0	D5CLC0	68	68	68	tr|D5CLC0|D5CLC0_SIDLE Phosphoenolpyruvate carboxylase OS=Sideroxydans lithotrophicus (strain ES-1) OX=580332 GN=ppc PE=3 SV=1	1	68	68	68	30	28	30	10	14	11	33	25	35	10	16	5	34	38	25	32	36	31	29	31	36	26	25	25	30	28	30	10	14	11	33	25	35	10	16	5	34	38	25	32
D5CLC1	D5CLC1	22	22	22	tr|D5CLC1|D5CLC1_SIDLE Porphobilinogen deaminase OS=Sideroxydans lithotrophicus (strain ES-1) OX=580332 GN=hemC PE=3 SV=1	1	22	22	22	12	12	12	3	4	3	13	10	11	2	2	2	13	9	9	9	10	10	11	11	11	8	14	11	12	12	12	3	4	3	13	10	11	2	2	2	13	9	9	9
D5CLC2	D5CLC2	12	12	12	tr|D5CLC2|D5CLC2_SIDLE Uroporphyrinogen-III synthase OS=Sideroxydans lithotrophicus (strain ES-1) OX=580332 GN=Slit_0268 PE=3 SV=1	1	12	12	12	5	3	2	0	0	1	3	1	3	0	1	0	4	2	1	0	1	0	3	1	3	2	4	3	5	3	2	0	0	1	3	1	3	0	1	0	4	2	1	0
D5CLC3	D5CLC3	16	16	16	tr|D5CLC3|D5CLC3_SIDLE Uncharacterized protein OS=Sideroxydans lithotrophicus (strain ES-1) OX=580332 GN=Slit_0269 PE=4 SV=1	1	16	16	16	9	10	11	3	5	3	8	8	9	4	4	2	7	6	7	8	7	8	8	9	9	7	8	8	9	10	11	3	5	3	8	8	9	4	4	2	7	6	7	8
D5CLC4	D5CLC4	17	17	17	tr|D5CLC4|D5CLC4_SIDLE HemY domain protein OS=Sideroxydans lithotrophicus (strain ES-1) OX=580332 GN=Slit_0270 PE=4 SV=1	1	17	17	17	10	11	11	4	5	4	7	9	10	1	1	1	5	8	5	8	10	8	8	8	9	5	8	6	10	11	11	4	5	4	7	9	10	1	1	1	5	8	5	8
D5CLC7	D5CLC7	17	17	17	tr|D5CLC7|D5CLC7_SIDLE Oxidoreductase FAD/NAD(P)-binding domain protein OS=Sideroxydans lithotrophicus (strain ES-1) OX=580332 GN=Slit_0273 PE=4 SV=1	1	17	17	17	10	10	10	2	3	3	10	10	10	2	5	2	10	10	8	10	11	8	10	10	10	7	11	7	10	10	10	2	3	3	10	10	10	2	5	2	10	10	8	10
D5CLC8	D5CLC8	8	8	8	tr|D5CLC8|D5CLC8_SIDLE NAD-dependent epimerase/dehydratase OS=Sideroxydans lithotrophicus (strain ES-1) OX=580332 GN=Slit_0274 PE=4 SV=1	1	8	8	8	4	4	3	0	0	1	4	4	4	0	1	0	2	2	0	2	2	3	4	4	3	0	4	0	4	4	3	0	0	1	4	4	4	0	1	0	2	2	0	2
D5CLC9	D5CLC9	26	26	26	tr|D5CLC9|D5CLC9_SIDLE RelA/SpoT family protein OS=Sideroxydans lithotrophicus (strain ES-1) OX=580332 GN=Slit_0275 PE=3 SV=1	1	26	26	26	6	5	9	0	2	0	12	10	13	0	0	0	11	13	12	12	11	9	12	9	10	7	10	12	6	5	9	0	2	0	12	10	13	0	0	0	11	13	12	12
D5CLD0	D5CLD0	10	10	10	tr|D5CLD0|D5CLD0_SIDLE Anthranilate phosphoribosyltransferase OS=Sideroxydans lithotrophicus (strain ES-1) OX=580332 GN=trpD PE=3 SV=1	1	10	10	10	3	4	5	0	2	1	5	4	5	0	3	0	3	4	3	4	4	4	3	3	3	1	1	1	3	4	5	0	2	1	5	4	5	0	3	0	3	4	3	4
D5CLD1	D5CLD1	10	10	10	tr|D5CLD1|D5CLD1_SIDLE Glutamine amidotransferase of anthranilate synthase OS=Sideroxydans lithotrophicus (strain ES-1) OX=580332 GN=Slit_0277 PE=4 SV=1	1	10	10	10	2	0	1	0	0	0	1	2	1	0	0	0	0	1	1	2	1	1	1	2	1	0	0	2	2	0	1	0	0	0	1	2	1	0	0	0	0	1	1	2
D5CLD2	D5CLD2	28	28	28	tr|D5CLD2|D5CLD2_SIDLE Anthranilate synthase component 1 OS=Sideroxydans lithotrophicus (strain ES-1) OX=580332 GN=trpE PE=3 SV=1	1	28	28	28	14	15	16	1	4	3	15	12	15	4	7	1	12	12	8	10	12	10	9	11	11	7	13	12	14	15	16	1	4	3	15	12	15	4	7	1	12	12	8	10
D5CLD3	D5CLD3	10	10	10	tr|D5CLD3|D5CLD3_SIDLE Phosphoglycolate phosphatase OS=Sideroxydans lithotrophicus (strain ES-1) OX=580332 GN=gph PE=3 SV=1	1	10	10	10	3	5	4	2	2	3	4	2	4	1	3	3	4	5	3	4	5	6	3	3	4	3	3	5	3	5	4	2	2	3	4	2	4	1	3	3	4	5	3	4
D5CLD4	D5CLD4	21	21	21	tr|D5CLD4|D5CLD4_SIDLE Ribulose-phosphate 3-epimerase OS=Sideroxydans lithotrophicus (strain ES-1) OX=580332 GN=rpe PE=3 SV=1	1	21	21	21	11	10	11	6	5	5	12	10	13	5	8	6	11	11	10	11	11	11	9	11	11	10	11	11	11	10	11	6	5	5	12	10	13	5	8	6	11	11	10	11
D5CLD5	D5CLD5	35	35	34	tr|D5CLD5|D5CLD5_SIDLE Histidine kinase OS=Sideroxydans lithotrophicus (strain ES-1) OX=580332 GN=Slit_0281 PE=4 SV=1	1	35	35	34	14	18	17	4	4	2	16	15	17	2	5	0	18	14	10	13	13	13	13	15	19	6	9	15	14	18	17	4	4	2	16	15	17	2	5	0	18	14	10	13
D5CLD6	D5CLD6	31	31	31	tr|D5CLD6|D5CLD6_SIDLE Non-specific serine/threonine protein kinase OS=Sideroxydans lithotrophicus (strain ES-1) OX=580332 GN=Slit_0282 PE=4 SV=1	1	31	31	31	16	18	19	6	7	7	15	12	13	1	4	1	12	14	8	14	14	14	15	14	14	11	15	14	16	18	19	6	7	7	15	12	13	1	4	1	12	14	8	14
D5CLD8	D5CLD8	15	15	15	tr|D5CLD8|D5CLD8_SIDLE Murein hydrolase A OS=Sideroxydans lithotrophicus (strain ES-1) OX=580332 GN=Slit_0284 PE=4 SV=1	1	15	15	15	7	9	8	3	4	4	10	8	8	1	2	1	10	9	6	8	8	6	8	7	9	7	7	6	7	9	8	3	4	4	10	8	8	1	2	1	10	9	6	8
D5CLD9	D5CLD9	13	13	13	tr|D5CLD9|D5CLD9_SIDLE Rhodanese domain protein OS=Sideroxydans lithotrophicus (strain ES-1) OX=580332 GN=Slit_0285 PE=4 SV=1	1	13	13	13	11	8	7	3	4	3	9	8	10	4	5	3	7	6	6	8	6	6	8	8	9	8	8	5	11	8	7	3	4	3	9	8	10	4	5	3	7	6	6	8
D5CLE0	D5CLE0	13	13	13	tr|D5CLE0|D5CLE0_SIDLE Diguanylate phosphodiesterase OS=Sideroxydans lithotrophicus (strain ES-1) OX=580332 GN=Slit_0286 PE=4 SV=1	1	13	13	13	9	9	8	3	5	3	8	7	8	2	4	0	6	6	5	5	6	6	6	6	5	7	5	5	9	9	8	3	5	3	8	7	8	2	4	0	6	6	5	5
D5CLE3	D5CLE3	11	11	11	tr|D5CLE3|D5CLE3_SIDLE Thiol:disulfide interchange protein OS=Sideroxydans lithotrophicus (strain ES-1) OX=580332 GN=Slit_0289 PE=3 SV=1	1	11	11	11	8	6	7	5	5	4	8	7	8	4	6	4	8	9	7	7	7	7	6	8	6	7	9	7	8	6	7	5	5	4	8	7	8	4	6	4	8	9	7	7
D5CLE4	D5CLE4	14	14	14	tr|D5CLE4|D5CLE4_SIDLE Ubiquinone biosynthesis hydroxylase, UbiH/UbiF/VisC/COQ6 family OS=Sideroxydans lithotrophicus (strain ES-1) OX=580332 GN=Slit_0290 PE=3 SV=1	1	14	14	14	7	7	5	1	3	0	6	5	7	0	3	0	5	5	4	8	5	6	6	4	5	4	6	5	7	7	5	1	3	0	6	5	7	0	3	0	5	5	4	8
D5CLE6	D5CLE6	3	3	3	tr|D5CLE6|D5CLE6_SIDLE Transcriptional regulator, Fis family OS=Sideroxydans lithotrophicus (strain ES-1) OX=580332 GN=Slit_0292 PE=3 SV=1	1	3	3	3	2	1	2	1	1	1	2	2	2	0	0	0	1	1	1	1	1	1	1	1	2	2	2	2	2	1	2	1	1	1	2	2	2	0	0	0	1	1	1	1
D5CLE7	D5CLE7	31	31	31	tr|D5CLE7|D5CLE7_SIDLE Bifunctional purine biosynthesis protein PurH OS=Sideroxydans lithotrophicus (strain ES-1) OX=580332 GN=purH PE=3 SV=1	1	31	31	31	19	19	21	7	6	4	20	17	18	5	7	2	19	17	12	20	20	18	15	17	19	13	19	17	19	19	21	7	6	4	20	17	18	5	7	2	19	17	12	20
D5CLE8	D5CLE8	20	20	20	tr|D5CLE8|D5CLE8_SIDLE Phosphoribosylamine--glycine ligase OS=Sideroxydans lithotrophicus (strain ES-1) OX=580332 GN=purD PE=3 SV=1	1	20	20	20	6	10	10	1	3	2	9	8	10	2	4	0	9	11	8	8	9	8	6	6	10	7	7	6	6	10	10	1	3	2	9	8	10	2	4	0	9	11	8	8
D5CLE9	D5CLE9	4	4	4	tr|D5CLE9|D5CLE9_SIDLE Threonylcarbamoyl-AMP synthase OS=Sideroxydans lithotrophicus (strain ES-1) OX=580332 GN=tsaC PE=3 SV=1	1	4	4	4	3	3	1	0	0	0	1	1	1	0	0	0	0	2	2	1	0	2	1	0	1	0	0	0	3	3	1	0	0	0	1	1	1	0	0	0	0	2	2	1
D5CLF0	D5CLF0	14	14	14	tr|D5CLF0|D5CLF0_SIDLE Oxygen-dependent coproporphyrinogen-III oxidase OS=Sideroxydans lithotrophicus (strain ES-1) OX=580332 GN=hemF PE=3 SV=1	1	14	14	14	7	7	8	1	2	1	6	7	6	0	2	1	6	6	6	7	7	7	4	5	6	4	6	4	7	7	8	1	2	1	6	7	6	0	2	1	6	6	6	7
D5CLF1	D5CLF1	6	6	6	tr|D5CLF1|D5CLF1_SIDLE Methyltransferase type 12 OS=Sideroxydans lithotrophicus (strain ES-1) OX=580332 GN=Slit_0297 PE=4 SV=1	1	6	6	6	1	1	0	0	0	0	1	0	1	0	1	0	1	0	0	1	0	1	0	1	1	2	1	0	1	1	0	0	0	0	1	0	1	0	1	0	1	0	0	1
D5CLF3	D5CLF3	14	14	14	tr|D5CLF3|D5CLF3_SIDLE Metal dependent phosphohydrolase OS=Sideroxydans lithotrophicus (strain ES-1) OX=580332 GN=Slit_0299 PE=4 SV=1	1	14	14	14	7	8	8	0	0	0	4	3	6	0	0	0	0	0	0	2	3	5	6	4	6	0	0	0	7	8	8	0	0	0	4	3	6	0	0	0	0	0	0	2
D5CLF4	D5CLF4	3	3	3	tr|D5CLF4|D5CLF4_SIDLE Methyltransferase type 11 OS=Sideroxydans lithotrophicus (strain ES-1) OX=580332 GN=Slit_0300 PE=4 SV=1	1	3	3	3	0	1	0	0	0	0	1	1	0	0	0	0	0	0	0	1	1	1	0	1	1	0	0	0	0	1	0	0	0	0	1	1	0	0	0	0	0	0	0	1
D5CLF5	D5CLF5	11	11	11	tr|D5CLF5|D5CLF5_SIDLE Transcriptional regulator, LysR family OS=Sideroxydans lithotrophicus (strain ES-1) OX=580332 GN=Slit_0301 PE=3 SV=1	1	11	11	11	1	2	3	1	0	1	2	2	1	0	0	0	1	3	1	1	3	1	3	1	1	1	1	1	1	2	3	1	0	1	2	2	1	0	0	0	1	3	1	1
D5CLF6	D5CLF6	14	14	14	tr|D5CLF6|D5CLF6_SIDLE Rubrerythrin OS=Sideroxydans lithotrophicus (strain ES-1) OX=580332 GN=Slit_0302 PE=4 SV=1	1	14	14	14	6	7	6	3	3	3	7	5	8	4	5	4	12	10	9	11	13	13	4	7	7	5	5	5	6	7	6	3	3	3	7	5	8	4	5	4	12	10	9	11
D5CLF7	D5CLF7	15	15	15	tr|D5CLF7|D5CLF7_SIDLE Uncharacterized protein OS=Sideroxydans lithotrophicus (strain ES-1) OX=580332 GN=Slit_0303 PE=4 SV=1	1	15	15	15	5	10	10	2	1	2	11	5	11	3	3	2	10	10	6	13	13	13	5	6	5	3	1	5	5	10	10	2	1	2	11	5	11	3	3	2	10	10	6	13
D5CLF8	D5CLF8	11	11	11	tr|D5CLF8|D5CLF8_SIDLE Uncharacterized protein OS=Sideroxydans lithotrophicus (strain ES-1) OX=580332 GN=Slit_0304 PE=4 SV=1	1	11	11	11	0	6	5	0	0	1	2	1	3	1	2	1	7	7	7	10	9	9	2	1	1	1	1	1	0	6	5	0	0	1	2	1	3	1	2	1	7	7	7	10
D5CLF9	D5CLF9	13	13	13	tr|D5CLF9|D5CLF9_SIDLE Ferritin Dps family protein OS=Sideroxydans lithotrophicus (strain ES-1) OX=580332 GN=Slit_0305 PE=3 SV=1	1	13	13	13	5	8	7	4	1	1	7	8	7	3	6	4	8	10	10	10	9	9	6	8	7	6	5	5	5	8	7	4	1	1	7	8	7	3	6	4	8	10	10	10
D5CLG1	D5CLG1	4	4	4	tr|D5CLG1|D5CLG1_SIDLE NnrS family protein OS=Sideroxydans lithotrophicus (strain ES-1) OX=580332 GN=Slit_0307 PE=4 SV=1	1	4	4	4	0	1	1	0	0	0	0	0	0	0	0	0	0	0	0	3	2	1	0	0	0	0	0	0	0	1	1	0	0	0	0	0	0	0	0	0	0	0	0	3
D5CLG2	D5CLG2	2	2	2	tr|D5CLG2|D5CLG2_SIDLE Uncharacterized protein OS=Sideroxydans lithotrophicus (strain ES-1) OX=580332 GN=Slit_0308 PE=4 SV=1	1	2	2	2	0	1	1	0	0	0	0	0	0	0	0	0	0	0	0	0	0	0	0	0	0	0	0	0	0	1	1	0	0	0	0	0	0	0	0	0	0	0	0	0
D5CLG3	D5CLG3	2	2	2	tr|D5CLG3|D5CLG3_SIDLE Uncharacterized protein OS=Sideroxydans lithotrophicus (strain ES-1) OX=580332 GN=Slit_0309 PE=4 SV=1	1	2	2	2	0	0	0	0	1	0	0	0	0	0	0	0	0	1	0	0	0	0	0	0	0	1	1	0	0	0	0	0	1	0	0	0	0	0	0	0	0	1	0	0
D5CLG5	D5CLG5	22	22	22	tr|D5CLG5|D5CLG5_SIDLE ATP-dependent DNA helicase RecG OS=Sideroxydans lithotrophicus (strain ES-1) OX=580332 GN=recG PE=3 SV=1	1	22	22	22	7	8	8	0	0	0	6	2	5	0	0	0	4	4	3	4	5	4	7	4	6	2	4	5	7	8	8	0	0	0	6	2	5	0	0	0	4	4	3	4
D5CLG6	D5CLG6	25	25	23	tr|D5CLG6|D5CLG6_SIDLE Non-specific serine/threonine protein kinase OS=Sideroxydans lithotrophicus (strain ES-1) OX=580332 GN=Slit_0312 PE=4 SV=1	1	25	25	23	10	9	9	2	2	1	6	5	7	0	4	0	6	10	5	6	8	6	6	6	9	4	6	4	10	9	9	2	2	1	6	5	7	0	4	0	6	10	5	6
D5CLG7	D5CLG7	5	5	5	tr|D5CLG7|D5CLG7_SIDLE Endoribonuclease L-PSP OS=Sideroxydans lithotrophicus (strain ES-1) OX=580332 GN=Slit_0313 PE=3 SV=1	1	5	5	5	5	5	5	4	5	3	5	5	5	2	2	2	5	5	5	5	5	5	5	5	5	5	5	4	5	5	5	4	5	3	5	5	5	2	2	2	5	5	5	5
D5CLG8	D5CLG8	18	16	16	tr|D5CLG8|D5CLG8_SIDLE Non-specific serine/threonine protein kinase OS=Sideroxydans lithotrophicus (strain ES-1) OX=580332 GN=Slit_0314 PE=4 SV=1	1	18	16	16	7	8	7	2	2	1	3	5	7	0	2	0	1	4	1	3	5	5	3	5	5	5	3	3	5	7	6	2	2	1	2	4	6	0	1	0	1	3	1	3
D5CLG9	D5CLG9	11	11	11	tr|D5CLG9|D5CLG9_SIDLE Glycosyl transferase family 9 OS=Sideroxydans lithotrophicus (strain ES-1) OX=580332 GN=Slit_0315 PE=4 SV=1	1	11	11	11	3	4	4	1	1	1	5	4	5	0	2	0	4	3	3	3	2	2	3	3	4	3	3	3	3	4	4	1	1	1	5	4	5	0	2	0	4	3	3	3
D5CLH1	D5CLH1	6	6	6	tr|D5CLH1|D5CLH1_SIDLE Glycosyl transferase family 39 OS=Sideroxydans lithotrophicus (strain ES-1) OX=580332 GN=Slit_0317 PE=4 SV=1	1	6	6	6	2	2	2	0	0	0	2	1	3	0	0	0	2	2	0	2	2	1	3	2	1	2	1	1	2	2	2	0	0	0	2	1	3	0	0	0	2	2	0	2
D5CLH2	D5CLH2	21	21	21	tr|D5CLH2|D5CLH2_SIDLE BNR/Asp-box repeat protein OS=Sideroxydans lithotrophicus (strain ES-1) OX=580332 GN=Slit_0318 PE=4 SV=1	1	21	21	21	8	13	13	2	6	3	12	9	13	1	4	0	10	11	9	11	11	13	12	10	10	9	10	11	8	13	13	2	6	3	12	9	13	1	4	0	10	11	9	11
D5CLH4	D5CLH4	4	4	4	tr|D5CLH4|D5CLH4_SIDLE Major facilitator superfamily MFS_1 OS=Sideroxydans lithotrophicus (strain ES-1) OX=580332 GN=Slit_0320 PE=4 SV=1	1	4	4	4	1	2	2	0	0	1	1	2	2	0	0	0	1	1	1	1	1	1	1	1	2	1	1	1	1	2	2	0	0	1	1	2	2	0	0	0	1	1	1	1
D5CLH5	D5CLH5	16	16	16	tr|D5CLH5|D5CLH5_SIDLE Trans-hexaprenyltranstransferase OS=Sideroxydans lithotrophicus (strain ES-1) OX=580332 GN=Slit_0321 PE=3 SV=1	1	16	16	16	7	6	6	2	3	2	5	4	4	0	3	1	4	6	4	5	4	5	4	3	3	3	4	4	7	6	6	2	3	2	5	4	4	0	3	1	4	6	4	5
D5CLH6	D5CLH6	25	24	24	tr|D5CLH6|D5CLH6_SIDLE Diguanylate cyclase/phosphodiesterase with PAS/PAC sensor(S) OS=Sideroxydans lithotrophicus (strain ES-1) OX=580332 GN=Slit_0322 PE=4 SV=1	1	25	24	24	6	8	12	3	1	1	4	8	6	1	2	1	7	7	3	6	8	6	7	9	10	5	7	6	5	7	11	2	0	0	3	7	5	0	1	0	6	6	2	5
D5CLH7	D5CLH7	23	23	23	tr|D5CLH7|D5CLH7_SIDLE Uncharacterized protein OS=Sideroxydans lithotrophicus (strain ES-1) OX=580332 GN=Slit_0323 PE=4 SV=1	1	23	23	23	10	9	9	2	3	2	4	5	7	1	3	0	4	6	5	6	8	7	7	10	6	4	6	6	10	9	9	2	3	2	4	5	7	1	3	0	4	6	5	6
D5CLH8	D5CLH8	10	10	10	tr|D5CLH8|D5CLH8_SIDLE 5-nucleotidase SurE OS=Sideroxydans lithotrophicus (strain ES-1) OX=580332 GN=surE PE=3 SV=1	1	10	10	10	3	6	5	4	4	2	6	6	6	2	3	0	5	6	6	5	4	5	5	5	5	7	7	9	3	6	5	4	4	2	6	6	6	2	3	0	5	6	6	5
D5CLH9	D5CLH9	10	10	10	tr|D5CLH9|D5CLH9_SIDLE Protein-L-isoaspartate O-methyltransferase OS=Sideroxydans lithotrophicus (strain ES-1) OX=580332 GN=pcm PE=3 SV=1	1	10	10	10	5	5	4	1	2	2	2	3	3	0	0	0	3	2	2	4	4	3	2	3	3	1	2	2	5	5	4	1	2	2	2	3	3	0	0	0	3	2	2	4
D5CLI0	D5CLI0	21	21	21	tr|D5CLI0|D5CLI0_SIDLE Peptidase M23 OS=Sideroxydans lithotrophicus (strain ES-1) OX=580332 GN=Slit_0326 PE=4 SV=1	1	21	21	21	9	9	13	6	7	4	9	10	10	0	2	0	7	9	8	9	12	8	12	10	11	9	9	11	9	9	13	6	7	4	9	10	10	0	2	0	7	9	8	9
D5CLI1	D5CLI1	8	8	8	tr|D5CLI1|D5CLI1_SIDLE Radical SAM domain-containing protein OS=Sideroxydans lithotrophicus (strain ES-1) OX=580332 GN=Slit_0327 PE=4 SV=1	1	8	8	8	5	6	7	1	2	0	5	5	6	1	1	0	5	5	3	4	5	5	5	5	5	3	4	5	5	6	7	1	2	0	5	5	6	1	1	0	5	5	3	4
D5CLI2	D5CLI2	10	10	10	tr|D5CLI2|D5CLI2_SIDLE Uncharacterized protein OS=Sideroxydans lithotrophicus (strain ES-1) OX=580332 GN=Slit_0328 PE=4 SV=1	1	10	10	10	1	4	3	0	0	0	4	2	2	0	0	0	1	3	2	1	2	0	2	1	3	1	2	1	1	4	3	0	0	0	4	2	2	0	0	0	1	3	2	1
D5CLI3	D5CLI3	4	4	4	tr|D5CLI3|D5CLI3_SIDLE Na+/solute symporter OS=Sideroxydans lithotrophicus (strain ES-1) OX=580332 GN=Slit_0329 PE=3 SV=1	1	4	4	4	0	1	2	0	0	0	1	1	1	0	0	0	1	0	0	0	0	0	0	0	0	0	0	0	0	1	2	0	0	0	1	1	1	0	0	0	1	0	0	0
D5CLI4	D5CLI4	11	11	11	tr|D5CLI4|D5CLI4_SIDLE Phosphate regulon transcriptional regulatory protein PhoB OS=Sideroxydans lithotrophicus (strain ES-1) OX=580332 GN=Slit_0330 PE=4 SV=1	1	11	11	11	5	5	6	0	0	0	5	4	6	0	0	0	4	3	2	3	4	3	7	4	6	6	8	8	5	5	6	0	0	0	5	4	6	0	0	0	4	3	2	3
D5CLI5	D5CLI5	19	19	19	tr|D5CLI5|D5CLI5_SIDLE Phosphate regulon sensor protein PhoR OS=Sideroxydans lithotrophicus (strain ES-1) OX=580332 GN=Slit_0331 PE=4 SV=1	1	19	19	19	7	10	9	1	2	0	8	5	9	0	0	0	5	10	3	5	5	7	9	8	10	3	7	8	7	10	9	1	2	0	8	5	9	0	0	0	5	10	3	5
D5CLI6	D5CLI6	23	23	23	tr|D5CLI6|D5CLI6_SIDLE Uncharacterized protein OS=Sideroxydans lithotrophicus (strain ES-1) OX=580332 GN=Slit_0332 PE=4 SV=1	1	23	23	23	8	9	11	0	0	0	11	9	10	2	4	1	11	11	8	10	9	9	10	8	7	7	9	12	8	9	11	0	0	0	11	9	10	2	4	1	11	11	8	10
D5CLI7	D5CLI7	60	60	60	tr|D5CLI7|D5CLI7_SIDLE FAD linked oxidase domain protein OS=Sideroxydans lithotrophicus (strain ES-1) OX=580332 GN=Slit_0333 PE=4 SV=1	1	60	60	60	22	26	32	10	4	0	27	24	26	1	9	2	27	25	15	29	27	31	21	22	22	15	23	25	22	26	32	10	4	0	27	24	26	1	9	2	27	25	15	29
D5CLI8	D5CLI8	4	4	4	tr|D5CLI8|D5CLI8_SIDLE RNA 2,3-cyclic phosphodiesterase OS=Sideroxydans lithotrophicus (strain ES-1) OX=580332 GN=Slit_0334 PE=3 SV=1	1	4	4	4	3	3	3	0	0	0	2	3	3	0	0	0	1	0	0	2	3	3	3	2	4	1	2	2	3	3	3	0	0	0	2	3	3	0	0	0	1	0	0	2
D5CLI9	D5CLI9	4	4	4	tr|D5CLI9|D5CLI9_SIDLE DNA-(Apurinic or apyrimidinic site) lyase / pyrimidine dimer DNA glycosylase OS=Sideroxydans lithotrophicus (strain ES-1) OX=580332 GN=Slit_0335 PE=4 SV=1	1	4	4	4	1	2	1	0	0	0	1	1	2	0	0	0	2	1	1	2	2	2	3	1	1	0	1	1	1	2	1	0	0	0	1	1	2	0	0	0	2	1	1	2
D5CLJ0	D5CLJ0	4	4	4	tr|D5CLJ0|D5CLJ0_SIDLE UBA/THIF-type NAD/FAD binding protein OS=Sideroxydans lithotrophicus (strain ES-1) OX=580332 GN=Slit_0336 PE=4 SV=1	1	4	4	4	1	0	2	0	0	0	1	1	2	0	0	0	1	1	1	0	1	0	1	0	1	2	2	0	1	0	2	0	0	0	1	1	2	0	0	0	1	1	1	0
D5CLJ1	D5CLJ1	4	4	4	tr|D5CLJ1|D5CLJ1_SIDLE TatD-related deoxyribonuclease OS=Sideroxydans lithotrophicus (strain ES-1) OX=580332 GN=Slit_0337 PE=4 SV=1	1	4	4	4	2	2	1	0	0	1	1	1	1	0	0	0	1	1	0	0	0	0	1	1	2	0	1	1	2	2	1	0	0	1	1	1	1	0	0	0	1	1	0	0
D5CLJ2	D5CLJ2	10	10	10	tr|D5CLJ2|D5CLJ2_SIDLE Alcohol dehydrogenase zinc-binding domain protein OS=Sideroxydans lithotrophicus (strain ES-1) OX=580332 GN=Slit_0338 PE=4 SV=1	1	10	10	10	7	7	8	5	4	4	7	7	9	3	5	1	6	6	5	6	6	6	8	8	7	6	7	5	7	7	8	5	4	4	7	7	9	3	5	1	6	6	5	6
D5CLJ3	D5CLJ3	16	16	16	tr|D5CLJ3|D5CLJ3_SIDLE Chorismate synthase OS=Sideroxydans lithotrophicus (strain ES-1) OX=580332 GN=aroC PE=3 SV=1	1	16	16	16	8	10	10	2	4	1	8	11	8	1	2	1	7	5	5	5	6	7	7	8	9	8	8	6	8	10	10	2	4	1	8	11	8	1	2	1	7	5	5	5
D5CLJ4	D5CLJ4	1	1	1	tr|D5CLJ4|D5CLJ4_SIDLE Uncharacterized protein OS=Sideroxydans lithotrophicus (strain ES-1) OX=580332 GN=Slit_0340 PE=4 SV=1	1	1	1	1	0	0	0	0	0	0	0	0	0	0	0	0	0	0	0	0	0	0	0	0	0	0	0	0	0	0	0	0	0	0	0	0	0	0	0	0	0	0	0	0
D5CLJ6	D5CLJ6	9	9	9	tr|D5CLJ6|D5CLJ6_SIDLE Glycosyl transferase family 39 OS=Sideroxydans lithotrophicus (strain ES-1) OX=580332 GN=Slit_0342 PE=4 SV=1	1	9	9	9	3	3	2	1	0	0	3	4	3	0	0	0	1	4	0	4	2	2	3	3	3	1	1	1	3	3	2	1	0	0	3	4	3	0	0	0	1	4	0	4
D5CLJ7	D5CLJ7	7	7	7	tr|D5CLJ7|D5CLJ7_SIDLE Transmembrane protein OS=Sideroxydans lithotrophicus (strain ES-1) OX=580332 GN=Slit_0343 PE=4 SV=1	1	7	7	7	4	3	3	0	0	0	1	2	2	0	1	0	3	2	2	2	2	2	0	2	2	3	1	2	4	3	3	0	0	0	1	2	2	0	1	0	3	2	2	2
D5CLJ8	D5CLJ8	14	14	14	tr|D5CLJ8|D5CLJ8_SIDLE Peptidase M48 Ste24p OS=Sideroxydans lithotrophicus (strain ES-1) OX=580332 GN=Slit_0344 PE=4 SV=1	1	14	14	14	6	3	4	0	0	0	5	4	7	1	0	0	7	6	4	7	5	4	5	4	6	3	3	4	6	3	4	0	0	0	5	4	7	1	0	0	7	6	4	7
D5CLJ9	D5CLJ9	4	4	4	tr|D5CLJ9|D5CLJ9_SIDLE 50S ribosomal protein L31 OS=Sideroxydans lithotrophicus (strain ES-1) OX=580332 GN=rpmE PE=3 SV=1	1	4	4	4	2	1	1	0	0	0	0	0	1	0	0	0	0	1	0	1	2	1	1	1	1	0	1	1	2	1	1	0	0	0	0	0	1	0	0	0	0	1	0	1
D5CLK0	D5CLK0	2	2	2	tr|D5CLK0|D5CLK0_SIDLE 7,8-dihydroneopterin aldolase OS=Sideroxydans lithotrophicus (strain ES-1) OX=580332 GN=Slit_0346 PE=3 SV=1	1	2	2	2	2	2	2	0	0	0	2	2	2	0	0	0	2	2	1	1	2	1	1	1	1	1	1	1	2	2	2	0	0	0	2	2	2	0	0	0	2	2	1	1
D5CLK1	D5CLK1	5	5	5	tr|D5CLK1|D5CLK1_SIDLE Glycerol-3-phosphate acyltransferase OS=Sideroxydans lithotrophicus (strain ES-1) OX=580332 GN=plsY PE=3 SV=1	1	5	5	5	3	4	3	1	1	1	2	3	3	1	0	0	2	3	3	3	2	2	2	2	2	2	2	2	3	4	3	1	1	1	2	3	3	1	0	0	2	3	3	3
D5CLK2	D5CLK2	9	9	9	tr|D5CLK2|D5CLK2_SIDLE tRNA N6-adenosine threonylcarbamoyltransferase OS=Sideroxydans lithotrophicus (strain ES-1) OX=580332 GN=tsaD PE=3 SV=1	1	9	9	9	5	6	5	0	0	0	5	3	6	1	1	0	4	5	3	4	4	4	5	5	4	2	4	5	5	6	5	0	0	0	5	3	6	1	1	0	4	5	3	4
D5CLK3	D5CLK3	10	10	10	tr|D5CLK3|D5CLK3_SIDLE Radical SAM domain protein OS=Sideroxydans lithotrophicus (strain ES-1) OX=580332 GN=Slit_0349 PE=4 SV=1	1	10	10	10	5	5	3	1	3	0	2	2	2	0	0	0	3	3	2	3	3	3	4	3	5	2	6	4	5	5	3	1	3	0	2	2	2	0	0	0	3	3	2	3
D5CLK4	D5CLK4	10	10	10	tr|D5CLK4|D5CLK4_SIDLE Beta-ketoacyl synthase OS=Sideroxydans lithotrophicus (strain ES-1) OX=580332 GN=Slit_0350 PE=3 SV=1	1	10	10	10	6	6	6	2	2	2	6	4	5	0	0	0	5	4	4	6	4	4	3	3	2	3	6	6	6	6	6	2	2	2	6	4	5	0	0	0	5	4	4	6
D5CLK5	D5CLK5	6	6	6	tr|D5CLK5|D5CLK5_SIDLE Ketoacyl_synth_N domain-containing protein OS=Sideroxydans lithotrophicus (strain ES-1) OX=580332 GN=Slit_0351 PE=4 SV=1	1	6	6	6	3	3	3	1	1	1	3	2	3	0	0	0	2	3	2	1	2	2	2	2	2	1	3	4	3	3	3	1	1	1	3	2	3	0	0	0	2	3	2	1
D5CLK6	D5CLK6	4	4	4	tr|D5CLK6|D5CLK6_SIDLE Uncharacterized protein OS=Sideroxydans lithotrophicus (strain ES-1) OX=580332 GN=Slit_0352 PE=4 SV=1	1	4	4	4	1	1	1	0	0	0	1	0	1	0	1	0	1	4	0	1	1	1	1	1	1	2	1	1	1	1	1	0	0	0	1	0	1	0	1	0	1	4	0	1
D5CLK7	D5CLK7	6	6	6	tr|D5CLK7|D5CLK7_SIDLE Short-chain dehydrogenase/reductase SDR OS=Sideroxydans lithotrophicus (strain ES-1) OX=580332 GN=Slit_0353 PE=3 SV=1	1	6	6	6	3	3	4	1	1	2	3	3	3	0	0	0	4	3	2	3	3	3	2	2	2	2	2	4	3	3	4	1	1	2	3	3	3	0	0	0	4	3	2	3
D5CLK8	D5CLK8	3	3	3	tr|D5CLK8|D5CLK8_SIDLE Carrier domain-containing protein OS=Sideroxydans lithotrophicus (strain ES-1) OX=580332 GN=Slit_0354 PE=4 SV=1	1	3	3	3	0	0	0	0	0	0	0	0	0	0	1	0	1	1	0	0	0	0	0	1	0	1	1	1	0	0	0	0	0	0	0	0	0	0	1	0	1	1	0	0
D5CLK9	D5CLK9	3	3	3	tr|D5CLK9|D5CLK9_SIDLE Acyl carrier protein OS=Sideroxydans lithotrophicus (strain ES-1) OX=580332 GN=Slit_0355 PE=4 SV=1	1	3	3	3	1	2	2	0	0	0	1	1	2	0	0	0	2	2	0	1	2	2	1	1	1	1	1	1	1	2	2	0	0	0	1	1	2	0	0	0	2	2	0	1
D5CLL0	D5CLL0	6	6	6	tr|D5CLL0|D5CLL0_SIDLE Beta-ketoacyl synthase OS=Sideroxydans lithotrophicus (strain ES-1) OX=580332 GN=Slit_0356 PE=3 SV=1	1	6	6	6	2	3	1	0	0	0	1	0	2	0	0	0	2	2	1	2	2	1	4	2	2	2	2	1	2	3	1	0	0	0	1	0	2	0	0	0	2	2	1	2
D5CLL1	D5CLL1	4	4	4	tr|D5CLL1|D5CLL1_SIDLE Uncharacterized protein OS=Sideroxydans lithotrophicus (strain ES-1) OX=580332 GN=Slit_0357 PE=4 SV=1	1	4	4	4	1	0	2	0	0	0	1	0	0	0	0	0	1	1	0	1	0	0	0	0	0	1	1	1	1	0	2	0	0	0	1	0	0	0	0	0	1	1	0	1
D5CLL3	D5CLL3	16	16	16	tr|D5CLL3|D5CLL3_SIDLE 3-Oxoacyl-(Acyl-carrier-protein (ACP)) synthase III domain protein OS=Sideroxydans lithotrophicus (strain ES-1) OX=580332 GN=Slit_0359 PE=4 SV=1	1	16	16	16	7	9	8	2	3	2	8	6	8	0	0	0	7	8	5	8	8	6	5	4	6	5	5	5	7	9	8	2	3	2	8	6	8	0	0	0	7	8	5	8
D5CLL4	D5CLL4	3	3	3	tr|D5CLL4|D5CLL4_SIDLE Uncharacterized protein OS=Sideroxydans lithotrophicus (strain ES-1) OX=580332 GN=Slit_0360 PE=4 SV=1	1	3	3	3	0	0	0	0	0	0	0	0	1	0	0	0	1	2	0	1	1	1	0	0	1	2	1	1	0	0	0	0	0	0	0	0	1	0	0	0	1	2	0	1
D5CLL5	D5CLL5	12	12	12	tr|D5CLL5|D5CLL5_SIDLE Uncharacterized protein OS=Sideroxydans lithotrophicus (strain ES-1) OX=580332 GN=Slit_0361 PE=4 SV=1	1	12	12	12	2	1	1	1	1	1	0	0	0	0	0	0	6	6	5	0	2	2	2	1	0	0	4	2	2	1	1	1	1	1	0	0	0	0	0	0	6	6	5	0
D5CLL6	D5CLL6	16	16	16	tr|D5CLL6|D5CLL6_SIDLE Methyltransferase type 11 OS=Sideroxydans lithotrophicus (strain ES-1) OX=580332 GN=Slit_0362 PE=4 SV=1	1	16	16	16	5	7	7	1	3	4	8	5	8	1	0	0	8	9	5	7	8	6	7	4	7	6	7	9	5	7	7	1	3	4	8	5	8	1	0	0	8	9	5	7
D5CLL7	D5CLL7	2	2	2	tr|D5CLL7|D5CLL7_SIDLE Uncharacterized protein OS=Sideroxydans lithotrophicus (strain ES-1) OX=580332 GN=Slit_0363 PE=4 SV=1	1	2	2	2	0	0	0	0	0	0	0	0	0	0	0	0	0	0	0	0	0	0	0	0	0	0	0	0	0	0	0	0	0	0	0	0	0	0	0	0	0	0	0	0
D5CLL8	D5CLL8	11	11	11	tr|D5CLL8|D5CLL8_SIDLE AMP-dependent synthetase and ligase OS=Sideroxydans lithotrophicus (strain ES-1) OX=580332 GN=Slit_0364 PE=4 SV=1	1	11	11	11	5	6	4	0	0	1	1	1	2	0	0	0	3	3	3	2	3	2	1	3	4	3	3	5	5	6	4	0	0	1	1	1	2	0	0	0	3	3	3	2
D5CLM0	D5CLM0	6	6	6	tr|D5CLM0|D5CLM0_SIDLE Lipid A biosynthesis acyltransferase OS=Sideroxydans lithotrophicus (strain ES-1) OX=580332 GN=Slit_0366 PE=4 SV=1	1	6	6	6	1	1	1	0	0	0	1	0	3	0	0	0	2	1	0	0	1	1	1	0	0	0	1	1	1	1	1	0	0	0	1	0	3	0	0	0	2	1	0	0
D5CLM1	D5CLM1	10	10	10	tr|D5CLM1|D5CLM1_SIDLE Putative transmembrane protein OS=Sideroxydans lithotrophicus (strain ES-1) OX=580332 GN=Slit_0367 PE=4 SV=1	1	10	10	10	4	4	3	0	1	0	1	2	1	0	0	0	4	4	0	2	1	2	4	1	3	3	4	3	4	4	3	0	1	0	1	2	1	0	0	0	4	4	0	2
D5CLM2	D5CLM2	18	18	18	tr|D5CLM2|D5CLM2_SIDLE MMPL domain-containing protein OS=Sideroxydans lithotrophicus (strain ES-1) OX=580332 GN=Slit_0368 PE=4 SV=1	1	18	18	18	8	7	9	0	1	1	7	4	6	0	0	0	5	3	3	5	4	5	6	6	7	3	5	3	8	7	9	0	1	1	7	4	6	0	0	0	5	3	3	5
D5CLM3	D5CLM3	9	9	9	tr|D5CLM3|D5CLM3_SIDLE Uncharacterized protein OS=Sideroxydans lithotrophicus (strain ES-1) OX=580332 GN=Slit_0369 PE=4 SV=1	1	9	9	9	7	7	5	1	3	1	6	5	4	1	5	0	3	4	4	3	3	3	6	6	7	4	4	4	7	7	5	1	3	1	6	5	4	1	5	0	3	4	4	3
D5CLM4	D5CLM4	2	2	2	tr|D5CLM4|D5CLM4_SIDLE Uncharacterized protein OS=Sideroxydans lithotrophicus (strain ES-1) OX=580332 GN=Slit_0370 PE=4 SV=1	1	2	2	2	0	0	0	0	0	0	0	0	0	0	0	0	0	0	0	0	0	0	0	0	0	0	0	0	0	0	0	0	0	0	0	0	0	0	0	0	0	0	0	0
D5CLM6	D5CLM6	30	30	30	tr|D5CLM6|D5CLM6_SIDLE DEAD/DEAH box helicase domain protein OS=Sideroxydans lithotrophicus (strain ES-1) OX=580332 GN=Slit_2243 PE=3 SV=1	1	30	30	30	18	15	20	5	7	6	16	14	18	3	7	3	15	19	16	18	18	18	8	17	13	11	14	16	18	15	20	5	7	6	16	14	18	3	7	3	15	19	16	18
D5CLM7	D5CLM7	4	4	4	tr|D5CLM7|D5CLM7_SIDLE HI0933 family protein OS=Sideroxydans lithotrophicus (strain ES-1) OX=580332 GN=Slit_2244 PE=4 SV=1	1	4	4	4	0	1	1	0	0	0	1	0	1	0	0	0	1	1	0	1	1	1	0	0	1	0	0	0	0	1	1	0	0	0	1	0	1	0	0	0	1	1	0	1
D5CLM8	D5CLM8	4	4	4	tr|D5CLM8|D5CLM8_SIDLE Cytochrome B561 OS=Sideroxydans lithotrophicus (strain ES-1) OX=580332 GN=Slit_2245 PE=4 SV=1	1	4	4	4	1	2	1	0	0	0	0	0	0	1	1	0	1	1	1	0	1	1	1	1	1	0	0	0	1	2	1	0	0	0	0	0	0	1	1	0	1	1	1	0
D5CLN1	D5CLN1	3	3	3	tr|D5CLN1|D5CLN1_SIDLE Disulfide bond formation protein B OS=Sideroxydans lithotrophicus (strain ES-1) OX=580332 GN=dsbB PE=3 SV=1	1	3	3	3	0	0	0	0	0	0	0	0	0	0	0	0	0	0	0	0	0	0	0	0	0	0	0	0	0	0	0	0	0	0	0	0	0	0	0	0	0	0	0	0
D5CLN2	D5CLN2	6	6	6	tr|D5CLN2|D5CLN2_SIDLE FeS assembly protein IscX OS=Sideroxydans lithotrophicus (strain ES-1) OX=580332 GN=Slit_2249 PE=4 SV=1	1	6	6	6	1	2	2	0	0	0	3	1	2	0	0	0	3	3	1	2	3	1	0	0	2	0	1	2	1	2	2	0	0	0	3	1	2	0	0	0	3	3	1	2
D5CLN3	D5CLN3	8	8	8	tr|D5CLN3|D5CLN3_SIDLE 2Fe-2S ferredoxin OS=Sideroxydans lithotrophicus (strain ES-1) OX=580332 GN=Slit_2250 PE=3 SV=1	1	8	8	8	2	2	2	1	1	1	4	2	3	0	0	0	2	2	1	3	2	2	2	0	1	2	2	2	2	2	2	1	1	1	4	2	3	0	0	0	2	2	1	3
D5CLN4	D5CLN4	31	31	31	tr|D5CLN4|D5CLN4_SIDLE Chaperone protein HscA homolog OS=Sideroxydans lithotrophicus (strain ES-1) OX=580332 GN=hscA PE=3 SV=1	1	31	31	31	14	12	13	3	5	3	15	7	13	4	6	0	12	13	10	12	13	12	8	11	12	9	10	11	14	12	13	3	5	3	15	7	13	4	6	0	12	13	10	12
D5CLN5	D5CLN5	12	12	12	tr|D5CLN5|D5CLN5_SIDLE Co-chaperone protein HscB homolog OS=Sideroxydans lithotrophicus (strain ES-1) OX=580332 GN=hscB PE=3 SV=1	1	12	12	12	2	4	1	0	1	0	4	3	5	0	0	0	4	5	1	4	4	5	1	1	1	0	1	1	2	4	1	0	1	0	4	3	5	0	0	0	4	5	1	4
D5CLN6	D5CLN6	2	2	2	tr|D5CLN6|D5CLN6_SIDLE Iron-binding protein IscA OS=Sideroxydans lithotrophicus (strain ES-1) OX=580332 GN=Slit_2253 PE=3 SV=1	1	2	2	2	1	2	2	0	0	0	1	1	1	0	0	1	1	1	2	1	1	0	1	1	1	0	1	0	1	2	2	0	0	0	1	1	1	0	0	1	1	1	2	1
D5CLN7	D5CLN7	9	9	9	tr|D5CLN7|D5CLN7_SIDLE Iron-sulfur cluster assembly scaffold protein IscU OS=Sideroxydans lithotrophicus (strain ES-1) OX=580332 GN=Slit_2254 PE=3 SV=1	1	9	9	9	5	5	5	3	3	4	6	5	5	2	4	2	5	3	3	3	3	3	3	4	4	4	4	3	5	5	5	3	3	4	6	5	5	2	4	2	5	3	3	3
D5CLN8	D5CLN8	32	32	32	tr|D5CLN8|D5CLN8_SIDLE Cysteine desulfurase IscS OS=Sideroxydans lithotrophicus (strain ES-1) OX=580332 GN=iscS PE=3 SV=1	1	32	32	32	22	20	21	13	16	12	21	19	22	14	16	11	18	20	18	21	22	22	19	21	20	19	19	19	22	20	21	13	16	12	21	19	22	14	16	11	18	20	18	21
D5CLN9	D5CLN9	12	12	12	tr|D5CLN9|D5CLN9_SIDLE Transcriptional regulator, BadM/Rrf2 family OS=Sideroxydans lithotrophicus (strain ES-1) OX=580332 GN=Slit_2256 PE=4 SV=1	1	12	12	12	7	6	6	5	6	5	6	7	6	4	6	6	7	6	6	8	6	6	7	7	6	5	8	7	7	6	6	5	6	5	6	7	6	4	6	6	7	6	6	8
D5CLP0	D5CLP0	11	11	11	tr|D5CLP0|D5CLP0_SIDLE Serine O-acetyltransferase OS=Sideroxydans lithotrophicus (strain ES-1) OX=580332 GN=Slit_2257 PE=3 SV=1	1	11	11	11	4	8	5	2	2	2	5	4	6	2	4	2	4	4	4	3	5	4	5	6	7	3	5	5	4	8	5	2	2	2	5	4	6	2	4	2	4	4	4	3
D5CLP1	D5CLP1	12	12	12	tr|D5CLP1|D5CLP1_SIDLE tRNA (cytidine/uridine-2-O-)-methyltransferase TrmJ OS=Sideroxydans lithotrophicus (strain ES-1) OX=580332 GN=trmJ PE=3 SV=1	1	12	12	12	4	3	6	0	2	0	2	3	4	1	2	0	2	1	1	2	2	1	3	2	2	2	2	1	4	3	6	0	2	0	2	3	4	1	2	0	2	1	1	2
D5CLP2	D5CLP2	10	10	10	tr|D5CLP2|D5CLP2_SIDLE Inositol-1-monophosphatase OS=Sideroxydans lithotrophicus (strain ES-1) OX=580332 GN=Slit_2259 PE=3 SV=1	1	10	10	10	6	6	6	3	4	1	7	6	6	0	3	0	5	7	5	6	6	6	6	7	6	4	6	7	6	6	6	3	4	1	7	6	6	0	3	0	5	7	5	6
D5CLP4	D5CLP4	8	8	8	tr|D5CLP4|D5CLP4_SIDLE Phosphate transport regulator-like protein OS=Sideroxydans lithotrophicus (strain ES-1) OX=580332 GN=Slit_2261 PE=3 SV=1	1	8	8	8	3	4	5	0	0	0	3	3	5	0	0	0	3	4	2	2	5	3	4	4	4	1	3	4	3	4	5	0	0	0	3	3	5	0	0	0	3	4	2	2
D5CLP5	D5CLP5	32	32	32	tr|D5CLP5|D5CLP5_SIDLE DNA mismatch repair protein MutS OS=Sideroxydans lithotrophicus (strain ES-1) OX=580332 GN=mutS PE=3 SV=1	1	32	32	32	9	8	9	0	2	1	9	5	8	0	1	1	5	7	4	6	7	5	6	4	12	7	5	3	9	8	9	0	2	1	9	5	8	0	1	1	5	7	4	6
D5CLP6	D5CLP6	7	7	7	tr|D5CLP6|D5CLP6_SIDLE Uncharacterized protein OS=Sideroxydans lithotrophicus (strain ES-1) OX=580332 GN=Slit_2263 PE=4 SV=1	1	7	7	7	1	3	3	0	1	1	2	1	3	0	0	0	0	0	0	2	2	1	3	2	2	1	1	1	1	3	3	0	1	1	2	1	3	0	0	0	0	0	0	2
D5CLP7	D5CLP7	12	12	12	tr|D5CLP7|D5CLP7_SIDLE CZB domain-containing protein OS=Sideroxydans lithotrophicus (strain ES-1) OX=580332 GN=Slit_2264 PE=4 SV=1	1	12	12	12	2	5	4	2	2	1	5	5	4	1	1	0	4	5	2	4	5	4	3	6	4	4	4	5	2	5	4	2	2	1	5	5	4	1	1	0	4	5	2	4
D5CLP8	D5CLP8	15	15	15	tr|D5CLP8|D5CLP8_SIDLE Protein adenylyltransferase SelO OS=Sideroxydans lithotrophicus (strain ES-1) OX=580332 GN=selO PE=3 SV=1	1	15	15	15	1	1	1	1	2	0	1	1	4	1	1	0	2	5	1	4	2	1	1	2	2	1	2	3	1	1	1	1	2	0	1	1	4	1	1	0	2	5	1	4
D5CLQ1	D5CLQ1	6	6	6	tr|D5CLQ1|D5CLQ1_SIDLE Uncharacterized protein OS=Sideroxydans lithotrophicus (strain ES-1) OX=580332 GN=Slit_2268 PE=4 SV=1	1	6	6	6	2	2	0	0	0	0	1	0	1	0	0	0	1	0	0	1	2	1	1	0	2	0	0	1	2	2	0	0	0	0	1	0	1	0	0	0	1	0	0	1
D5CLQ3	D5CLQ3	13	13	13	tr|D5CLQ3|D5CLQ3_SIDLE Metal dependent phosphohydrolase OS=Sideroxydans lithotrophicus (strain ES-1) OX=580332 GN=Slit_2270 PE=4 SV=1	1	13	13	13	10	9	9	0	1	1	7	6	9	2	1	1	4	3	2	5	6	6	8	7	7	2	5	4	10	9	9	0	1	1	7	6	9	2	1	1	4	3	2	5
D5CLQ4	D5CLQ4	10	10	10	tr|D5CLQ4|D5CLQ4_SIDLE Diguanylate cyclase/phosphodiesterase OS=Sideroxydans lithotrophicus (strain ES-1) OX=580332 GN=Slit_2271 PE=4 SV=1	1	10	10	10	1	1	0	0	0	0	1	0	0	0	0	0	3	1	1	0	0	0	1	0	0	1	2	3	1	1	0	0	0	0	1	0	0	0	0	0	3	1	1	0
D5CLQ7	D5CLQ7	11	11	11	tr|D5CLQ7|D5CLQ7_SIDLE Uncharacterized protein OS=Sideroxydans lithotrophicus (strain ES-1) OX=580332 GN=Slit_2274 PE=4 SV=1	1	11	11	11	5	6	5	0	1	0	6	5	7	1	5	2	4	6	4	5	5	6	6	5	4	3	2	5	5	6	5	0	1	0	6	5	7	1	5	2	4	6	4	5
D5CLQ8	D5CLQ8	9	9	9	tr|D5CLQ8|D5CLQ8_SIDLE Putative diguanylate cyclase OS=Sideroxydans lithotrophicus (strain ES-1) OX=580332 GN=Slit_2275 PE=4 SV=1	1	9	9	9	7	7	6	2	3	2	6	7	6	3	4	1	5	6	5	6	6	6	6	7	7	5	5	6	7	7	6	2	3	2	6	7	6	3	4	1	5	6	5	6
D5CLQ9	D5CLQ9	21	21	21	tr|D5CLQ9|D5CLQ9_SIDLE FAD-dependent pyridine nucleotide-disulfide oxidoreductase OS=Sideroxydans lithotrophicus (strain ES-1) OX=580332 GN=Slit_2276 PE=4 SV=1	1	21	21	21	14	12	12	2	1	3	5	6	8	0	0	0	2	3	0	5	5	5	7	9	13	4	3	3	14	12	12	2	1	3	5	6	8	0	0	0	2	3	0	5
D5CLR0	D5CLR0	25	25	25	tr|D5CLR0|D5CLR0_SIDLE Uncharacterized protein OS=Sideroxydans lithotrophicus (strain ES-1) OX=580332 GN=Slit_2277 PE=4 SV=1	1	25	25	25	10	9	8	2	5	1	8	8	10	1	2	0	7	7	6	7	8	8	11	13	10	6	8	9	10	9	8	2	5	1	8	8	10	1	2	0	7	7	6	7
D5CLR1	D5CLR1	4	4	4	tr|D5CLR1|D5CLR1_SIDLE Uncharacterized protein OS=Sideroxydans lithotrophicus (strain ES-1) OX=580332 GN=Slit_2278 PE=4 SV=1	1	4	4	4	1	2	2	1	1	1	2	1	2	1	1	0	1	1	1	1	2	2	2	2	3	1	1	1	1	2	2	1	1	1	2	1	2	1	1	0	1	1	1	1
D5CLR2	D5CLR2	20	18	18	tr|D5CLR2|D5CLR2_SIDLE Twitching motility protein OS=Sideroxydans lithotrophicus (strain ES-1) OX=580332 GN=Slit_2279 PE=3 SV=1	1	20	18	18	6	7	6	3	4	2	7	4	7	2	3	1	8	9	7	7	9	8	5	5	6	6	7	9	4	5	4	1	2	1	5	2	5	1	1	0	6	7	5	5
D5CLR3	D5CLR3	7	7	7	tr|D5CLR3|D5CLR3_SIDLE NAD-dependent glycerol-3-phosphate dehydrogenase domain protein OS=Sideroxydans lithotrophicus (strain ES-1) OX=580332 GN=Slit_2280 PE=4 SV=1	1	7	7	7	3	3	3	0	0	0	3	2	2	0	0	0	2	2	2	2	2	2	3	4	3	1	2	2	3	3	3	0	0	0	3	2	2	0	0	0	2	2	2	2
D5CLR5	D5CLR5	3	3	3	tr|D5CLR5|D5CLR5_SIDLE Uncharacterized protein OS=Sideroxydans lithotrophicus (strain ES-1) OX=580332 GN=Slit_2282 PE=4 SV=1	1	3	3	3	1	1	1	1	1	2	1	1	2	0	1	1	1	1	1	1	1	1	1	1	1	1	1	1	1	1	1	1	1	2	1	1	2	0	1	1	1	1	1	1
D5CLR7	D5CLR7	9	9	9	tr|D5CLR7|D5CLR7_SIDLE Peptidylprolyl isomerase OS=Sideroxydans lithotrophicus (strain ES-1) OX=580332 GN=Slit_2284 PE=4 SV=1	1	9	9	9	4	5	5	1	1	1	6	4	7	1	2	1	8	8	4	8	7	8	3	7	6	3	7	9	4	5	5	1	1	1	6	4	7	1	2	1	8	8	4	8
D5CLR8	D5CLR8	10	10	10	tr|D5CLR8|D5CLR8_SIDLE Thioredoxin peroxidase OS=Sideroxydans lithotrophicus (strain ES-1) OX=580332 GN=Slit_2285 PE=4 SV=1	1	10	10	10	3	2	3	1	1	0	3	2	4	1	2	0	1	3	2	3	4	4	4	3	4	3	2	1	3	2	3	1	1	0	3	2	4	1	2	0	1	3	2	3
D5CLR9	D5CLR9	17	17	17	tr|D5CLR9|D5CLR9_SIDLE Cupin 4 family protein OS=Sideroxydans lithotrophicus (strain ES-1) OX=580332 GN=Slit_2286 PE=4 SV=1	1	17	17	17	8	5	6	1	3	3	6	6	5	2	2	2	4	5	3	7	7	8	7	6	7	3	5	5	8	5	6	1	3	3	6	6	5	2	2	2	4	5	3	7
D5CLS0	D5CLS0	8	8	8	tr|D5CLS0|D5CLS0_SIDLE Uncharacterized protein OS=Sideroxydans lithotrophicus (strain ES-1) OX=580332 GN=Slit_2287 PE=4 SV=1	1	8	8	8	4	5	5	3	2	1	4	5	5	2	3	1	3	4	4	3	3	4	5	4	5	4	5	4	4	5	5	3	2	1	4	5	5	2	3	1	3	4	4	3
D5CLS2	D5CLS2	17	17	17	tr|D5CLS2|D5CLS2_SIDLE Uncharacterized protein OS=Sideroxydans lithotrophicus (strain ES-1) OX=580332 GN=Slit_2289 PE=4 SV=1	1	17	17	17	10	10	8	6	6	7	10	10	9	5	4	5	10	10	11	9	10	10	10	10	9	9	9	8	10	10	8	6	6	7	10	10	9	5	4	5	10	10	11	9
D5CLS3	D5CLS3	17	17	17	tr|D5CLS3|D5CLS3_SIDLE 4-hydroxy-tetrahydrodipicolinate synthase OS=Sideroxydans lithotrophicus (strain ES-1) OX=580332 GN=dapA PE=3 SV=1	1	17	17	17	10	10	10	6	7	4	9	9	12	6	6	5	10	11	8	8	9	9	8	9	9	6	10	10	10	10	10	6	7	4	9	9	12	6	6	5	10	11	8	8
D5CLS4	D5CLS4	5	5	5	tr|D5CLS4|D5CLS4_SIDLE FeoA family protein OS=Sideroxydans lithotrophicus (strain ES-1) OX=580332 GN=Slit_2291 PE=3 SV=1	1	5	5	5	1	1	2	1	0	0	2	2	3	0	0	0	2	2	1	1	2	2	0	3	3	1	2	1	1	1	2	1	0	0	2	2	3	0	0	0	2	2	1	1
D5CLS5	D5CLS5	14	14	14	tr|D5CLS5|D5CLS5_SIDLE Ferrous iron transport protein B OS=Sideroxydans lithotrophicus (strain ES-1) OX=580332 GN=Slit_2292 PE=3 SV=1	1	14	14	14	6	5	6	0	2	1	5	5	5	1	0	0	6	5	5	4	7	7	6	3	5	2	3	2	6	5	6	0	2	1	5	5	5	1	0	0	6	5	5	4
D5CLS6	D5CLS6	4	4	4	tr|D5CLS6|D5CLS6_SIDLE Uncharacterized protein OS=Sideroxydans lithotrophicus (strain ES-1) OX=580332 GN=Slit_2293 PE=4 SV=1	1	4	4	4	2	2	1	1	2	1	2	2	1	1	1	1	1	1	1	2	1	1	1	1	0	2	2	1	2	2	1	1	2	1	2	2	1	1	1	1	1	1	1	2
D5CLS7	D5CLS7	12	12	12	tr|D5CLS7|D5CLS7_SIDLE YfaZ family protein OS=Sideroxydans lithotrophicus (strain ES-1) OX=580332 GN=Slit_2294 PE=4 SV=1	1	12	12	12	6	7	7	6	5	3	6	8	6	3	5	2	8	6	7	7	8	7	7	7	8	9	9	9	6	7	7	6	5	3	6	8	6	3	5	2	8	6	7	7
D5CLS9	D5CLS9	4	4	4	tr|D5CLS9|D5CLS9_SIDLE HopJ type III effector protein OS=Sideroxydans lithotrophicus (strain ES-1) OX=580332 GN=Slit_2296 PE=4 SV=1	1	4	4	4	1	1	1	0	0	0	1	1	1	0	0	0	1	1	1	1	1	1	1	1	1	1	1	1	1	1	1	0	0	0	1	1	1	0	0	0	1	1	1	1
D5CLT0	D5CLT0	14	14	14	tr|D5CLT0|D5CLT0_SIDLE Rhodanese domain protein OS=Sideroxydans lithotrophicus (strain ES-1) OX=580332 GN=Slit_2297 PE=4 SV=1	1	14	14	14	6	7	6	3	1	2	7	3	7	0	0	0	5	6	4	6	6	5	5	6	7	5	5	7	6	7	6	3	1	2	7	3	7	0	0	0	5	6	4	6
D5CLT1	D5CLT1	15	15	15	tr|D5CLT1|D5CLT1_SIDLE 23S rRNA (uracil(1939)-C(5))-methyltransferase RlmD OS=Sideroxydans lithotrophicus (strain ES-1) OX=580332 GN=rlmD PE=3 SV=1	1	15	15	15	7	7	7	4	6	2	5	7	8	0	1	0	6	6	7	6	7	5	6	6	6	6	8	8	7	7	7	4	6	2	5	7	8	0	1	0	6	6	7	6
D5CLT2	D5CLT2	19	19	19	tr|D5CLT2|D5CLT2_SIDLE 3-5 exonuclease, PolB-like protein OS=Sideroxydans lithotrophicus (strain ES-1) OX=580332 GN=Slit_2299 PE=4 SV=1	1	19	19	19	8	10	8	2	1	2	8	7	6	0	2	0	9	7	6	9	10	9	6	4	8	5	5	5	8	10	8	2	1	2	8	7	6	0	2	0	9	7	6	9
D5CLT3	D5CLT3	6	6	6	tr|D5CLT3|D5CLT3_SIDLE LexA repressor OS=Sideroxydans lithotrophicus (strain ES-1) OX=580332 GN=Slit_2300 PE=3 SV=1	1	6	6	6	2	2	2	0	1	0	2	2	2	0	0	0	1	1	1	2	2	2	3	2	2	1	1	1	2	2	2	0	1	0	2	2	2	0	0	0	1	1	1	2
D5CLT8	D5CLT8	14	14	14	tr|D5CLT8|D5CLT8_SIDLE Uncharacterized protein OS=Sideroxydans lithotrophicus (strain ES-1) OX=580332 GN=Slit_2306 PE=4 SV=1	1	14	14	14	10	9	10	6	6	2	9	10	9	2	4	1	7	6	5	9	8	9	10	8	11	8	8	8	10	9	10	6	6	2	9	10	9	2	4	1	7	6	5	9
D5CLT9	D5CLT9	5	5	5	tr|D5CLT9|D5CLT9_SIDLE Peptidase S11 D-alanyl-D-alanine carboxypeptidase 1 OS=Sideroxydans lithotrophicus (strain ES-1) OX=580332 GN=Slit_2307 PE=3 SV=1	1	5	5	5	0	2	1	0	0	0	0	0	0	0	0	0	0	0	0	1	1	1	1	0	1	0	0	1	0	2	1	0	0	0	0	0	0	0	0	0	0	0	0	1
D5CLU1	D5CLU1	14	14	14	tr|D5CLU1|D5CLU1_SIDLE Peptidase M48 Ste24p OS=Sideroxydans lithotrophicus (strain ES-1) OX=580332 GN=Slit_2309 PE=3 SV=1	1	14	14	14	7	10	10	4	3	6	10	8	8	2	2	1	6	5	6	8	9	9	8	11	10	6	9	10	7	10	10	4	3	6	10	8	8	2	2	1	6	5	6	8
D5CLU2	D5CLU2	7	7	7	tr|D5CLU2|D5CLU2_SIDLE SH3 type 3 domain protein OS=Sideroxydans lithotrophicus (strain ES-1) OX=580332 GN=Slit_2310 PE=4 SV=1	1	7	7	7	5	4	4	1	2	1	3	2	3	2	0	0	1	1	1	1	0	1	1	1	1	1	1	1	5	4	4	1	2	1	3	2	3	2	0	0	1	1	1	1
D5CLU3	D5CLU3	23	23	23	tr|D5CLU3|D5CLU3_SIDLE Putative Chase2 sensor protein OS=Sideroxydans lithotrophicus (strain ES-1) OX=580332 GN=Slit_2311 PE=4 SV=1	1	23	23	23	12	10	11	1	3	0	9	8	10	0	3	0	7	6	5	9	6	9	9	9	10	5	7	5	12	10	11	1	3	0	9	8	10	0	3	0	7	6	5	9
D5CLU4	D5CLU4	16	16	16	tr|D5CLU4|D5CLU4_SIDLE Superoxide dismutase OS=Sideroxydans lithotrophicus (strain ES-1) OX=580332 GN=Slit_2312 PE=3 SV=1	1	16	16	16	13	12	12	5	7	4	11	12	12	6	11	4	11	12	11	11	11	12	11	11	12	6	9	10	13	12	12	5	7	4	11	12	12	6	11	4	11	12	11	11
D5CLU5	D5CLU5	10	10	10	tr|D5CLU5|D5CLU5_SIDLE Lipoyl synthase OS=Sideroxydans lithotrophicus (strain ES-1) OX=580332 GN=lipA PE=3 SV=1	1	10	10	10	2	2	2	0	2	0	3	2	4	0	0	0	3	2	3	4	3	3	2	1	2	2	2	0	2	2	2	0	2	0	3	2	4	0	0	0	3	2	3	4
D5CLU6	D5CLU6	3	3	3	tr|D5CLU6|D5CLU6_SIDLE Uncharacterized protein OS=Sideroxydans lithotrophicus (strain ES-1) OX=580332 GN=Slit_2314 PE=4 SV=1	1	3	3	3	1	2	1	1	1	1	1	0	0	1	0	0	1	1	1	1	0	1	2	1	1	2	1	1	1	2	1	1	1	1	1	0	0	1	0	0	1	1	1	1
D5CLU7	D5CLU7	22	22	22	tr|D5CLU7|D5CLU7_SIDLE DUF853 domain-containing protein OS=Sideroxydans lithotrophicus (strain ES-1) OX=580332 GN=Slit_2315 PE=4 SV=1	1	22	22	22	7	9	11	2	6	2	10	9	10	0	3	0	11	8	8	11	10	9	10	8	9	9	10	11	7	9	11	2	6	2	10	9	10	0	3	0	11	8	8	11
D5CLU8	D5CLU8	6	6	6	tr|D5CLU8|D5CLU8_SIDLE DNA alkylation repair enzyme OS=Sideroxydans lithotrophicus (strain ES-1) OX=580332 GN=Slit_2316 PE=4 SV=1	1	6	6	6	3	3	0	0	0	0	2	0	1	0	0	0	0	0	0	0	0	1	0	1	1	0	0	0	3	3	0	0	0	0	2	0	1	0	0	0	0	0	0	0
D5CLU9	D5CLU9	7	7	7	tr|D5CLU9|D5CLU9_SIDLE Class I peptide chain release factor OS=Sideroxydans lithotrophicus (strain ES-1) OX=580332 GN=Slit_2317 PE=3 SV=1	1	7	7	7	0	1	2	1	1	1	1	0	0	0	0	0	0	1	0	0	0	0	0	0	0	0	1	0	0	1	2	1	1	1	1	0	0	0	0	0	0	1	0	0
D5CLV0	D5CLV0	2	2	2	tr|D5CLV0|D5CLV0_SIDLE S4 RNA-binding domain-containing protein OS=Sideroxydans lithotrophicus (strain ES-1) OX=580332 GN=Slit_2318 PE=4 SV=1	1	2	2	2	1	2	1	1	1	0	2	0	1	0	0	0	1	1	1	1	1	2	1	1	1	1	1	1	1	2	1	1	1	0	2	0	1	0	0	0	1	1	1	1
D5CLV1	D5CLV1	26	26	26	tr|D5CLV1|D5CLV1_SIDLE Peptide chain release factor 3 OS=Sideroxydans lithotrophicus (strain ES-1) OX=580332 GN=prfC PE=3 SV=1	1	26	26	26	12	15	14	1	2	2	11	7	9	0	0	0	12	16	11	11	14	13	10	9	10	6	10	6	12	15	14	1	2	2	11	7	9	0	0	0	12	16	11	11
D5CLV2	D5CLV2	12	12	12	tr|D5CLV2|D5CLV2_SIDLE Extracellular solute-binding protein family 3 OS=Sideroxydans lithotrophicus (strain ES-1) OX=580332 GN=Slit_2320 PE=3 SV=1	1	12	12	12	6	6	9	1	1	1	6	4	7	1	1	1	1	1	1	2	2	3	5	5	6	3	5	4	6	6	9	1	1	1	6	4	7	1	1	1	1	1	1	2
D5CLV3	D5CLV3	27	26	26	tr|D5CLV3|D5CLV3_SIDLE Diguanylate cyclase/phosphodiesterase with PAS/PAC sensor(S) OS=Sideroxydans lithotrophicus (strain ES-1) OX=580332 GN=Slit_2321 PE=4 SV=1	1	27	26	26	13	17	14	1	0	0	12	10	13	0	2	0	7	8	2	8	10	8	13	13	11	6	9	11	12	16	14	0	0	0	11	9	12	0	1	0	6	8	1	7
D5CLV5	D5CLV5	8	8	8	tr|D5CLV5|D5CLV5_SIDLE Activator of Hsp90 ATPase 1 family protein OS=Sideroxydans lithotrophicus (strain ES-1) OX=580332 GN=Slit_2323 PE=3 SV=1	1	8	8	8	4	3	4	2	1	1	3	3	3	0	1	0	1	4	1	5	4	5	2	2	3	2	2	2	4	3	4	2	1	1	3	3	3	0	1	0	1	4	1	5
D5CLV7	D5CLV7	8	8	8	tr|D5CLV7|D5CLV7_SIDLE Bifunctional deaminase-reductase domain protein OS=Sideroxydans lithotrophicus (strain ES-1) OX=580332 GN=Slit_2325 PE=4 SV=1	1	8	8	8	5	5	5	0	0	1	4	4	4	0	2	0	4	4	4	3	4	4	4	4	4	5	3	1	5	5	5	0	0	1	4	4	4	0	2	0	4	4	4	3
D5CLV8	D5CLV8	5	5	5	tr|D5CLV8|D5CLV8_SIDLE Activator of Hsp90 ATPase 1 family protein OS=Sideroxydans lithotrophicus (strain ES-1) OX=580332 GN=Slit_2326 PE=3 SV=1	1	5	5	5	2	3	3	0	1	1	1	2	2	0	1	0	2	2	1	3	2	3	4	3	2	2	1	2	2	3	3	0	1	1	1	2	2	0	1	0	2	2	1	3
D5CLV9	D5CLV9	5	5	5	tr|D5CLV9|D5CLV9_SIDLE Activator of Hsp90 ATPase 1 family protein OS=Sideroxydans lithotrophicus (strain ES-1) OX=580332 GN=Slit_2327 PE=3 SV=1	1	5	5	5	1	2	1	1	0	0	0	1	1	0	0	0	0	1	1	2	1	2	0	1	1	1	1	0	1	2	1	1	0	0	0	1	1	0	0	0	0	1	1	2
D5CLW0	D5CLW0	4	4	4	tr|D5CLW0|D5CLW0_SIDLE Bifunctional deaminase-reductase domain protein OS=Sideroxydans lithotrophicus (strain ES-1) OX=580332 GN=Slit_2328 PE=4 SV=1	1	4	4	4	2	1	1	1	1	1	1	1	2	0	1	0	2	2	1	2	2	3	2	2	2	1	2	1	2	1	1	1	1	1	1	1	2	0	1	0	2	2	1	2
D5CLW1	D5CLW1	4	4	4	tr|D5CLW1|D5CLW1_SIDLE Polyketide cyclase/dehydrase OS=Sideroxydans lithotrophicus (strain ES-1) OX=580332 GN=Slit_2329 PE=4 SV=1	1	4	4	4	3	3	3	0	0	0	2	3	3	0	1	0	1	1	1	2	2	2	2	3	3	1	1	1	3	3	3	0	0	0	2	3	3	0	1	0	1	1	1	2
D5CLW2	D5CLW2	6	6	6	tr|D5CLW2|D5CLW2_SIDLE 3-demethylubiquinone-9 3-methyltransferase OS=Sideroxydans lithotrophicus (strain ES-1) OX=580332 GN=Slit_2330 PE=4 SV=1	1	6	6	6	4	5	4	0	0	0	4	3	2	0	0	0	1	1	0	2	3	3	1	4	3	0	0	0	4	5	4	0	0	0	4	3	2	0	0	0	1	1	0	2
D5CLW3	D5CLW3	5	5	5	tr|D5CLW3|D5CLW3_SIDLE Bifunctional deaminase-reductase domain protein OS=Sideroxydans lithotrophicus (strain ES-1) OX=580332 GN=Slit_2331 PE=4 SV=1	1	5	5	5	3	3	4	0	0	0	3	3	4	0	0	0	1	3	0	4	4	4	3	4	4	1	1	1	3	3	4	0	0	0	3	3	4	0	0	0	1	3	0	4
D5CLW4	D5CLW4	5	5	5	tr|D5CLW4|D5CLW4_SIDLE 3-demethylubiquinone-9 3-methyltransferase OS=Sideroxydans lithotrophicus (strain ES-1) OX=580332 GN=Slit_2332 PE=4 SV=1	1	5	5	5	3	3	2	1	1	1	3	2	2	1	1	0	1	1	1	3	3	3	3	4	4	1	2	1	3	3	2	1	1	1	3	2	2	1	1	0	1	1	1	3
D5CLW5	D5CLW5	3	3	3	tr|D5CLW5|D5CLW5_SIDLE Glyoxalase/bleomycin resistance protein/dioxygenase OS=Sideroxydans lithotrophicus (strain ES-1) OX=580332 GN=Slit_2333 PE=4 SV=1	1	3	3	3	1	0	1	0	0	0	0	1	2	0	0	0	1	0	0	1	1	1	0	1	1	0	0	0	1	0	1	0	0	0	0	1	2	0	0	0	1	0	0	1
D5CLW6	D5CLW6	3	3	3	tr|D5CLW6|D5CLW6_SIDLE Uncharacterized protein OS=Sideroxydans lithotrophicus (strain ES-1) OX=580332 GN=Slit_2334 PE=4 SV=1	1	3	3	3	2	2	2	0	0	0	1	1	1	0	0	0	1	0	0	1	0	0	0	2	1	0	0	1	2	2	2	0	0	0	1	1	1	0	0	0	1	0	0	1
D5CLW7	D5CLW7	14	14	14	tr|D5CLW7|D5CLW7_SIDLE Radical SAM domain protein OS=Sideroxydans lithotrophicus (strain ES-1) OX=580332 GN=Slit_2335 PE=4 SV=1	1	14	14	14	3	4	2	1	0	1	2	2	2	1	2	0	1	1	0	2	1	1	2	2	4	2	2	3	3	4	2	1	0	1	2	2	2	1	2	0	1	1	0	2
D5CLW8	D5CLW8	4	4	4	tr|D5CLW8|D5CLW8_SIDLE Uncharacterized protein OS=Sideroxydans lithotrophicus (strain ES-1) OX=580332 GN=Slit_2336 PE=4 SV=1	1	4	4	4	2	3	2	0	0	0	2	2	1	0	0	0	1	1	1	1	1	1	1	2	2	1	0	3	2	3	2	0	0	0	2	2	1	0	0	0	1	1	1	1
D5CLX3	D5CLX3	12	12	12	tr|D5CLX3|D5CLX3_SIDLE Putative signal transduction protein OS=Sideroxydans lithotrophicus (strain ES-1) OX=580332 GN=Slit_2341 PE=4 SV=1	1	12	12	12	8	7	7	1	0	0	7	7	8	1	1	0	5	6	4	6	8	6	4	9	6	4	4	3	8	7	7	1	0	0	7	7	8	1	1	0	5	6	4	6
D5CLX4	D5CLX4	14	14	14	tr|D5CLX4|D5CLX4_SIDLE Diguanylate cyclase with PAS/PAC sensor and hemerythrin-like metal-binding domain OS=Sideroxydans lithotrophicus (strain ES-1) OX=580332 GN=Slit_2342 PE=3 SV=1	1	14	14	14	4	4	5	0	1	0	4	2	4	0	1	0	3	1	1	3	2	1	6	4	4	2	2	4	4	4	5	0	1	0	4	2	4	0	1	0	3	1	1	3
D5CLX5	D5CLX5	14	14	14	tr|D5CLX5|D5CLX5_SIDLE Uncharacterized protein OS=Sideroxydans lithotrophicus (strain ES-1) OX=580332 GN=Slit_2343 PE=4 SV=1	1	14	14	14	9	9	9	3	2	1	8	8	9	0	5	1	6	7	4	6	7	7	6	8	9	4	8	6	9	9	9	3	2	1	8	8	9	0	5	1	6	7	4	6
D5CLX6	D5CLX6	17	17	17	tr|D5CLX6|D5CLX6_SIDLE von Willebrand factor type A OS=Sideroxydans lithotrophicus (strain ES-1) OX=580332 GN=Slit_2344 PE=4 SV=1	1	17	17	17	7	3	1	1	1	0	4	2	4	1	1	0	5	5	1	1	4	6	4	2	2	1	1	1	7	3	1	1	1	0	4	2	4	1	1	0	5	5	1	1
D5CLX7	D5CLX7	18	18	12	tr|D5CLX7|D5CLX7_SIDLE CbbQ/NirQ/NorQ domain protein OS=Sideroxydans lithotrophicus (strain ES-1) OX=580332 GN=Slit_2345 PE=4 SV=1	1	18	18	12	11	9	9	4	3	4	8	8	9	0	3	0	7	8	6	7	8	9	7	7	9	6	5	7	11	9	9	4	3	4	8	8	9	0	3	0	7	8	6	7
D5CLX9	D5CLX9	1	1	1	tr|D5CLX9|D5CLX9_SIDLE Histidine triad (HIT) protein OS=Sideroxydans lithotrophicus (strain ES-1) OX=580332 GN=Slit_2347 PE=4 SV=1	1	1	1	1	1	1	1	0	0	0	1	1	0	0	0	0	0	0	0	0	0	0	1	0	0	0	0	0	1	1	1	0	0	0	1	1	0	0	0	0	0	0	0	0
D5CLY0	D5CLY0	10	10	10	tr|D5CLY0|D5CLY0_SIDLE Stress response kinase A OS=Sideroxydans lithotrophicus (strain ES-1) OX=580332 GN=srkA PE=3 SV=1	1	10	10	10	6	5	5	1	0	1	4	3	4	2	1	0	3	3	3	5	6	6	4	7	4	3	2	3	6	5	5	1	0	1	4	3	4	2	1	0	3	3	3	5
D5CLY1	D5CLY1	4	4	4	tr|D5CLY1|D5CLY1_SIDLE Uncharacterized protein OS=Sideroxydans lithotrophicus (strain ES-1) OX=580332 GN=Slit_2349 PE=4 SV=1	1	4	4	4	0	1	0	0	0	0	1	0	0	0	0	0	1	1	0	1	1	1	0	0	1	0	1	1	0	1	0	0	0	0	1	0	0	0	0	0	1	1	0	1
D5CLY2	D5CLY2	25	25	25	tr|D5CLY2|D5CLY2_SIDLE ATP-dependent RNA helicase RhlE OS=Sideroxydans lithotrophicus (strain ES-1) OX=580332 GN=rhlE PE=3 SV=1	1	25	25	25	12	14	11	4	5	8	11	10	10	2	4	0	14	14	15	14	15	15	8	9	8	11	15	10	12	14	11	4	5	8	11	10	10	2	4	0	14	14	15	14
D5CLY3	D5CLY3	23	23	23	tr|D5CLY3|D5CLY3_SIDLE Ribosome-binding ATPase YchF OS=Sideroxydans lithotrophicus (strain ES-1) OX=580332 GN=ychF PE=3 SV=1	1	23	23	23	10	8	8	4	5	3	10	9	10	5	5	1	10	10	8	13	15	13	6	7	8	8	11	10	10	8	8	4	5	3	10	9	10	5	5	1	10	10	8	13
D5CLY4	D5CLY4	6	6	6	tr|D5CLY4|D5CLY4_SIDLE Peptidyl-tRNA hydrolase OS=Sideroxydans lithotrophicus (strain ES-1) OX=580332 GN=pth PE=3 SV=1	1	6	6	6	3	5	6	1	3	2	4	3	3	0	1	0	4	3	3	3	2	2	3	3	3	2	3	3	3	5	6	1	3	2	4	3	3	0	1	0	4	3	3	3
D5CLY5	D5CLY5	14	14	14	tr|D5CLY5|D5CLY5_SIDLE 50S ribosomal protein L25 OS=Sideroxydans lithotrophicus (strain ES-1) OX=580332 GN=rplY PE=3 SV=1	1	14	14	14	10	9	9	7	8	6	10	9	9	5	8	6	12	11	10	12	11	13	8	10	11	9	9	10	10	9	9	7	8	6	10	9	9	5	8	6	12	11	10	12
D5CLY6	D5CLY6	20	20	20	tr|D5CLY6|D5CLY6_SIDLE Ribose-phosphate pyrophosphokinase OS=Sideroxydans lithotrophicus (strain ES-1) OX=580332 GN=prs PE=3 SV=1	1	20	20	20	11	12	12	6	7	4	12	10	11	6	8	5	14	12	10	13	15	14	10	11	10	9	9	10	11	12	12	6	7	4	12	10	11	6	8	5	14	12	10	13
D5CLY7	D5CLY7	16	16	16	tr|D5CLY7|D5CLY7_SIDLE 4-diphosphocytidyl-2-C-methyl-D-erythritol kinase OS=Sideroxydans lithotrophicus (strain ES-1) OX=580332 GN=ispE PE=3 SV=1	1	16	16	16	8	9	8	0	0	0	8	5	9	0	1	0	5	7	5	7	6	6	4	4	7	3	6	5	8	9	8	0	0	0	8	5	9	0	1	0	5	7	5	7
D5CLY8	D5CLY8	6	6	6	tr|D5CLY8|D5CLY8_SIDLE Outer-membrane lipoprotein LolB OS=Sideroxydans lithotrophicus (strain ES-1) OX=580332 GN=lolB PE=3 SV=1	1	6	6	6	3	2	3	1	1	1	3	2	2	0	0	0	2	3	1	1	1	1	1	2	2	1	2	2	3	2	3	1	1	1	3	2	2	0	0	0	2	3	1	1
D5CLY9	D5CLY9	39	39	39	tr|D5CLY9|D5CLY9_SIDLE TPR repeat-containing protein OS=Sideroxydans lithotrophicus (strain ES-1) OX=580332 GN=Slit_2357 PE=4 SV=1	1	39	39	39	19	22	21	5	8	4	14	15	16	4	9	3	12	14	12	17	17	18	17	18	19	9	12	14	19	22	21	5	8	4	14	15	16	4	9	3	12	14	12	17
D5CLZ0	D5CLZ0	26	26	26	tr|D5CLZ0|D5CLZ0_SIDLE RND efflux system, outer membrane lipoprotein, NodT family OS=Sideroxydans lithotrophicus (strain ES-1) OX=580332 GN=Slit_2358 PE=3 SV=1	1	26	26	26	19	17	16	11	11	10	17	16	17	7	10	2	16	18	14	15	17	18	17	18	17	14	16	17	19	17	16	11	11	10	17	16	17	7	10	2	16	18	14	15
D5CLZ1	D5CLZ1	12	12	12	tr|D5CLZ1|D5CLZ1_SIDLE ABC transporter related protein OS=Sideroxydans lithotrophicus (strain ES-1) OX=580332 GN=Slit_2359 PE=4 SV=1	1	12	12	12	5	6	5	1	3	2	5	3	7	1	3	0	5	5	3	5	5	4	4	6	5	2	4	3	5	6	5	1	3	2	5	3	7	1	3	0	5	5	3	5
D5CLZ3	D5CLZ3	21	21	21	tr|D5CLZ3|D5CLZ3_SIDLE ABC-type uncharacterized transport system OS=Sideroxydans lithotrophicus (strain ES-1) OX=580332 GN=Slit_2361 PE=4 SV=1	1	21	21	21	10	9	12	2	2	1	8	7	9	2	3	0	6	6	5	7	6	5	9	8	7	4	4	4	10	9	12	2	2	1	8	7	9	2	3	0	6	6	5	7
D5CLZ4	D5CLZ4	7	7	7	tr|D5CLZ4|D5CLZ4_SIDLE Formamidopyrimidine-DNA glycosylase OS=Sideroxydans lithotrophicus (strain ES-1) OX=580332 GN=mutM PE=3 SV=1	1	7	7	7	1	1	1	0	0	0	1	1	0	0	0	0	0	2	0	0	1	0	0	0	0	1	0	0	1	1	1	0	0	0	1	1	0	0	0	0	0	2	0	0
D5CLZ5	D5CLZ5	18	18	18	tr|D5CLZ5|D5CLZ5_SIDLE Diguanylate cyclase with PAS/PAC sensor and hemerythrin-like metal-binding domain OS=Sideroxydans lithotrophicus (strain ES-1) OX=580332 GN=Slit_2363 PE=3 SV=1	1	18	18	18	7	14	9	2	1	0	11	9	9	0	0	0	4	5	5	8	7	6	11	10	9	3	3	5	7	14	9	2	1	0	11	9	9	0	0	0	4	5	5	8
D5CLZ7	D5CLZ7	9	9	9	tr|D5CLZ7|D5CLZ7_SIDLE Phosphopantetheine adenylyltransferase OS=Sideroxydans lithotrophicus (strain ES-1) OX=580332 GN=coaD PE=3 SV=1	1	9	9	9	5	5	6	3	4	3	6	6	6	4	5	4	6	6	6	5	5	6	5	5	5	4	5	5	5	5	6	3	4	3	6	6	6	4	5	4	6	6	6	5
D5CLZ8	D5CLZ8	9	9	9	tr|D5CLZ8|D5CLZ8_SIDLE Methyltransferase OS=Sideroxydans lithotrophicus (strain ES-1) OX=580332 GN=Slit_2366 PE=4 SV=1	1	9	9	9	3	3	2	1	1	1	3	3	3	1	1	0	2	2	2	2	5	2	2	4	3	1	2	2	3	3	2	1	1	1	3	3	3	1	1	0	2	2	2	2
D5CLZ9	D5CLZ9	23	23	23	tr|D5CLZ9|D5CLZ9_SIDLE Peptidase M16 domain protein OS=Sideroxydans lithotrophicus (strain ES-1) OX=580332 GN=Slit_2367 PE=4 SV=1	1	23	23	23	17	16	16	4	5	2	13	11	12	2	8	1	13	18	11	12	17	17	11	16	13	7	15	13	17	16	16	4	5	2	13	11	12	2	8	1	13	18	11	12
D5CM00	D5CM00	15	15	15	tr|D5CM00|D5CM00_SIDLE Uncharacterized protein OS=Sideroxydans lithotrophicus (strain ES-1) OX=580332 GN=Slit_0372 PE=4 SV=1	1	15	15	15	5	7	5	2	1	1	5	6	6	0	1	0	6	5	4	6	4	5	7	5	6	3	6	4	5	7	5	2	1	1	5	6	6	0	1	0	6	5	4	6
D5CM01	D5CM01	7	7	7	tr|D5CM01|D5CM01_SIDLE MltA-interacting MipA family protein OS=Sideroxydans lithotrophicus (strain ES-1) OX=580332 GN=Slit_0373 PE=3 SV=1	1	7	7	7	0	0	0	0	0	0	0	1	1	0	0	0	0	2	0	2	1	1	1	0	0	0	0	0	0	0	0	0	0	0	0	1	1	0	0	0	0	2	0	2
D5CM02	D5CM02	10	10	10	tr|D5CM02|D5CM02_SIDLE Phospholipid/glycerol acyltransferase OS=Sideroxydans lithotrophicus (strain ES-1) OX=580332 GN=Slit_0374 PE=4 SV=1	1	10	10	10	2	1	3	0	0	2	3	1	3	0	0	0	1	2	0	3	2	3	2	2	2	0	0	1	2	1	3	0	0	2	3	1	3	0	0	0	1	2	0	3
D5CM03	D5CM03	11	11	11	tr|D5CM03|D5CM03_SIDLE Glycosyl transferase family 2 OS=Sideroxydans lithotrophicus (strain ES-1) OX=580332 GN=Slit_0375 PE=4 SV=1	1	11	11	11	2	5	4	1	0	0	2	1	2	0	0	0	2	2	2	1	2	2	2	2	2	1	2	2	2	5	4	1	0	0	2	1	2	0	0	0	2	2	2	1
D5CM04	D5CM04	8	8	8	tr|D5CM04|D5CM04_SIDLE Radical SAM domain protein OS=Sideroxydans lithotrophicus (strain ES-1) OX=580332 GN=Slit_0376 PE=4 SV=1	1	8	8	8	0	0	0	0	0	0	0	1	0	0	0	0	3	1	0	2	1	2	0	1	0	0	1	0	0	0	0	0	0	0	0	1	0	0	0	0	3	1	0	2
D5CM05	D5CM05	11	11	11	tr|D5CM05|D5CM05_SIDLE Integron integrase OS=Sideroxydans lithotrophicus (strain ES-1) OX=580332 GN=Slit_0377 PE=4 SV=1	1	11	11	11	3	4	5	0	1	0	3	3	5	0	0	0	1	2	2	3	3	3	4	5	4	3	5	4	3	4	5	0	1	0	3	3	5	0	0	0	1	2	2	3
D5CM06	D5CM06	7	7	7	tr|D5CM06|D5CM06_SIDLE Uncharacterized protein OS=Sideroxydans lithotrophicus (strain ES-1) OX=580332 GN=Slit_0378 PE=4 SV=1	1	7	7	7	3	4	3	2	2	1	4	4	5	1	1	1	3	2	2	3	2	3	4	3	5	2	3	2	3	4	3	2	2	1	4	4	5	1	1	1	3	2	2	3
D5CM07	D5CM07	3	3	3	tr|D5CM07|D5CM07_SIDLE Uncharacterized protein OS=Sideroxydans lithotrophicus (strain ES-1) OX=580332 GN=Slit_0380 PE=4 SV=1	1	3	3	3	1	1	1	1	2	2	2	1	2	0	0	0	2	2	2	1	1	2	2	2	2	2	2	2	1	1	1	1	2	2	2	1	2	0	0	0	2	2	2	1
D5CM09	D5CM09	3	3	3	tr|D5CM09|D5CM09_SIDLE Uncharacterized protein OS=Sideroxydans lithotrophicus (strain ES-1) OX=580332 GN=Slit_0382 PE=4 SV=1	1	3	3	3	0	0	0	0	0	0	1	0	0	0	0	0	0	0	0	0	0	0	1	0	0	0	1	0	0	0	0	0	0	0	1	0	0	0	0	0	0	0	0	0
D5CM10	D5CM10	4	4	4	tr|D5CM10|D5CM10_SIDLE Uncharacterized protein OS=Sideroxydans lithotrophicus (strain ES-1) OX=580332 GN=Slit_0383 PE=4 SV=1	1	4	4	4	0	1	0	0	0	0	0	0	0	0	0	0	0	0	0	0	0	0	0	0	0	0	0	0	0	1	0	0	0	0	0	0	0	0	0	0	0	0	0	0
D5CM11	D5CM11	3	3	3	tr|D5CM11|D5CM11_SIDLE Uncharacterized protein OS=Sideroxydans lithotrophicus (strain ES-1) OX=580332 GN=Slit_0384 PE=4 SV=1	1	3	3	3	3	3	3	1	2	1	3	3	3	0	1	0	3	3	2	3	3	2	3	3	3	3	3	3	3	3	3	1	2	1	3	3	3	0	1	0	3	3	2	3
D5CM14	D5CM14	9	9	9	tr|D5CM14|D5CM14_SIDLE 20S proteasome A and B subunits OS=Sideroxydans lithotrophicus (strain ES-1) OX=580332 GN=Slit_0387 PE=4 SV=1	1	9	9	9	5	5	5	2	3	1	4	3	3	1	3	1	3	2	3	2	5	3	4	2	4	5	5	2	5	5	5	2	3	1	4	3	3	1	3	1	3	2	3	2
D5CM15	D5CM15	6	6	6	tr|D5CM15|D5CM15_SIDLE Aminodeoxychorismate synthase OS=Sideroxydans lithotrophicus (strain ES-1) OX=580332 GN=Slit_0388 PE=3 SV=1	1	6	6	6	0	4	3	0	0	0	2	1	1	0	0	0	0	1	1	1	2	0	1	2	1	0	0	0	0	4	3	0	0	0	2	1	1	0	0	0	0	1	1	1
D5CM17	D5CM17	1	1	1	tr|D5CM17|D5CM17_SIDLE Uncharacterized protein OS=Sideroxydans lithotrophicus (strain ES-1) OX=580332 GN=Slit_0390 PE=4 SV=1	1	1	1	1	1	1	1	0	0	0	0	1	1	0	0	0	0	0	0	0	0	0	0	0	0	0	0	0	1	1	1	0	0	0	0	1	1	0	0	0	0	0	0	0
D5CM18	D5CM18	17	17	17	tr|D5CM18|D5CM18_SIDLE Short-chain dehydrogenase/reductase SDR OS=Sideroxydans lithotrophicus (strain ES-1) OX=580332 GN=Slit_0391 PE=4 SV=1	1	17	17	17	11	11	12	2	4	2	9	10	12	2	4	1	6	7	5	9	10	5	8	9	11	7	6	6	11	11	12	2	4	2	9	10	12	2	4	1	6	7	5	9
D5CM20	D5CM20	2	2	2	tr|D5CM20|D5CM20_SIDLE 6-phosphogluconolactonase OS=Sideroxydans lithotrophicus (strain ES-1) OX=580332 GN=pgl PE=3 SV=1	1	2	2	2	1	1	1	0	1	0	0	0	0	0	0	0	1	1	0	1	1	1	1	1	1	1	0	0	1	1	1	0	1	0	0	0	0	0	0	0	1	1	0	1
D5CM21	D5CM21	16	16	16	tr|D5CM21|D5CM21_SIDLE 6-phosphogluconate dehydrogenase, decarboxylating OS=Sideroxydans lithotrophicus (strain ES-1) OX=580332 GN=Slit_0394 PE=3 SV=1	1	16	16	16	6	7	6	1	2	0	4	4	5	1	3	0	2	4	4	5	5	5	5	5	6	4	4	6	6	7	6	1	2	0	4	4	5	1	3	0	2	4	4	5
D5CM22	D5CM22	15	15	15	tr|D5CM22|D5CM22_SIDLE Glucose-6-phosphate 1-dehydrogenase OS=Sideroxydans lithotrophicus (strain ES-1) OX=580332 GN=zwf PE=3 SV=1	1	15	15	15	10	10	7	0	0	0	3	5	7	0	0	0	1	1	0	5	7	4	9	8	9	1	1	2	10	10	7	0	0	0	3	5	7	0	0	0	1	1	0	5
D5CM23	D5CM23	13	13	13	tr|D5CM23|D5CM23_SIDLE Glucan 1,4-alpha-glucosidase OS=Sideroxydans lithotrophicus (strain ES-1) OX=580332 GN=Slit_0396 PE=4 SV=1	1	13	13	13	2	0	2	0	1	0	0	0	1	0	0	0	0	0	0	0	1	0	2	2	0	0	1	1	2	0	2	0	1	0	0	0	1	0	0	0	0	0	0	0
D5CM25	D5CM25	21	21	21	tr|D5CM25|D5CM25_SIDLE (P)ppGpp synthetase I, SpoT/RelA OS=Sideroxydans lithotrophicus (strain ES-1) OX=580332 GN=Slit_0398 PE=3 SV=1	1	21	21	21	10	9	8	2	0	1	12	11	12	1	2	0	8	11	8	10	10	10	10	13	13	6	7	7	10	9	8	2	0	1	12	11	12	1	2	0	8	11	8	10
D5CM26	D5CM26	8	8	8	tr|D5CM26|D5CM26_SIDLE DNA-directed RNA polymerase subunit omega OS=Sideroxydans lithotrophicus (strain ES-1) OX=580332 GN=rpoZ PE=3 SV=1	1	8	8	8	2	4	3	1	2	2	3	4	4	2	1	1	4	3	3	3	3	2	3	3	3	5	4	4	2	4	3	1	2	2	3	4	4	2	1	1	4	3	3	3
D5CM27	D5CM27	11	11	11	tr|D5CM27|D5CM27_SIDLE Guanylate kinase OS=Sideroxydans lithotrophicus (strain ES-1) OX=580332 GN=gmk PE=3 SV=1	1	11	11	11	4	4	4	1	2	2	4	3	4	1	2	1	3	4	3	4	3	4	3	3	4	3	2	2	4	4	4	1	2	2	4	3	4	1	2	1	3	4	3	4
D5CM28	D5CM28	20	20	20	tr|D5CM28|D5CM28_SIDLE YicC domain protein OS=Sideroxydans lithotrophicus (strain ES-1) OX=580332 GN=Slit_0401 PE=4 SV=1	1	20	20	20	12	14	14	5	7	5	9	8	9	3	4	0	9	11	6	11	10	11	9	10	11	10	10	10	12	14	14	5	7	5	9	8	9	3	4	0	9	11	6	11
D5CM29	D5CM29	10	10	10	tr|D5CM29|D5CM29_SIDLE Protein serine/threonine phosphatase OS=Sideroxydans lithotrophicus (strain ES-1) OX=580332 GN=Slit_0402 PE=4 SV=1	1	10	10	10	4	4	3	2	1	1	4	4	4	1	1	0	2	3	3	3	4	5	4	4	4	2	4	3	4	4	3	2	1	1	4	4	4	1	1	0	2	3	3	3
D5CM30	D5CM30	7	7	7	tr|D5CM30|D5CM30_SIDLE Ribonuclease PH OS=Sideroxydans lithotrophicus (strain ES-1) OX=580332 GN=rph PE=3 SV=1	1	7	7	7	5	3	3	0	0	0	5	4	5	0	0	0	3	4	4	5	5	4	4	3	4	4	4	3	5	3	3	0	0	0	5	4	5	0	0	0	3	4	4	5
D5CM31	D5CM31	6	6	6	tr|D5CM31|D5CM31_SIDLE dITP/XTP pyrophosphatase OS=Sideroxydans lithotrophicus (strain ES-1) OX=580332 GN=Slit_0404 PE=3 SV=1	1	6	6	6	3	3	4	0	1	1	4	3	3	0	0	0	2	2	2	2	3	3	3	3	4	3	2	1	3	3	4	0	1	1	4	3	3	0	0	0	2	2	2	2
D5CM32	D5CM32	6	6	6	tr|D5CM32|D5CM32_SIDLE Heme chaperone HemW OS=Sideroxydans lithotrophicus (strain ES-1) OX=580332 GN=Slit_0405 PE=3 SV=1	1	6	6	6	2	1	1	1	0	0	1	2	1	0	0	0	2	1	0	1	0	1	1	2	2	0	2	2	2	1	1	1	0	0	1	2	1	0	0	0	2	1	0	1
D5CM33	D5CM33	5	5	5	tr|D5CM33|D5CM33_SIDLE Uncharacterized protein OS=Sideroxydans lithotrophicus (strain ES-1) OX=580332 GN=Slit_0406 PE=4 SV=1	1	5	5	5	3	3	3	0	0	0	2	3	2	1	1	0	0	3	1	3	3	3	2	2	4	2	2	2	3	3	3	0	0	0	2	3	2	1	1	0	0	3	1	3
D5CM34	D5CM34	6	6	6	tr|D5CM34|D5CM34_SIDLE PsiF repeat-containing protein OS=Sideroxydans lithotrophicus (strain ES-1) OX=580332 GN=Slit_0407 PE=4 SV=1	1	6	6	6	4	2	1	0	0	0	3	3	4	0	0	0	0	2	0	2	1	3	2	3	4	4	4	1	4	2	1	0	0	0	3	3	4	0	0	0	0	2	0	2
D5CM35	D5CM35	10	10	10	tr|D5CM35|D5CM35_SIDLE tRNA (guanine-N(7)-)-methyltransferase OS=Sideroxydans lithotrophicus (strain ES-1) OX=580332 GN=trmB PE=3 SV=1	1	10	10	10	5	7	5	1	0	1	3	4	6	0	0	0	6	6	4	5	6	5	3	4	7	3	2	3	5	7	5	1	0	1	3	4	6	0	0	0	6	6	4	5
D5CM36	D5CM36	8	8	8	tr|D5CM36|D5CM36_SIDLE Thiazole synthase OS=Sideroxydans lithotrophicus (strain ES-1) OX=580332 GN=thiG PE=3 SV=1	1	8	8	8	6	3	3	2	1	0	6	5	6	1	2	1	4	4	4	5	5	4	4	5	5	4	5	5	6	3	3	2	1	0	6	5	6	1	2	1	4	4	4	5
D5CM37	D5CM37	3	3	3	tr|D5CM37|D5CM37_SIDLE Thiamine biosynthesis protein ThiS OS=Sideroxydans lithotrophicus (strain ES-1) OX=580332 GN=Slit_0410 PE=4 SV=1	1	3	3	3	0	1	1	0	0	0	0	0	0	0	0	0	1	1	0	0	0	1	0	0	0	0	0	1	0	1	1	0	0	0	0	0	0	0	0	0	1	1	0	0
D5CM38	D5CM38	5	5	5	tr|D5CM38|D5CM38_SIDLE Cytochrome-c oxidase OS=Sideroxydans lithotrophicus (strain ES-1) OX=580332 GN=Slit_0411 PE=3 SV=1	1	5	5	5	3	4	4	0	1	0	2	3	2	1	1	1	1	2	1	3	4	4	3	3	3	2	2	1	3	4	4	0	1	0	2	3	2	1	1	1	1	2	1	3
D5CM39	D5CM39	19	19	19	tr|D5CM39|D5CM39_SIDLE Cytochrome c oxidase, cbb3-type, subunit II OS=Sideroxydans lithotrophicus (strain ES-1) OX=580332 GN=Slit_0412 PE=4 SV=1	1	19	19	19	15	15	16	9	11	8	11	11	12	7	10	6	10	11	10	12	12	13	12	13	14	12	13	12	15	15	16	9	11	8	11	11	12	7	10	6	10	11	10	12
D5CM40	D5CM40	2	2	2	tr|D5CM40|D5CM40_SIDLE Uncharacterized protein OS=Sideroxydans lithotrophicus (strain ES-1) OX=580332 GN=Slit_0413 PE=4 SV=1	1	2	2	2	1	1	0	0	1	0	1	0	2	0	0	0	2	2	2	2	2	2	0	1	1	2	2	2	1	1	0	0	1	0	1	0	2	0	0	0	2	2	2	2
D5CM41	D5CM41	31	31	31	tr|D5CM41|D5CM41_SIDLE Cbb3-type cytochrome c oxidase subunit OS=Sideroxydans lithotrophicus (strain ES-1) OX=580332 GN=Slit_0414 PE=3 SV=1	1	31	31	31	22	18	19	12	15	12	18	19	18	10	15	7	15	15	14	15	18	19	16	20	20	20	23	24	22	18	19	12	15	12	18	19	18	10	15	7	15	15	14	15
D5CM43	D5CM43	20	20	20	tr|D5CM43|D5CM43_SIDLE Cytochrome c oxidase accessory protein CcoG OS=Sideroxydans lithotrophicus (strain ES-1) OX=580332 GN=Slit_0416 PE=4 SV=1	1	20	20	20	11	10	10	3	5	3	11	7	9	0	6	0	8	10	8	11	10	9	7	10	10	8	11	10	11	10	10	3	5	3	11	7	9	0	6	0	8	10	8	11
D5CM44	D5CM44	8	8	8	tr|D5CM44|D5CM44_SIDLE FixH family protein OS=Sideroxydans lithotrophicus (strain ES-1) OX=580332 GN=Slit_0417 PE=4 SV=1	1	8	8	8	0	1	0	0	1	0	0	0	0	0	0	0	2	4	2	3	3	2	0	0	0	1	2	2	0	1	0	0	1	0	0	0	0	0	0	0	2	4	2	3
D5CM45	D5CM45	18	18	18	tr|D5CM45|D5CM45_SIDLE Copper-translocating P-type ATPase OS=Sideroxydans lithotrophicus (strain ES-1) OX=580332 GN=Slit_0418 PE=3 SV=1	1	18	18	18	9	9	5	0	2	0	1	0	1	0	0	0	2	3	1	1	4	3	4	2	5	2	5	5	9	9	5	0	2	0	1	0	1	0	0	0	2	3	1	1
D5CM46	D5CM46	1	1	1	tr|D5CM46|D5CM46_SIDLE Cytochrome oxidase maturation protein, cbb3-type OS=Sideroxydans lithotrophicus (strain ES-1) OX=580332 GN=Slit_0419 PE=4 SV=1	1	1	1	1	1	1	1	1	1	1	1	0	0	1	1	0	1	1	1	1	1	1	0	0	1	1	1	1	1	1	1	1	1	1	1	0	0	1	1	0	1	1	1	1
D5CM47	D5CM47	13	13	13	tr|D5CM47|D5CM47_SIDLE Uncharacterized protein OS=Sideroxydans lithotrophicus (strain ES-1) OX=580332 GN=Slit_0420 PE=4 SV=1	1	13	13	13	6	6	5	1	1	2	4	3	3	1	1	0	4	4	2	4	5	5	2	3	5	2	4	6	6	6	5	1	1	2	4	3	3	1	1	0	4	4	2	4
D5CM48	D5CM48	2	2	2	tr|D5CM48|D5CM48_SIDLE Uncharacterized protein OS=Sideroxydans lithotrophicus (strain ES-1) OX=580332 GN=Slit_0421 PE=4 SV=1	1	2	2	2	0	0	0	0	0	0	0	0	0	0	0	0	0	1	0	1	1	1	0	0	0	0	0	0	0	0	0	0	0	0	0	0	0	0	0	0	0	1	0	1
D5CM50	D5CM50	30	30	30	tr|D5CM50|D5CM50_SIDLE Coproporphyrinogen-III oxidase OS=Sideroxydans lithotrophicus (strain ES-1) OX=580332 GN=Slit_0423 PE=3 SV=1	1	30	30	30	13	17	14	5	4	5	15	11	14	2	5	2	12	13	9	11	14	14	10	13	13	6	11	11	13	17	14	5	4	5	15	11	14	2	5	2	12	13	9	11
D5CM51	D5CM51	27	27	27	tr|D5CM51|D5CM51_SIDLE 2-nitropropane dioxygenase NPD OS=Sideroxydans lithotrophicus (strain ES-1) OX=580332 GN=Slit_0424 PE=4 SV=1	1	27	27	27	15	13	13	6	7	3	14	13	16	4	8	0	12	11	11	12	14	12	12	13	15	11	14	13	15	13	13	6	7	3	14	13	16	4	8	0	12	11	11	12
D5CM53	D5CM53	48	48	48	tr|D5CM53|D5CM53_SIDLE AsmA family protein OS=Sideroxydans lithotrophicus (strain ES-1) OX=580332 GN=Slit_0426 PE=4 SV=1	1	48	48	48	23	22	26	14	16	10	24	24	27	5	13	3	23	23	19	24	23	25	25	27	27	20	22	20	23	22	26	14	16	10	24	24	27	5	13	3	23	23	19	24
D5CM55	D5CM55	8	8	8	tr|D5CM55|D5CM55_SIDLE Uncharacterized protein OS=Sideroxydans lithotrophicus (strain ES-1) OX=580332 GN=Slit_0428 PE=4 SV=1	1	8	8	8	3	5	3	1	1	0	0	1	1	0	0	0	1	1	1	1	1	1	2	0	1	2	0	0	3	5	3	1	1	0	0	1	1	0	0	0	1	1	1	1
D5CM56	D5CM56	8	8	8	tr|D5CM56|D5CM56_SIDLE Flavin prenyltransferase UbiX OS=Sideroxydans lithotrophicus (strain ES-1) OX=580332 GN=ubiX PE=3 SV=1	1	8	8	8	5	6	5	1	3	2	3	4	5	2	1	0	4	3	2	3	4	4	7	5	6	4	6	4	5	6	5	1	3	2	3	4	5	2	1	0	4	3	2	3
D5CM57	D5CM57	2	2	2	tr|D5CM57|D5CM57_SIDLE Heptaprenyl diphosphate synthase component I OS=Sideroxydans lithotrophicus (strain ES-1) OX=580332 GN=Slit_0430 PE=4 SV=1	1	2	2	2	0	0	0	0	0	0	0	0	0	0	0	0	0	0	0	0	0	0	1	0	0	0	0	0	0	0	0	0	0	0	0	0	0	0	0	0	0	0	0	0
D5CM59	D5CM59	10	10	10	tr|D5CM59|D5CM59_SIDLE Nucleotide-binding protein Slit_0432 OS=Sideroxydans lithotrophicus (strain ES-1) OX=580332 GN=Slit_0432 PE=3 SV=1	1	10	10	10	7	8	7	1	3	1	5	4	6	2	1	0	5	5	4	4	4	5	7	5	4	4	4	5	7	8	7	1	3	1	5	4	6	2	1	0	5	5	4	4
D5CM60	D5CM60	20	20	20	tr|D5CM60|D5CM60_SIDLE HPr kinase/phosphorylase OS=Sideroxydans lithotrophicus (strain ES-1) OX=580332 GN=hprK PE=3 SV=1	1	20	20	20	14	15	14	4	7	6	14	14	16	2	8	2	12	15	12	12	13	13	13	13	14	10	12	7	14	15	14	4	7	6	14	14	16	2	8	2	12	15	12	12
D5CM61	D5CM61	8	8	8	tr|D5CM61|D5CM61_SIDLE Putative PTS IIA-like nitrogen-regulatory protein PtsN OS=Sideroxydans lithotrophicus (strain ES-1) OX=580332 GN=Slit_0434 PE=4 SV=1	1	8	8	8	5	4	5	2	4	1	7	7	8	2	4	3	5	5	6	6	6	6	6	6	6	6	6	5	5	4	5	2	4	1	7	7	8	2	4	3	5	5	6	6
D5CM62	D5CM62	5	5	5	tr|D5CM62|D5CM62_SIDLE Sigma 54 modulation protein/ribosomal protein S30EA OS=Sideroxydans lithotrophicus (strain ES-1) OX=580332 GN=Slit_0435 PE=4 SV=1	1	5	5	5	1	1	1	1	1	1	1	1	1	1	1	1	1	2	1	2	2	3	2	2	2	1	1	1	1	1	1	1	1	1	1	1	1	1	1	1	1	2	1	2
D5CM63	D5CM63	18	18	18	tr|D5CM63|D5CM63_SIDLE RNA polymerase sigma-54 factor OS=Sideroxydans lithotrophicus (strain ES-1) OX=580332 GN=Slit_0436 PE=3 SV=1	1	18	18	18	11	9	10	6	9	4	13	8	11	5	4	1	10	11	7	8	9	9	8	12	10	9	7	7	11	9	10	6	9	4	13	8	11	5	4	1	10	11	7	8
D5CM64	D5CM64	15	15	15	tr|D5CM64|D5CM64_SIDLE ABC transporter related protein OS=Sideroxydans lithotrophicus (strain ES-1) OX=580332 GN=Slit_0437 PE=4 SV=1	1	15	15	15	8	8	7	2	2	2	7	6	9	2	3	1	6	8	6	4	8	8	7	9	9	6	7	8	8	8	7	2	2	2	7	6	9	2	3	1	6	8	6	4
D5CM65	D5CM65	11	11	11	tr|D5CM65|D5CM65_SIDLE Lipopolysaccharide export system protein LptA OS=Sideroxydans lithotrophicus (strain ES-1) OX=580332 GN=lptA PE=3 SV=1	1	11	11	11	3	3	3	2	2	2	2	3	3	1	2	0	2	2	2	3	2	3	3	3	3	3	3	3	3	3	3	2	2	2	2	3	3	1	2	0	2	2	2	3
D5CM66	D5CM66	4	4	4	tr|D5CM66|D5CM66_SIDLE Uncharacterized protein OS=Sideroxydans lithotrophicus (strain ES-1) OX=580332 GN=Slit_0439 PE=4 SV=1	1	4	4	4	1	1	1	0	0	0	2	1	3	0	0	0	0	1	2	1	1	1	2	2	2	1	2	2	1	1	1	0	0	0	2	1	3	0	0	0	0	1	2	1
D5CM67	D5CM67	8	8	8	tr|D5CM67|D5CM67_SIDLE 3-deoxy-D-manno-octulosonate 8-phosphate phosphatase KdsC OS=Sideroxydans lithotrophicus (strain ES-1) OX=580332 GN=Slit_0440 PE=3 SV=1	1	8	8	8	2	5	4	1	0	0	4	2	3	0	0	0	3	4	2	3	3	4	4	3	3	2	2	4	2	5	4	1	0	0	4	2	3	0	0	0	3	4	2	3
D5CM68	D5CM68	20	20	20	tr|D5CM68|D5CM68_SIDLE KpsF/GutQ family protein OS=Sideroxydans lithotrophicus (strain ES-1) OX=580332 GN=Slit_0441 PE=3 SV=1	1	20	20	20	12	13	11	4	6	4	14	10	13	4	7	2	10	10	9	9	11	9	10	11	12	9	11	11	12	13	11	4	6	4	14	10	13	4	7	2	10	10	9	9
D5CM69	D5CM69	17	17	17	tr|D5CM69|D5CM69_SIDLE Sodium/hydrogen exchanger OS=Sideroxydans lithotrophicus (strain ES-1) OX=580332 GN=Slit_0442 PE=3 SV=1	1	17	17	17	7	9	7	1	3	0	7	6	5	1	4	0	5	4	3	4	6	5	7	4	6	2	6	6	7	9	7	1	3	0	7	6	5	1	4	0	5	4	3	4
D5CM70	D5CM70	9	9	9	tr|D5CM70|D5CM70_SIDLE Uncharacterized protein OS=Sideroxydans lithotrophicus (strain ES-1) OX=580332 GN=Slit_0443 PE=4 SV=1	1	9	9	9	8	6	6	5	7	6	7	8	9	4	6	6	5	5	5	6	6	7	9	6	9	8	8	7	8	6	6	5	7	6	7	8	9	4	6	6	5	5	5	6
D5CM71	D5CM71	12	12	11	tr|D5CM71|D5CM71_SIDLE ATP-binding region ATPase domain protein OS=Sideroxydans lithotrophicus (strain ES-1) OX=580332 GN=Slit_0444 PE=4 SV=1	1	12	12	11	2	4	4	0	0	0	4	3	4	0	0	0	4	2	1	3	2	2	3	2	3	2	1	2	2	4	4	0	0	0	4	3	4	0	0	0	4	2	1	3
D5CM72	D5CM72	46	46	46	tr|D5CM72|D5CM72_SIDLE ATP-dependent helicase HrpA OS=Sideroxydans lithotrophicus (strain ES-1) OX=580332 GN=Slit_0445 PE=4 SV=1	1	46	46	46	10	16	14	0	0	0	9	7	11	0	0	0	11	13	5	9	10	12	9	9	6	6	9	4	10	16	14	0	0	0	9	7	11	0	0	0	11	13	5	9
D5CM73	D5CM73	17	17	17	tr|D5CM73|D5CM73_SIDLE Probable malate:quinone oxidoreductase OS=Sideroxydans lithotrophicus (strain ES-1) OX=580332 GN=mqo PE=3 SV=1	1	17	17	17	6	8	9	0	1	1	4	4	6	0	1	0	6	3	4	4	5	5	3	6	6	2	3	3	6	8	9	0	1	1	4	4	6	0	1	0	6	3	4	4
D5CM74	D5CM74	7	7	7	tr|D5CM74|D5CM74_SIDLE 3-oxoacyl-[acyl-carrier-protein] synthase 2 OS=Sideroxydans lithotrophicus (strain ES-1) OX=580332 GN=Slit_0447 PE=3 SV=1	1	7	7	7	5	4	4	0	1	1	3	4	5	0	0	0	3	1	2	2	3	3	4	4	5	4	5	5	5	4	4	0	1	1	3	4	5	0	0	0	3	1	2	2
D5CM75	D5CM75	4	4	4	tr|D5CM75|D5CM75_SIDLE Phosphopantetheine-binding protein OS=Sideroxydans lithotrophicus (strain ES-1) OX=580332 GN=Slit_0448 PE=4 SV=1	1	4	4	4	3	3	2	0	0	0	2	2	2	0	1	0	2	3	1	2	2	2	2	1	1	2	2	1	3	3	2	0	0	0	2	2	2	0	1	0	2	3	1	2
D5CM76	D5CM76	6	6	6	tr|D5CM76|D5CM76_SIDLE Alpha/beta hydrolase fold protein OS=Sideroxydans lithotrophicus (strain ES-1) OX=580332 GN=Slit_0449 PE=4 SV=1	1	6	6	6	2	2	2	0	0	0	1	0	0	0	0	0	0	1	0	2	1	2	2	2	2	1	2	2	2	2	2	0	0	0	1	0	0	0	0	0	0	1	0	2
D5CM77	D5CM77	20	20	20	tr|D5CM77|D5CM77_SIDLE Malate dehydrogenase (Oxaloacetate-decarboxylating) (NADP(+))., Phosphate acetyltransferase OS=Sideroxydans lithotrophicus (strain ES-1) OX=580332 GN=Slit_0450 PE=3 SV=1	1	20	20	20	7	7	10	1	3	0	5	8	9	2	0	0	5	6	2	5	6	6	6	6	6	3	4	2	7	7	10	1	3	0	5	8	9	2	0	0	5	6	2	5
D5CM78	D5CM78	2	2	2	tr|D5CM78|D5CM78_SIDLE Uncharacterized protein OS=Sideroxydans lithotrophicus (strain ES-1) OX=580332 GN=Slit_0451 PE=4 SV=1	1	2	2	2	1	0	1	1	1	1	1	1	1	1	1	0	1	1	1	1	1	1	1	1	1	1	1	0	1	0	1	1	1	1	1	1	1	1	1	0	1	1	1	1
D5CM79	D5CM79	10	10	10	tr|D5CM79|D5CM79_SIDLE Patatin OS=Sideroxydans lithotrophicus (strain ES-1) OX=580332 GN=Slit_0452 PE=4 SV=1	1	10	10	10	4	6	7	0	1	0	7	8	6	0	0	0	5	2	2	2	2	1	5	4	5	2	4	4	4	6	7	0	1	0	7	8	6	0	0	0	5	2	2	2
D5CM80	D5CM80	6	6	6	tr|D5CM80|D5CM80_SIDLE Bifunctional ligase/repressor BirA OS=Sideroxydans lithotrophicus (strain ES-1) OX=580332 GN=birA PE=3 SV=1	1	6	6	6	3	5	3	0	0	0	3	2	3	0	0	0	0	1	1	0	1	0	2	3	2	1	2	2	3	5	3	0	0	0	3	2	3	0	0	0	0	1	1	0
D5CM81	D5CM81	9	9	9	tr|D5CM81|D5CM81_SIDLE Type III pantothenate kinase OS=Sideroxydans lithotrophicus (strain ES-1) OX=580332 GN=coaX PE=3 SV=1	1	9	9	9	1	3	7	0	0	0	2	1	3	0	0	0	2	2	1	3	3	3	1	0	1	0	3	2	1	3	7	0	0	0	2	1	3	0	0	0	2	2	1	3
D5CM82	D5CM82	12	12	12	tr|D5CM82|D5CM82_SIDLE Sporulation domain protein OS=Sideroxydans lithotrophicus (strain ES-1) OX=580332 GN=Slit_0455 PE=4 SV=1	1	12	12	12	5	6	6	0	2	0	5	2	6	0	1	0	3	3	3	3	5	2	3	3	4	1	2	1	5	6	6	0	2	0	5	2	6	0	1	0	3	3	3	3
D5CM85	D5CM85	9	9	9	tr|D5CM85|D5CM85_SIDLE tRNA-2-methylthio-N(6)-dimethylallyladenosine synthase OS=Sideroxydans lithotrophicus (strain ES-1) OX=580332 GN=miaB PE=3 SV=1	1	9	9	9	0	0	0	0	1	0	0	0	1	0	0	0	3	3	3	3	3	4	1	0	1	3	2	3	0	0	0	0	1	0	0	0	1	0	0	0	3	3	3	3
D5CM86	D5CM86	12	12	12	tr|D5CM86|D5CM86_SIDLE PhoH family protein OS=Sideroxydans lithotrophicus (strain ES-1) OX=580332 GN=Slit_0459 PE=3 SV=1	1	12	12	12	5	8	7	2	0	1	6	4	6	1	1	0	8	9	5	5	5	6	5	4	5	3	7	5	5	8	7	2	0	1	6	4	6	1	1	0	8	9	5	5
D5CM88	D5CM88	14	14	14	tr|D5CM88|D5CM88_SIDLE CBS domain containing protein OS=Sideroxydans lithotrophicus (strain ES-1) OX=580332 GN=Slit_0461 PE=4 SV=1	1	14	14	14	7	8	6	1	2	1	4	5	8	1	1	0	7	8	4	7	7	7	5	5	7	2	6	5	7	8	6	1	2	1	4	5	8	1	1	0	7	8	4	7
D5CM90	D5CM90	13	13	13	tr|D5CM90|D5CM90_SIDLE RNA-binding S4 domain protein OS=Sideroxydans lithotrophicus (strain ES-1) OX=580332 GN=Slit_0463 PE=4 SV=1	1	13	13	13	9	7	9	3	4	2	7	6	9	2	3	1	6	8	5	8	7	7	8	7	8	7	5	5	9	7	9	3	4	2	7	6	9	2	3	1	6	8	5	8
D5CM92	D5CM92	8	8	8	tr|D5CM92|D5CM92_SIDLE Putative transcriptional regulator, Crp/Fnr family OS=Sideroxydans lithotrophicus (strain ES-1) OX=580332 GN=Slit_0465 PE=4 SV=1	1	8	8	8	5	3	5	1	3	1	3	5	5	1	1	0	3	4	4	3	3	5	3	3	4	2	4	3	5	3	5	1	3	1	3	5	5	1	1	0	3	4	4	3
D5CM93	D5CM93	10	10	10	tr|D5CM93|D5CM93_SIDLE Apolipoprotein N-acyltransferase OS=Sideroxydans lithotrophicus (strain ES-1) OX=580332 GN=lnt PE=3 SV=1	1	10	10	10	5	6	5	2	1	0	4	3	4	0	0	0	3	3	5	3	4	4	3	2	3	5	3	3	5	6	5	2	1	0	4	3	4	0	0	0	3	3	5	3
D5CM95	D5CM95	15	15	15	tr|D5CM95|D5CM95_SIDLE Glycine--tRNA ligase alpha subunit OS=Sideroxydans lithotrophicus (strain ES-1) OX=580332 GN=glyQ PE=3 SV=1	1	15	15	15	9	7	11	4	6	4	9	8	9	4	6	4	9	9	7	9	8	9	8	9	8	8	8	7	9	7	11	4	6	4	9	8	9	4	6	4	9	9	7	9
D5CM96	D5CM96	49	49	49	tr|D5CM96|D5CM96_SIDLE Glycine--tRNA ligase beta subunit OS=Sideroxydans lithotrophicus (strain ES-1) OX=580332 GN=glyS PE=3 SV=1	1	49	49	49	19	28	26	8	14	9	23	22	28	5	11	7	24	25	21	22	25	24	22	26	26	21	26	25	19	28	26	8	14	9	23	22	28	5	11	7	24	25	21	22
D5CM97	D5CM97	11	11	11	tr|D5CM97|D5CM97_SIDLE D,D-heptose 1,7-bisphosphate phosphatase OS=Sideroxydans lithotrophicus (strain ES-1) OX=580332 GN=Slit_0470 PE=3 SV=1	1	11	11	11	6	6	6	4	4	4	5	6	6	1	3	1	5	6	6	6	6	5	6	6	7	6	6	6	6	6	6	4	4	4	5	6	6	1	3	1	5	6	6	6
D5CM98	D5CM98	3	3	3	tr|D5CM98|D5CM98_SIDLE Phospholipid/glycerol acyltransferase OS=Sideroxydans lithotrophicus (strain ES-1) OX=580332 GN=Slit_0471 PE=4 SV=1	1	3	3	3	2	2	2	0	1	0	2	2	2	1	1	0	2	2	2	2	2	2	2	2	2	2	2	1	2	2	2	0	1	0	2	2	2	1	1	0	2	2	2	2
D5CMA0	D5CMA0	4	4	4	tr|D5CMA0|D5CMA0_SIDLE Iron-sulfur cluster assembly protein CyaY OS=Sideroxydans lithotrophicus (strain ES-1) OX=580332 GN=cyaY PE=3 SV=1	1	4	4	4	2	1	2	0	0	0	3	2	2	0	0	0	3	1	2	1	1	0	1	0	1	0	2	2	2	1	2	0	0	0	3	2	2	0	0	0	3	1	2	1
D5CMA1	D5CMA1	12	12	12	tr|D5CMA1|D5CMA1_SIDLE Frataxin family protein OS=Sideroxydans lithotrophicus (strain ES-1) OX=580332 GN=Slit_0474 PE=3 SV=1	1	12	12	12	3	2	2	0	0	1	4	1	2	0	0	0	1	1	0	1	1	2	1	2	3	2	3	2	3	2	2	0	0	1	4	1	2	0	0	0	1	1	0	1
D5CMA2	D5CMA2	24	24	24	tr|D5CMA2|D5CMA2_SIDLE Diaminopimelate decarboxylase OS=Sideroxydans lithotrophicus (strain ES-1) OX=580332 GN=lysA PE=3 SV=1	1	24	24	24	17	16	17	6	8	8	16	15	17	6	7	3	15	15	13	15	14	15	13	12	15	12	14	17	17	16	17	6	8	8	16	15	17	6	7	3	15	15	13	15
D5CMA4	D5CMA4	12	12	12	tr|D5CMA4|D5CMA4_SIDLE Putative signal transduction protein OS=Sideroxydans lithotrophicus (strain ES-1) OX=580332 GN=Slit_0477 PE=4 SV=1	1	12	12	12	5	7	8	2	3	1	6	4	6	3	3	3	4	5	4	5	6	7	6	6	7	4	6	5	5	7	8	2	3	1	6	4	6	3	3	3	4	5	4	5
D5CMA5	D5CMA5	18	17	17	tr|D5CMA5|D5CMA5_SIDLE Diguanylate cyclase/phosphodiesterase with PAS/PAC sensor(S) OS=Sideroxydans lithotrophicus (strain ES-1) OX=580332 GN=Slit_0478 PE=4 SV=1	1	18	17	17	6	9	9	0	0	1	7	6	6	0	3	1	5	6	7	6	9	6	6	7	8	1	2	3	6	9	9	0	0	1	7	6	6	0	2	0	4	6	6	6
D5CMA6	D5CMA6	22	22	22	tr|D5CMA6|D5CMA6_SIDLE Magnesium transporter MgtE OS=Sideroxydans lithotrophicus (strain ES-1) OX=580332 GN=Slit_0479 PE=3 SV=1	1	22	22	22	8	10	10	0	2	0	10	7	9	1	2	0	4	7	4	5	6	7	8	7	8	3	5	5	8	10	10	0	2	0	10	7	9	1	2	0	4	7	4	5
D5CMA7	D5CMA7	18	18	18	tr|D5CMA7|D5CMA7_SIDLE Mg2 transporter protein CorA family protein OS=Sideroxydans lithotrophicus (strain ES-1) OX=580332 GN=Slit_0480 PE=3 SV=1	1	18	18	18	8	8	9	5	7	3	8	8	8	4	4	2	7	8	7	9	8	8	7	8	9	6	8	9	8	8	9	5	7	3	8	8	8	4	4	2	7	8	7	9
D5CMA8	D5CMA8	7	7	7	tr|D5CMA8|D5CMA8_SIDLE Biosynthetic peptidoglycan transglycosylase OS=Sideroxydans lithotrophicus (strain ES-1) OX=580332 GN=mtgA PE=3 SV=1	1	7	7	7	3	3	2	0	2	0	2	2	4	1	1	0	2	3	2	2	2	2	3	3	4	3	3	3	3	3	2	0	2	0	2	2	4	1	1	0	2	3	2	2
D5CMA9	D5CMA9	10	10	10	tr|D5CMA9|D5CMA9_SIDLE Shikimate dehydrogenase (NADP(+)) OS=Sideroxydans lithotrophicus (strain ES-1) OX=580332 GN=aroE PE=3 SV=1	1	10	10	10	6	7	4	1	2	0	4	6	5	0	1	0	4	4	5	3	3	3	6	5	5	4	5	5	6	7	4	1	2	0	4	6	5	0	1	0	4	4	5	3
D5CMB0	D5CMB0	8	8	8	tr|D5CMB0|D5CMB0_SIDLE Histidine kinase OS=Sideroxydans lithotrophicus (strain ES-1) OX=580332 GN=Slit_0483 PE=4 SV=1	1	8	8	8	3	3	3	0	1	1	2	2	3	0	0	0	3	3	0	3	2	2	2	4	4	2	4	3	3	3	3	0	1	1	2	2	3	0	0	0	3	3	0	3
D5CMB1	D5CMB1	7	7	7	tr|D5CMB1|D5CMB1_SIDLE Two component transcriptional regulator, winged helix family OS=Sideroxydans lithotrophicus (strain ES-1) OX=580332 GN=Slit_0484 PE=4 SV=1	1	7	7	7	2	1	1	0	0	0	1	1	2	0	0	0	1	0	0	1	1	3	1	1	2	3	5	3	2	1	1	0	0	0	1	1	2	0	0	0	1	0	0	1
D5CMB2	D5CMB2	11	11	11	tr|D5CMB2|D5CMB2_SIDLE Uncharacterized protein OS=Sideroxydans lithotrophicus (strain ES-1) OX=580332 GN=Slit_0485 PE=3 SV=1	1	11	11	11	4	5	3	4	6	4	5	3	3	0	1	0	3	5	3	4	5	3	7	6	7	9	8	10	4	5	3	4	6	4	5	3	3	0	1	0	3	5	3	4
D5CMB3	D5CMB3	11	11	11	tr|D5CMB3|D5CMB3_SIDLE Uncharacterized protein OS=Sideroxydans lithotrophicus (strain ES-1) OX=580332 GN=Slit_0487 PE=4 SV=1	1	11	11	11	8	9	8	1	2	2	7	6	8	0	1	0	8	8	3	9	8	6	7	9	9	4	7	8	8	9	8	1	2	2	7	6	8	0	1	0	8	8	3	9
D5CMB5	D5CMB5	2	2	2	tr|D5CMB5|D5CMB5_SIDLE General secretion pathway protein N OS=Sideroxydans lithotrophicus (strain ES-1) OX=580332 GN=Slit_0489 PE=3 SV=1	1	2	2	2	1	0	1	0	0	0	1	0	1	0	0	0	0	1	0	0	1	1	1	1	0	0	2	1	1	0	1	0	0	0	1	0	1	0	0	0	0	1	0	0
D5CMB6	D5CMB6	7	7	7	tr|D5CMB6|D5CMB6_SIDLE General secretion pathway M protein OS=Sideroxydans lithotrophicus (strain ES-1) OX=580332 GN=Slit_0490 PE=3 SV=1	1	7	7	7	5	3	3	0	0	0	4	2	4	0	0	0	1	4	0	2	2	2	5	3	4	2	4	3	5	3	3	0	0	0	4	2	4	0	0	0	1	4	0	2
D5CMB7	D5CMB7	18	18	18	tr|D5CMB7|D5CMB7_SIDLE General secretion pathway L OS=Sideroxydans lithotrophicus (strain ES-1) OX=580332 GN=Slit_0491 PE=3 SV=1	1	18	18	18	9	11	10	1	3	2	10	8	11	1	2	1	6	7	4	5	6	8	9	8	8	5	6	6	9	11	10	1	3	2	10	8	11	1	2	1	6	7	4	5
D5CMC2	D5CMC2	8	8	8	tr|D5CMC2|D5CMC2_SIDLE Type II secretion system core protein G OS=Sideroxydans lithotrophicus (strain ES-1) OX=580332 GN=Slit_0496 PE=3 SV=1	1	8	8	8	4	4	4	0	0	0	3	3	3	0	0	0	0	2	0	2	2	1	3	3	4	3	2	2	4	4	4	0	0	0	3	3	3	0	0	0	0	2	0	2
D5CMC3	D5CMC3	33	33	33	tr|D5CMC3|D5CMC3_SIDLE Peptidase M16 domain protein OS=Sideroxydans lithotrophicus (strain ES-1) OX=580332 GN=Slit_2368 PE=3 SV=1	1	33	33	33	18	17	19	7	9	6	16	14	15	3	8	6	15	15	14	15	18	14	12	14	18	10	13	14	18	17	19	7	9	6	16	14	15	3	8	6	15	15	14	15
D5CMC4	D5CMC4	13	13	13	tr|D5CMC4|D5CMC4_SIDLE Signal recognition particle receptor FtsY OS=Sideroxydans lithotrophicus (strain ES-1) OX=580332 GN=ftsY PE=3 SV=1	1	13	13	13	3	5	6	2	3	2	4	3	4	2	3	1	6	4	4	5	4	4	4	5	3	5	5	5	3	5	6	2	3	2	4	3	4	2	3	1	6	4	4	5
D5CMC5	D5CMC5	6	6	6	tr|D5CMC5|D5CMC5_SIDLE Cell division ATP-binding protein FtsE OS=Sideroxydans lithotrophicus (strain ES-1) OX=580332 GN=ftsE PE=3 SV=1	1	6	6	6	1	1	2	0	0	1	1	2	0	0	0	0	2	4	1	0	0	0	1	0	1	1	1	1	1	1	2	0	0	1	1	2	0	0	0	0	2	4	1	0
D5CMC7	D5CMC7	10	10	10	tr|D5CMC7|D5CMC7_SIDLE Hemerythrin-like metal-binding protein OS=Sideroxydans lithotrophicus (strain ES-1) OX=580332 GN=Slit_2372 PE=3 SV=1	1	10	10	10	7	7	6	2	1	1	5	1	6	0	0	0	3	2	1	2	4	3	4	7	7	1	2	1	7	7	6	2	1	1	5	1	6	0	0	0	3	2	1	2
D5CMC8	D5CMC8	10	10	10	tr|D5CMC8|D5CMC8_SIDLE Transcriptional regulator, BadM/Rrf2 family OS=Sideroxydans lithotrophicus (strain ES-1) OX=580332 GN=Slit_2373 PE=4 SV=1	1	10	10	10	4	4	4	3	4	2	4	5	3	1	1	1	3	3	2	2	3	4	6	5	6	6	4	4	4	4	4	3	4	2	4	5	3	1	1	1	3	3	2	2
D5CMC9	D5CMC9	6	6	5	tr|D5CMC9|D5CMC9_SIDLE Group 1 truncated hemoglobin OS=Sideroxydans lithotrophicus (strain ES-1) OX=580332 GN=Slit_2374 PE=3 SV=1	1	6	6	5	4	4	4	1	1	0	4	3	4	1	3	1	4	4	3	3	4	4	4	4	4	5	5	5	4	4	4	1	1	0	4	3	4	1	3	1	4	4	3	3
D5CMD2	D5CMD2	8	8	8	tr|D5CMD2|D5CMD2_SIDLE CZB domain-containing protein OS=Sideroxydans lithotrophicus (strain ES-1) OX=580332 GN=Slit_2377 PE=4 SV=1	1	8	8	8	4	4	4	0	0	0	1	2	2	0	1	0	2	1	0	1	0	0	3	4	4	2	1	4	4	4	4	0	0	0	1	2	2	0	1	0	2	1	0	1
D5CMD3	D5CMD3	20	20	20	tr|D5CMD3|D5CMD3_SIDLE Peptidase U62 modulator of DNA gyrase OS=Sideroxydans lithotrophicus (strain ES-1) OX=580332 GN=Slit_2378 PE=3 SV=1	1	20	20	20	10	9	10	4	5	5	9	8	10	2	3	2	10	7	5	9	8	8	7	8	7	7	7	9	10	9	10	4	5	5	9	8	10	2	3	2	10	7	5	9
D5CMD4	D5CMD4	15	15	15	tr|D5CMD4|D5CMD4_SIDLE UPF0307 protein Slit_2379 OS=Sideroxydans lithotrophicus (strain ES-1) OX=580332 GN=Slit_2379 PE=3 SV=1	1	15	15	15	6	6	5	2	2	1	6	5	6	2	3	0	6	5	6	5	5	5	5	5	7	4	5	4	6	6	5	2	2	1	6	5	6	2	3	0	6	5	6	5
D5CMD5	D5CMD5	11	11	11	tr|D5CMD5|D5CMD5_SIDLE Putative PAS/PAC sensor protein OS=Sideroxydans lithotrophicus (strain ES-1) OX=580332 GN=Slit_2381 PE=4 SV=1	1	11	11	11	7	5	6	3	3	3	6	6	7	2	4	1	6	6	5	7	6	6	6	7	7	6	5	7	7	5	6	3	3	3	6	6	7	2	4	1	6	6	5	7
D5CMD6	D5CMD6	5	5	5	tr|D5CMD6|D5CMD6_SIDLE Carboxylesterase OS=Sideroxydans lithotrophicus (strain ES-1) OX=580332 GN=Slit_2382 PE=4 SV=1	1	5	5	5	2	2	1	0	0	0	1	1	1	0	1	0	1	1	1	1	1	1	1	1	1	1	1	1	2	2	1	0	0	0	1	1	1	0	1	0	1	1	1	1
D5CMD7	D5CMD7	24	24	24	tr|D5CMD7|D5CMD7_SIDLE Uncharacterized protein OS=Sideroxydans lithotrophicus (strain ES-1) OX=580332 GN=Slit_2383 PE=4 SV=1	1	24	24	24	12	11	12	4	8	5	13	11	12	1	4	1	10	12	9	13	13	14	11	13	10	6	9	7	12	11	12	4	8	5	13	11	12	1	4	1	10	12	9	13
D5CMD8	D5CMD8	4	4	4	tr|D5CMD8|D5CMD8_SIDLE Leucyl/phenylalanyl-tRNA--protein transferase OS=Sideroxydans lithotrophicus (strain ES-1) OX=580332 GN=aat PE=3 SV=1	1	4	4	4	0	0	1	0	0	0	0	0	1	0	0	0	0	0	0	1	1	1	2	0	0	1	0	0	0	0	1	0	0	0	0	0	1	0	0	0	0	0	0	1
D5CMD9	D5CMD9	6	6	6	tr|D5CMD9|D5CMD9_SIDLE Aspartate/glutamate leucyltransferase OS=Sideroxydans lithotrophicus (strain ES-1) OX=580332 GN=bpt PE=3 SV=1	1	6	6	6	0	0	0	0	0	0	0	0	0	0	0	0	0	0	0	0	1	1	0	1	1	0	2	1	0	0	0	0	0	0	0	0	0	0	0	0	0	0	0	0
D5CME1	D5CME1	19	19	19	tr|D5CME1|D5CME1_SIDLE Dihydroorotate dehydrogenase (quinone) OS=Sideroxydans lithotrophicus (strain ES-1) OX=580332 GN=pyrD PE=3 SV=1	1	19	19	19	9	8	10	2	3	3	12	6	9	0	3	0	11	10	6	10	9	9	7	8	7	6	6	5	9	8	10	2	3	3	12	6	9	0	3	0	11	10	6	10
D5CME4	D5CME4	5	5	5	tr|D5CME4|D5CME4_SIDLE Probable potassium transport system protein kup OS=Sideroxydans lithotrophicus (strain ES-1) OX=580332 GN=kup PE=3 SV=1	1	5	5	5	2	1	1	0	0	0	3	1	2	0	0	0	0	0	0	1	1	1	1	2	3	0	0	0	2	1	1	0	0	0	3	1	2	0	0	0	0	0	0	1
D5CME5	D5CME5	1	1	1	tr|D5CME5|D5CME5_SIDLE Ion-translocating oxidoreductase complex subunit A OS=Sideroxydans lithotrophicus (strain ES-1) OX=580332 GN=rnfA PE=3 SV=1	1	1	1	1	0	1	1	0	0	0	1	1	0	0	0	0	0	1	1	1	1	1	1	0	0	0	0	1	0	1	1	0	0	0	1	1	0	0	0	0	0	1	1	1
D5CME6	D5CME6	5	5	5	tr|D5CME6|D5CME6_SIDLE Ion-translocating oxidoreductase complex subunit B OS=Sideroxydans lithotrophicus (strain ES-1) OX=580332 GN=rnfB PE=3 SV=1	1	5	5	5	3	3	3	0	0	0	3	3	3	0	0	0	2	3	2	3	2	2	3	3	2	0	3	2	3	3	3	0	0	0	3	3	3	0	0	0	2	3	2	3
D5CME7	D5CME7	12	12	12	tr|D5CME7|D5CME7_SIDLE Ion-translocating oxidoreductase complex subunit C OS=Sideroxydans lithotrophicus (strain ES-1) OX=580332 GN=rnfC PE=3 SV=1	1	12	12	12	8	8	6	4	2	2	7	6	7	1	2	0	5	7	5	6	6	7	6	6	6	6	7	7	8	8	6	4	2	2	7	6	7	1	2	0	5	7	5	6
D5CME8	D5CME8	2	2	2	tr|D5CME8|D5CME8_SIDLE Ion-translocating oxidoreductase complex subunit D OS=Sideroxydans lithotrophicus (strain ES-1) OX=580332 GN=rnfD PE=3 SV=1	1	2	2	2	2	2	1	0	0	0	1	1	2	0	0	0	1	1	1	1	2	1	0	0	0	0	0	1	2	2	1	0	0	0	1	1	2	0	0	0	1	1	1	1
D5CME9	D5CME9	10	10	10	tr|D5CME9|D5CME9_SIDLE Ion-translocating oxidoreductase complex subunit G OS=Sideroxydans lithotrophicus (strain ES-1) OX=580332 GN=rnfG PE=3 SV=1	1	10	10	10	3	4	2	0	1	1	3	1	2	0	2	0	1	3	2	2	3	5	4	5	2	1	1	0	3	4	2	0	1	1	3	1	2	0	2	0	1	3	2	2
D5CMF0	D5CMF0	4	4	4	tr|D5CMF0|D5CMF0_SIDLE Ion-translocating oxidoreductase complex subunit E OS=Sideroxydans lithotrophicus (strain ES-1) OX=580332 GN=rnfE PE=3 SV=1	1	4	4	4	1	0	0	0	0	0	0	0	0	0	0	0	0	0	0	0	0	0	0	0	0	1	1	1	1	0	0	0	0	0	0	0	0	0	0	0	0	0	0	0
D5CMF1	D5CMF1	9	9	9	tr|D5CMF1|D5CMF1_SIDLE Endonuclease III OS=Sideroxydans lithotrophicus (strain ES-1) OX=580332 GN=nth PE=3 SV=1	1	9	9	9	5	4	3	1	1	1	2	2	3	0	0	0	2	2	2	1	3	2	3	5	4	3	2	3	5	4	3	1	1	1	2	2	3	0	0	0	2	2	2	1
D5CMF3	D5CMF3	8	8	8	tr|D5CMF3|D5CMF3_SIDLE Corrinoid adenosyltransferase OS=Sideroxydans lithotrophicus (strain ES-1) OX=580332 GN=Slit_2399 PE=3 SV=1	1	8	8	8	5	4	5	1	1	1	4	5	5	0	1	0	3	2	2	3	3	3	1	2	2	1	2	1	5	4	5	1	1	1	4	5	5	0	1	0	3	2	2	3
D5CMF4	D5CMF4	4	4	4	tr|D5CMF4|D5CMF4_SIDLE CDP-diacylglycerol--serine O-phosphatidyltransferase OS=Sideroxydans lithotrophicus (strain ES-1) OX=580332 GN=Slit_2400 PE=3 SV=1	1	4	4	4	1	1	1	0	0	0	0	0	0	0	0	0	0	1	0	0	1	1	1	1	0	0	1	1	1	1	1	0	0	0	0	0	0	0	0	0	0	1	0	0
D5CMF5	D5CMF5	8	8	8	tr|D5CMF5|D5CMF5_SIDLE Phosphatidylserine decarboxylase proenzyme OS=Sideroxydans lithotrophicus (strain ES-1) OX=580332 GN=psd PE=3 SV=1	1	8	8	8	6	5	6	4	4	2	4	5	5	2	3	2	4	4	4	5	5	5	5	4	4	5	5	4	6	5	6	4	4	2	4	5	5	2	3	2	4	4	4	5
D5CMF6	D5CMF6	27	27	27	tr|D5CMF6|D5CMF6_SIDLE Ketol-acid reductoisomerase (NADP(+)) OS=Sideroxydans lithotrophicus (strain ES-1) OX=580332 GN=ilvC PE=3 SV=1	1	27	27	27	13	16	16	9	10	9	15	15	16	7	12	8	16	15	16	15	15	15	13	14	15	17	15	16	13	16	16	9	10	9	15	15	16	7	12	8	16	15	16	15
D5CMF7	D5CMF7	14	14	14	tr|D5CMF7|D5CMF7_SIDLE Acetolactate synthase OS=Sideroxydans lithotrophicus (strain ES-1) OX=580332 GN=Slit_2403 PE=3 SV=1	1	14	14	14	7	10	9	2	4	2	7	7	8	2	5	2	8	9	6	8	10	10	7	10	9	5	9	9	7	10	9	2	4	2	7	7	8	2	5	2	8	9	6	8
D5CMF8	D5CMF8	32	32	32	tr|D5CMF8|D5CMF8_SIDLE Acetolactate synthase OS=Sideroxydans lithotrophicus (strain ES-1) OX=580332 GN=Slit_2404 PE=3 SV=1	1	32	32	32	21	21	22	10	11	8	19	16	20	7	11	8	15	22	14	20	19	17	18	18	15	16	17	18	21	21	22	10	11	8	19	16	20	7	11	8	15	22	14	20
D5CMF9	D5CMF9	5	5	5	tr|D5CMF9|D5CMF9_SIDLE RNA polymerase, sigma-24 subunit, ECF subfamily OS=Sideroxydans lithotrophicus (strain ES-1) OX=580332 GN=Slit_2405 PE=3 SV=1	1	5	5	5	3	2	2	0	0	0	1	0	1	0	0	0	0	1	0	2	1	1	0	1	2	0	0	0	3	2	2	0	0	0	1	0	1	0	0	0	0	1	0	2
D5CMG0	D5CMG0	4	4	4	tr|D5CMG0|D5CMG0_SIDLE Uncharacterized protein OS=Sideroxydans lithotrophicus (strain ES-1) OX=580332 GN=Slit_2406 PE=4 SV=1	1	4	4	4	1	1	1	0	0	0	0	0	1	0	0	0	0	0	0	0	0	1	0	0	0	0	0	0	1	1	1	0	0	0	0	0	1	0	0	0	0	0	0	0
D5CMG1	D5CMG1	1	1	1	tr|D5CMG1|D5CMG1_SIDLE Uncharacterized protein OS=Sideroxydans lithotrophicus (strain ES-1) OX=580332 GN=Slit_2407 PE=4 SV=1	1	1	1	1	1	1	1	0	0	0	1	1	1	0	1	0	1	1	1	1	1	1	1	1	1	0	1	1	1	1	1	0	0	0	1	1	1	0	1	0	1	1	1	1
D5CMG2	D5CMG2	5	5	5	tr|D5CMG2|D5CMG2_SIDLE Permease YjgP/YjgQ family protein OS=Sideroxydans lithotrophicus (strain ES-1) OX=580332 GN=Slit_2408 PE=4 SV=1	1	5	5	5	2	2	1	0	1	1	1	0	1	1	0	0	1	1	0	1	1	1	0	0	0	0	1	1	2	2	1	0	1	1	1	0	1	1	0	0	1	1	0	1
D5CMG3	D5CMG3	6	6	6	tr|D5CMG3|D5CMG3_SIDLE Lipopolysaccharide export system permease protein LptF OS=Sideroxydans lithotrophicus (strain ES-1) OX=580332 GN=Slit_2409 PE=4 SV=1	1	6	6	6	3	3	3	0	0	0	1	2	2	0	1	0	0	2	0	1	1	0	1	1	0	1	1	1	3	3	3	0	0	0	1	2	2	0	1	0	0	2	0	1
D5CMG4	D5CMG4	36	36	36	tr|D5CMG4|D5CMG4_SIDLE Probable cytosol aminopeptidase OS=Sideroxydans lithotrophicus (strain ES-1) OX=580332 GN=pepA PE=3 SV=1	1	36	36	36	17	20	20	12	13	12	22	20	24	9	13	8	21	19	17	21	21	22	18	21	20	21	22	21	17	20	20	12	13	12	22	20	24	9	13	8	21	19	17	21
D5CMG5	D5CMG5	2	2	2	tr|D5CMG5|D5CMG5_SIDLE DNA polymerase III chi subunit HolC OS=Sideroxydans lithotrophicus (strain ES-1) OX=580332 GN=Slit_2411 PE=4 SV=1	1	2	2	2	1	1	0	0	1	1	0	0	1	0	0	0	2	2	1	0	0	0	1	0	0	0	1	1	1	1	0	0	1	1	0	0	1	0	0	0	2	2	1	0
D5CMG6	D5CMG6	4	4	4	tr|D5CMG6|D5CMG6_SIDLE Uncharacterized protein OS=Sideroxydans lithotrophicus (strain ES-1) OX=580332 GN=Slit_2412 PE=4 SV=1	1	4	4	4	2	2	2	0	1	0	2	2	2	0	0	0	1	2	2	1	1	1	1	1	1	1	1	0	2	2	2	0	1	0	2	2	2	0	0	0	1	2	2	1
D5CMG7	D5CMG7	44	44	44	tr|D5CMG7|D5CMG7_SIDLE Valine--tRNA ligase OS=Sideroxydans lithotrophicus (strain ES-1) OX=580332 GN=valS PE=3 SV=1	1	44	44	44	20	18	16	8	8	7	14	16	17	5	7	4	19	21	17	21	17	20	14	16	19	17	15	18	20	18	16	8	8	7	14	16	17	5	7	4	19	21	17	21
D5CMG8	D5CMG8	3	3	3	tr|D5CMG8|D5CMG8_SIDLE SirA family protein OS=Sideroxydans lithotrophicus (strain ES-1) OX=580332 GN=Slit_2414 PE=3 SV=1	1	3	3	3	1	1	1	0	0	0	1	1	1	0	1	0	1	1	1	1	1	1	1	1	1	1	1	1	1	1	1	0	0	0	1	1	1	0	1	0	1	1	1	1
D5CMG9	D5CMG9	1	1	1	tr|D5CMG9|D5CMG9_SIDLE Rhodanese domain protein OS=Sideroxydans lithotrophicus (strain ES-1) OX=580332 GN=Slit_2415 PE=4 SV=1	1	1	1	1	0	1	1	0	0	0	1	1	1	0	0	0	1	1	0	1	1	1	0	0	0	0	1	1	0	1	1	0	0	0	1	1	1	0	0	0	1	1	0	1
D5CMH0	D5CMH0	21	21	21	tr|D5CMH0|D5CMH0_SIDLE Non-specific serine/threonine protein kinase OS=Sideroxydans lithotrophicus (strain ES-1) OX=580332 GN=Slit_2416 PE=4 SV=1	1	21	21	21	11	12	10	1	1	0	11	9	12	1	5	0	8	7	5	9	9	9	10	11	11	5	6	5	11	12	10	1	1	0	11	9	12	1	5	0	8	7	5	9
D5CMH1	D5CMH1	22	22	22	tr|D5CMH1|D5CMH1_SIDLE Peptidase M48 Ste24p OS=Sideroxydans lithotrophicus (strain ES-1) OX=580332 GN=Slit_2417 PE=3 SV=1	1	22	22	22	9	11	11	7	8	6	9	9	9	3	6	1	11	13	11	13	13	13	12	13	13	10	11	11	9	11	11	7	8	6	9	9	9	3	6	1	11	13	11	13
D5CMH3	D5CMH3	9	9	9	tr|D5CMH3|D5CMH3_SIDLE Hydrogenase expression/formation protein HypE OS=Sideroxydans lithotrophicus (strain ES-1) OX=580332 GN=Slit_2419 PE=3 SV=1	1	9	9	9	4	3	4	0	0	0	2	2	3	0	1	0	3	3	1	2	3	4	3	3	4	2	2	2	4	3	4	0	0	0	2	2	3	0	1	0	3	3	1	2
D5CMH4	D5CMH4	8	8	8	tr|D5CMH4|D5CMH4_SIDLE Hydrogenase maturation factor OS=Sideroxydans lithotrophicus (strain ES-1) OX=580332 GN=Slit_2421 PE=3 SV=1	1	8	8	8	5	4	6	0	0	0	6	4	6	0	0	0	2	5	3	3	3	5	6	4	4	6	3	3	5	4	6	0	0	0	6	4	6	0	0	0	2	5	3	3
D5CMH6	D5CMH6	18	18	18	tr|D5CMH6|D5CMH6_SIDLE Carbamoyltransferase HypF OS=Sideroxydans lithotrophicus (strain ES-1) OX=580332 GN=Slit_2423 PE=3 SV=1	1	18	18	18	10	6	9	0	0	0	4	4	5	0	0	0	2	2	0	3	4	5	5	6	5	3	3	4	10	6	9	0	0	0	4	4	5	0	0	0	2	2	0	3
D5CMH7	D5CMH7	7	7	7	tr|D5CMH7|D5CMH7_SIDLE Hydrogenase accessory protein HypB OS=Sideroxydans lithotrophicus (strain ES-1) OX=580332 GN=Slit_2424 PE=3 SV=1	1	7	7	7	4	5	6	0	1	2	3	4	5	1	1	0	1	4	1	3	4	5	4	5	4	3	5	4	4	5	6	0	1	2	3	4	5	1	1	0	1	4	1	3
D5CMH9	D5CMH9	12	12	12	tr|D5CMH9|D5CMH9_SIDLE Putative hydrogenase expression/formation protein HupK OS=Sideroxydans lithotrophicus (strain ES-1) OX=580332 GN=Slit_2426 PE=4 SV=1	1	12	12	12	6	8	8	0	0	0	4	2	6	0	0	0	1	1	0	5	2	3	6	5	7	2	2	1	6	8	8	0	0	0	4	2	6	0	0	0	1	1	0	5
D5CMI0	D5CMI0	31	28	27	tr|D5CMI0|D5CMI0_SIDLE Methyl-accepting chemotaxis sensory transducer OS=Sideroxydans lithotrophicus (strain ES-1) OX=580332 GN=Slit_2427 PE=4 SV=1	1	31	28	27	21	20	18	11	13	11	20	16	21	6	9	4	15	16	12	15	15	15	20	22	23	16	19	19	19	19	17	9	11	9	19	16	19	5	8	4	13	15	11	14
D5CMI1	D5CMI1	6	6	6	tr|D5CMI1|D5CMI1_SIDLE Glucose/sorbosone dehydrogenase-like protein OS=Sideroxydans lithotrophicus (strain ES-1) OX=580332 GN=Slit_2428 PE=4 SV=1	1	6	6	6	0	3	1	0	0	0	0	1	2	0	0	0	0	0	0	0	2	1	1	1	1	0	0	0	0	3	1	0	0	0	0	1	2	0	0	0	0	0	0	0
D5CMI2	D5CMI2	6	6	6	tr|D5CMI2|D5CMI2_SIDLE TerB domain-containing protein OS=Sideroxydans lithotrophicus (strain ES-1) OX=580332 GN=Slit_2429 PE=4 SV=1	1	6	6	6	1	1	2	0	0	0	1	0	1	0	0	0	2	1	0	1	2	2	0	0	1	0	1	0	1	1	2	0	0	0	1	0	1	0	0	0	2	1	0	1
D5CMI3	D5CMI3	3	3	3	tr|D5CMI3|D5CMI3_SIDLE SlyX family protein OS=Sideroxydans lithotrophicus (strain ES-1) OX=580332 GN=Slit_2430 PE=4 SV=1	1	3	3	3	0	1	1	0	0	0	1	0	0	0	0	0	0	0	0	0	0	0	0	0	0	0	0	0	0	1	1	0	0	0	1	0	0	0	0	0	0	0	0	0
D5CMI4	D5CMI4	15	15	15	tr|D5CMI4|D5CMI4_SIDLE Filamentation induced by cAMP protein Fic OS=Sideroxydans lithotrophicus (strain ES-1) OX=580332 GN=Slit_2431 PE=4 SV=1	1	15	15	15	9	11	10	0	0	0	7	5	5	0	1	0	5	6	4	9	10	10	6	7	9	1	1	1	9	11	10	0	0	0	7	5	5	0	1	0	5	6	4	9
D5CMI5	D5CMI5	3	3	3	tr|D5CMI5|D5CMI5_SIDLE Flavin reductase domain protein FMN-binding protein OS=Sideroxydans lithotrophicus (strain ES-1) OX=580332 GN=Slit_2432 PE=4 SV=1	1	3	3	3	2	2	2	1	0	1	1	2	1	0	0	0	1	0	0	2	1	1	2	2	2	1	0	0	2	2	2	1	0	1	1	2	1	0	0	0	1	0	0	2
D5CMI7	D5CMI7	7	7	7	tr|D5CMI7|D5CMI7_SIDLE PLD phosphodiesterase domain-containing protein OS=Sideroxydans lithotrophicus (strain ES-1) OX=580332 GN=Slit_2434 PE=4 SV=1	1	7	7	7	1	2	3	0	0	0	2	2	2	0	0	0	2	1	0	1	1	2	2	1	2	1	2	2	1	2	3	0	0	0	2	2	2	0	0	0	2	1	0	1
D5CMI8	D5CMI8	50	50	50	tr|D5CMI8|D5CMI8_SIDLE Type I restriction enzyme R Protein OS=Sideroxydans lithotrophicus (strain ES-1) OX=580332 GN=Slit_2435 PE=3 SV=1	1	50	50	50	17	23	22	0	2	0	25	15	24	2	4	0	13	14	6	11	10	16	19	18	18	11	13	10	17	23	22	0	2	0	25	15	24	2	4	0	13	14	6	11
D5CMI9	D5CMI9	15	15	15	tr|D5CMI9|D5CMI9_SIDLE Restriction modification system DNA specificity domain protein OS=Sideroxydans lithotrophicus (strain ES-1) OX=580332 GN=Slit_2436 PE=3 SV=1	1	15	15	15	5	4	5	0	0	0	4	2	5	0	0	0	4	2	1	2	1	3	2	2	4	3	2	1	5	4	5	0	0	0	4	2	5	0	0	0	4	2	1	2
D5CMJ0	D5CMJ0	34	34	34	tr|D5CMJ0|D5CMJ0_SIDLE Site-specific DNA-methyltransferase (adenine-specific) OS=Sideroxydans lithotrophicus (strain ES-1) OX=580332 GN=Slit_2437 PE=3 SV=1	1	34	34	34	18	14	12	2	4	2	16	13	16	0	4	0	10	14	11	9	11	11	15	14	13	8	12	12	18	14	12	2	4	2	16	13	16	0	4	0	10	14	11	9
D5CMJ1	D5CMJ1	7	7	7	tr|D5CMJ1|D5CMJ1_SIDLE Uncharacterized protein OS=Sideroxydans lithotrophicus (strain ES-1) OX=580332 GN=Slit_2438 PE=4 SV=1	1	7	7	7	1	0	0	0	0	0	0	0	1	0	0	0	0	1	0	1	1	1	1	2	0	0	0	0	1	0	0	0	0	0	0	0	1	0	0	0	0	1	0	1
D5CMJ2	D5CMJ2	12	12	12	tr|D5CMJ2|D5CMJ2_SIDLE Transcriptional regulator, XRE family OS=Sideroxydans lithotrophicus (strain ES-1) OX=580332 GN=Slit_2439 PE=4 SV=1	1	12	12	12	1	3	4	1	1	0	2	1	3	0	0	0	1	2	3	3	2	2	4	3	5	1	1	1	1	3	4	1	1	0	2	1	3	0	0	0	1	2	3	3
D5CMJ4	D5CMJ4	3	3	3	tr|D5CMJ4|D5CMJ4_SIDLE Uncharacterized protein OS=Sideroxydans lithotrophicus (strain ES-1) OX=580332 GN=Slit_2441 PE=4 SV=1	1	3	3	3	0	0	1	0	0	0	1	0	2	0	0	0	0	0	0	1	1	0	1	1	1	0	1	0	0	0	1	0	0	0	1	0	2	0	0	0	0	0	0	1
D5CMJ6	D5CMJ6	17	17	17	tr|D5CMJ6|D5CMJ6_SIDLE Filamentation induced by cAMP protein Fic OS=Sideroxydans lithotrophicus (strain ES-1) OX=580332 GN=Slit_2443 PE=4 SV=1	1	17	17	17	11	13	11	1	1	0	9	10	8	0	3	0	6	8	5	6	8	7	10	9	12	6	6	5	11	13	11	1	1	0	9	10	8	0	3	0	6	8	5	6
D5CMJ7	D5CMJ7	37	37	37	tr|D5CMJ7|D5CMJ7_SIDLE RNA polymerase sigma factor RpoD OS=Sideroxydans lithotrophicus (strain ES-1) OX=580332 GN=rpoD PE=3 SV=1	1	37	37	37	21	20	20	15	17	12	23	23	23	10	11	8	25	24	21	25	24	23	20	22	23	20	21	24	21	20	20	15	17	12	23	23	23	10	11	8	25	24	21	25
D5CMJ8	D5CMJ8	11	11	11	tr|D5CMJ8|D5CMJ8_SIDLE DNA primase OS=Sideroxydans lithotrophicus (strain ES-1) OX=580332 GN=dnaG PE=3 SV=1	1	11	11	11	4	4	4	1	1	1	5	6	4	0	0	0	4	3	1	4	3	3	5	4	5	4	5	4	4	4	4	1	1	1	5	6	4	0	0	0	4	3	1	4
D5CMJ9	D5CMJ9	4	4	4	tr|D5CMJ9|D5CMJ9_SIDLE Uncharacterized protein OS=Sideroxydans lithotrophicus (strain ES-1) OX=580332 GN=Slit_2446 PE=4 SV=1	1	4	4	4	2	2	2	1	1	1	1	1	2	1	1	1	2	2	2	2	1	2	2	1	2	0	0	2	2	2	2	1	1	1	1	1	2	1	1	1	2	2	2	2
D5CMK0	D5CMK0	8	8	8	tr|D5CMK0|D5CMK0_SIDLE 30S ribosomal protein S21 OS=Sideroxydans lithotrophicus (strain ES-1) OX=580332 GN=rpsU PE=3 SV=1	1	8	8	8	5	5	5	3	2	2	6	5	6	0	3	2	6	6	6	7	5	5	4	6	6	5	5	5	5	5	5	3	2	2	6	5	6	0	3	2	6	6	6	7
D5CMK2	D5CMK2	27	27	27	tr|D5CMK2|D5CMK2_SIDLE Tyrosine--tRNA ligase OS=Sideroxydans lithotrophicus (strain ES-1) OX=580332 GN=tyrS PE=3 SV=1	1	27	27	27	14	17	17	4	7	4	13	11	12	3	6	2	13	15	14	14	14	15	14	15	15	12	12	11	14	17	17	4	7	4	13	11	12	3	6	2	13	15	14	14
D5CMK3	D5CMK3	7	7	7	tr|D5CMK3|D5CMK3_SIDLE Peptidase M23 OS=Sideroxydans lithotrophicus (strain ES-1) OX=580332 GN=Slit_2450 PE=4 SV=1	1	7	7	7	0	1	0	0	0	0	0	0	0	0	0	0	2	4	1	1	1	1	0	0	0	1	0	0	0	1	0	0	0	0	0	0	0	0	0	0	2	4	1	1
D5CMK4	D5CMK4	11	11	11	tr|D5CMK4|D5CMK4_SIDLE Anhydro-N-acetylmuramic acid kinase OS=Sideroxydans lithotrophicus (strain ES-1) OX=580332 GN=anmK PE=3 SV=1	1	11	11	11	5	3	4	0	1	0	6	1	3	0	1	0	1	4	1	1	1	2	3	3	3	4	3	2	5	3	4	0	1	0	6	1	3	0	1	0	1	4	1	1
D5CMK5	D5CMK5	6	6	6	tr|D5CMK5|D5CMK5_SIDLE Putative iron-sulfur cluster insertion protein ErpA OS=Sideroxydans lithotrophicus (strain ES-1) OX=580332 GN=erpA PE=3 SV=1	1	6	6	6	4	3	3	2	3	1	4	3	4	1	3	1	5	5	4	4	5	4	3	3	4	4	5	5	4	3	3	2	3	1	4	3	4	1	3	1	5	5	4	4
D5CMK6	D5CMK6	7	7	7	tr|D5CMK6|D5CMK6_SIDLE Uncharacterized protein OS=Sideroxydans lithotrophicus (strain ES-1) OX=580332 GN=Slit_2453 PE=4 SV=1	1	7	7	7	4	6	5	2	4	2	5	4	5	2	3	2	4	5	5	5	5	5	6	5	6	5	4	5	4	6	5	2	4	2	5	4	5	2	3	2	4	5	5	5
D5CMK7	D5CMK7	12	12	12	tr|D5CMK7|D5CMK7_SIDLE Uncharacterized protein OS=Sideroxydans lithotrophicus (strain ES-1) OX=580332 GN=Slit_2454 PE=4 SV=1	1	12	12	12	8	7	6	2	3	3	7	6	8	2	3	0	6	6	6	7	6	6	6	7	6	6	8	7	8	7	6	2	3	3	7	6	8	2	3	0	6	6	6	7
D5CMK8	D5CMK8	17	17	17	tr|D5CMK8|D5CMK8_SIDLE N-acetyl-gamma-glutamyl-phosphate reductase OS=Sideroxydans lithotrophicus (strain ES-1) OX=580332 GN=argC PE=3 SV=1	1	17	17	17	12	11	12	6	7	7	11	9	11	5	7	2	9	9	9	11	11	10	10	10	10	9	10	10	12	11	12	6	7	7	11	9	11	5	7	2	9	9	9	11
D5CMK9	D5CMK9	7	7	7	tr|D5CMK9|D5CMK9_SIDLE 30S ribosomal protein S9 OS=Sideroxydans lithotrophicus (strain ES-1) OX=580332 GN=rpsI PE=3 SV=1	1	7	7	7	4	4	4	3	3	3	5	4	5	4	4	3	6	6	6	5	5	4	4	4	4	5	4	5	4	4	4	3	3	3	5	4	5	4	4	3	6	6	6	5
D5CML0	D5CML0	13	13	13	tr|D5CML0|D5CML0_SIDLE 50S ribosomal protein L13 OS=Sideroxydans lithotrophicus (strain ES-1) OX=580332 GN=rplM PE=3 SV=1	1	13	13	13	8	10	10	5	5	4	8	7	8	2	6	3	7	8	8	8	9	8	6	7	8	7	9	9	8	10	10	5	5	4	8	7	8	2	6	3	7	8	8	8
D5CML1	D5CML1	6	6	6	tr|D5CML1|D5CML1_SIDLE Carbohydrate kinase, FGGY-like protein OS=Sideroxydans lithotrophicus (strain ES-1) OX=580332 GN=Slit_2458 PE=4 SV=1	1	6	6	6	1	1	2	0	0	0	1	0	0	1	1	0	1	0	0	0	0	1	1	2	0	0	0	0	1	1	2	0	0	0	1	0	0	1	1	0	1	0	0	0
D5CML2	D5CML2	16	16	16	tr|D5CML2|D5CML2_SIDLE FAD dependent oxidoreductase OS=Sideroxydans lithotrophicus (strain ES-1) OX=580332 GN=Slit_2459 PE=3 SV=1	1	16	16	16	6	5	7	1	0	0	7	3	6	0	0	0	2	3	3	5	4	5	7	6	8	3	7	4	6	5	7	1	0	0	7	3	6	0	0	0	2	3	3	5
D5CML3	D5CML3	9	9	9	tr|D5CML3|D5CML3_SIDLE Glycerophosphoryl diester phosphodiesterase OS=Sideroxydans lithotrophicus (strain ES-1) OX=580332 GN=Slit_2460 PE=4 SV=1	1	9	9	9	6	5	5	0	0	1	5	4	5	0	0	0	3	3	1	2	2	4	2	3	4	4	3	3	6	5	5	0	0	1	5	4	5	0	0	0	3	3	1	2
D5CML4	D5CML4	12	12	12	tr|D5CML4|D5CML4_SIDLE Hydrolase_4 domain-containing protein OS=Sideroxydans lithotrophicus (strain ES-1) OX=580332 GN=Slit_2461 PE=4 SV=1	1	12	12	12	5	6	7	0	0	0	7	5	5	0	1	0	5	6	4	6	6	5	4	5	4	3	4	5	5	6	7	0	0	0	7	5	5	0	1	0	5	6	4	6
D5CML9	D5CML9	2	2	2	tr|D5CML9|D5CML9_SIDLE Diacylglycerol kinase OS=Sideroxydans lithotrophicus (strain ES-1) OX=580332 GN=Slit_2466 PE=3 SV=1	1	2	2	2	1	1	1	0	1	0	0	0	0	0	0	0	1	0	0	0	0	0	0	0	0	0	0	0	1	1	1	0	1	0	0	0	0	0	0	0	1	0	0	0
D5CMM5	D5CMM5	9	9	9	tr|D5CMM5|D5CMM5_SIDLE DUF218 domain-containing protein OS=Sideroxydans lithotrophicus (strain ES-1) OX=580332 GN=Slit_2472 PE=4 SV=1	1	9	9	9	6	6	7	2	2	1	3	3	5	0	0	0	4	4	2	4	4	5	5	4	5	3	3	3	6	6	7	2	2	1	3	3	5	0	0	0	4	4	2	4
D5CMM6	D5CMM6	5	5	5	tr|D5CMM6|D5CMM6_SIDLE OsmC family protein OS=Sideroxydans lithotrophicus (strain ES-1) OX=580332 GN=Slit_2473 PE=4 SV=1	1	5	5	5	2	2	2	1	1	1	2	2	2	2	2	0	2	2	2	2	2	2	2	2	2	3	3	2	2	2	2	1	1	1	2	2	2	2	2	0	2	2	2	2
D5CMM7	D5CMM7	7	7	7	tr|D5CMM7|D5CMM7_SIDLE 3-demethoxyubiquinol 3-hydroxylase OS=Sideroxydans lithotrophicus (strain ES-1) OX=580332 GN=coq7 PE=3 SV=1	1	7	7	7	0	3	4	0	0	0	1	0	2	0	0	0	1	1	1	2	2	2	2	1	2	1	1	2	0	3	4	0	0	0	1	0	2	0	0	0	1	1	1	2
D5CMM8	D5CMM8	3	3	3	tr|D5CMM8|D5CMM8_SIDLE DUF5615 domain-containing protein OS=Sideroxydans lithotrophicus (strain ES-1) OX=580332 GN=Slit_2475 PE=4 SV=1	1	3	3	3	1	1	1	0	0	1	1	1	1	0	0	0	1	1	1	1	1	1	1	2	2	2	2	0	1	1	1	0	0	1	1	1	1	0	0	0	1	1	1	1
D5CMM9	D5CMM9	2	2	2	tr|D5CMM9|D5CMM9_SIDLE Uncharacterized protein OS=Sideroxydans lithotrophicus (strain ES-1) OX=580332 GN=Slit_2476 PE=4 SV=1	1	2	2	2	1	1	1	0	1	0	1	1	1	1	1	0	1	1	1	1	1	1	1	1	0	1	1	1	1	1	1	0	1	0	1	1	1	1	1	0	1	1	1	1
D5CMN0	D5CMN0	22	22	22	tr|D5CMN0|D5CMN0_SIDLE Porin Gram-negative type OS=Sideroxydans lithotrophicus (strain ES-1) OX=580332 GN=Slit_2477 PE=4 SV=1	1	22	22	22	15	15	15	11	11	10	15	15	15	10	11	11	18	16	15	16	16	17	13	17	16	14	18	17	15	15	15	11	11	10	15	15	15	10	11	11	18	16	15	16
D5CMN1	D5CMN1	16	16	16	tr|D5CMN1|D5CMN1_SIDLE Porin Gram-negative type OS=Sideroxydans lithotrophicus (strain ES-1) OX=580332 GN=Slit_2478 PE=4 SV=1	1	16	16	16	0	0	0	1	1	0	0	0	0	0	0	0	3	3	2	3	3	2	6	0	8	10	15	15	0	0	0	1	1	0	0	0	0	0	0	0	3	3	2	3
D5CMN2	D5CMN2	44	44	44	tr|D5CMN2|D5CMN2_SIDLE Phosphoenolpyruvate synthase OS=Sideroxydans lithotrophicus (strain ES-1) OX=580332 GN=Slit_2479 PE=3 SV=1	1	44	44	44	21	18	19	9	8	7	22	25	28	12	14	11	22	24	16	22	22	25	19	16	16	11	15	18	21	18	19	9	8	7	22	25	28	12	14	11	22	24	16	22
D5CMN6	D5CMN6	9	9	9	tr|D5CMN6|D5CMN6_SIDLE Ion-translocating oxidoreductase complex subunit G OS=Sideroxydans lithotrophicus (strain ES-1) OX=580332 GN=rnfG PE=3 SV=1	1	9	9	9	5	3	4	4	5	2	6	6	6	5	6	6	6	4	5	6	6	5	5	4	4	3	3	2	5	3	4	4	5	2	6	6	6	5	6	6	6	4	5	6
D5CMN7	D5CMN7	4	4	4	tr|D5CMN7|D5CMN7_SIDLE Ion-translocating oxidoreductase complex subunit D OS=Sideroxydans lithotrophicus (strain ES-1) OX=580332 GN=rnfD PE=3 SV=1	1	4	4	4	1	1	1	0	0	0	1	1	2	0	0	0	1	1	0	1	1	1	0	0	1	0	1	1	1	1	1	0	0	0	1	1	2	0	0	0	1	1	0	1
D5CMN8	D5CMN8	15	15	15	tr|D5CMN8|D5CMN8_SIDLE Ion-translocating oxidoreductase complex subunit C OS=Sideroxydans lithotrophicus (strain ES-1) OX=580332 GN=rnfC PE=3 SV=1	1	15	15	15	7	5	7	2	4	5	9	7	9	6	7	2	10	12	7	8	7	7	4	4	4	6	6	5	7	5	7	2	4	5	9	7	9	6	7	2	10	12	7	8
D5CMN9	D5CMN9	61	61	61	tr|D5CMN9|D5CMN9_SIDLE Pyruvate flavodoxin/ferredoxin oxidoreductase domain protein OS=Sideroxydans lithotrophicus (strain ES-1) OX=580332 GN=Slit_2486 PE=3 SV=1	1	61	61	61	30	36	34	11	9	5	24	25	27	10	15	6	24	26	16	17	18	19	23	23	23	20	20	18	30	36	34	11	9	5	24	25	27	10	15	6	24	26	16	17
D5CMP0	D5CMP0	4	4	4	tr|D5CMP0|D5CMP0_SIDLE Ion-translocating oxidoreductase complex subunit B OS=Sideroxydans lithotrophicus (strain ES-1) OX=580332 GN=rnfB PE=3 SV=1	1	4	4	4	0	0	0	0	0	0	0	0	0	0	0	0	2	1	1	0	0	0	0	0	0	1	1	0	0	0	0	0	0	0	0	0	0	0	0	0	2	1	1	0
D5CMP1	D5CMP1	7	7	7	tr|D5CMP1|D5CMP1_SIDLE Transcriptional regulator, LysR family OS=Sideroxydans lithotrophicus (strain ES-1) OX=580332 GN=Slit_2488 PE=3 SV=1	1	7	7	7	2	4	3	0	1	0	2	3	2	0	0	0	1	2	1	2	1	1	1	2	1	1	3	1	2	4	3	0	1	0	2	3	2	0	0	0	1	2	1	2
D5CMP2	D5CMP2	6	6	6	tr|D5CMP2|D5CMP2_SIDLE Putative phosphoenolpyruvate synthase regulatory protein OS=Sideroxydans lithotrophicus (strain ES-1) OX=580332 GN=Slit_2489 PE=3 SV=1	1	6	6	6	4	3	3	0	0	0	3	2	3	0	2	0	2	2	1	2	2	2	3	3	4	1	2	2	4	3	3	0	0	0	3	2	3	0	2	0	2	2	1	2
D5CMP3	D5CMP3	5	5	5	tr|D5CMP3|D5CMP3_SIDLE Putative sodium symporter protein OS=Sideroxydans lithotrophicus (strain ES-1) OX=580332 GN=Slit_2490 PE=3 SV=1	1	5	5	5	2	2	1	0	0	0	1	2	2	0	0	0	1	1	0	1	1	1	1	1	0	1	2	0	2	2	1	0	0	0	1	2	2	0	0	0	1	1	0	1
D5CMP5	D5CMP5	8	8	8	tr|D5CMP5|D5CMP5_SIDLE Two component transcriptional regulator, winged helix family OS=Sideroxydans lithotrophicus (strain ES-1) OX=580332 GN=Slit_2492 PE=4 SV=1	1	8	8	8	6	4	6	2	2	0	6	5	5	1	1	0	3	3	2	3	4	3	3	3	3	2	2	1	6	4	6	2	2	0	6	5	5	1	1	0	3	3	2	3
D5CMP6	D5CMP6	7	7	7	tr|D5CMP6|D5CMP6_SIDLE Sensor protein QseC OS=Sideroxydans lithotrophicus (strain ES-1) OX=580332 GN=Slit_2493 PE=4 SV=1	1	7	7	7	3	2	4	0	0	0	2	1	3	0	0	0	3	1	0	1	3	3	2	3	2	0	2	2	3	2	4	0	0	0	2	1	3	0	0	0	3	1	0	1
D5CMP7	D5CMP7	1	1	1	tr|D5CMP7|D5CMP7_SIDLE Transmembrane region and signal peptide prediction OS=Sideroxydans lithotrophicus (strain ES-1) OX=580332 GN=Slit_2494 PE=4 SV=1	1	1	1	1	1	1	1	1	1	1	1	1	1	1	1	1	0	1	0	0	0	0	1	1	1	1	1	1	1	1	1	1	1	1	1	1	1	1	1	1	0	1	0	0
D5CMP8	D5CMP8	7	7	7	tr|D5CMP8|D5CMP8_SIDLE Cytochrome c-type protein OS=Sideroxydans lithotrophicus (strain ES-1) OX=580332 GN=Slit_2495 PE=3 SV=1	1	7	7	7	5	6	5	0	1	0	5	2	4	0	1	0	0	0	0	0	0	0	3	3	4	3	2	3	5	6	5	0	1	0	5	2	4	0	1	0	0	0	0	0
D5CMP9	D5CMP9	41	41	41	tr|D5CMP9|D5CMP9_SIDLE Decaheme-associated outer membrane protein, MtrB/PioB family OS=Sideroxydans lithotrophicus (strain ES-1) OX=580332 GN=Slit_2496 PE=4 SV=1	1	41	41	41	28	30	30	10	13	10	23	23	27	6	10	2	1	0	0	0	0	1	25	28	29	17	23	23	28	30	30	10	13	10	23	23	27	6	10	2	1	0	0	0
D5CMQ0	D5CMQ0	8	8	8	tr|D5CMQ0|D5CMQ0_SIDLE Decaheme c-type cytochrome, DmsE family OS=Sideroxydans lithotrophicus (strain ES-1) OX=580332 GN=Slit_2497 PE=4 SV=1	1	8	8	8	3	2	2	0	1	0	4	3	2	0	1	0	0	0	0	0	0	0	1	4	3	2	2	3	3	2	2	0	1	0	4	3	2	0	1	0	0	0	0	0
D5CMQ1	D5CMQ1	10	10	10	tr|D5CMQ1|D5CMQ1_SIDLE General secretion pathway protein F OS=Sideroxydans lithotrophicus (strain ES-1) OX=580332 GN=Slit_0497 PE=3 SV=1	1	10	10	10	4	4	3	0	0	0	2	3	3	0	0	0	2	0	0	0	2	1	1	2	2	1	1	1	4	4	3	0	0	0	2	3	3	0	0	0	2	0	0	0
D5CMQ2	D5CMQ2	13	13	13	tr|D5CMQ2|D5CMQ2_SIDLE Type II secretion system protein E OS=Sideroxydans lithotrophicus (strain ES-1) OX=580332 GN=Slit_0498 PE=3 SV=1	1	13	13	13	9	5	6	0	0	0	5	5	6	0	1	0	3	3	3	1	2	2	5	1	3	3	2	3	9	5	6	0	0	0	5	5	6	0	1	0	3	3	3	1
D5CMQ3	D5CMQ3	21	21	21	tr|D5CMQ3|D5CMQ3_SIDLE General secretion pathway protein D OS=Sideroxydans lithotrophicus (strain ES-1) OX=580332 GN=Slit_0499 PE=3 SV=1	1	21	21	21	5	5	4	2	5	2	4	4	5	1	2	0	6	6	4	4	5	5	5	6	7	5	5	4	5	5	4	2	5	2	4	4	5	1	2	0	6	6	4	4
D5CMQ4	D5CMQ4	3	3	3	tr|D5CMQ4|D5CMQ4_SIDLE Uncharacterized protein OS=Sideroxydans lithotrophicus (strain ES-1) OX=580332 GN=Slit_0500 PE=4 SV=1	1	3	3	3	2	3	3	1	1	1	3	3	3	0	0	0	2	3	1	3	3	3	3	3	3	3	3	3	2	3	3	1	1	1	3	3	3	0	0	0	2	3	1	3
D5CMQ6	D5CMQ6	13	13	13	tr|D5CMQ6|D5CMQ6_SIDLE Periplasmic solute binding protein OS=Sideroxydans lithotrophicus (strain ES-1) OX=580332 GN=Slit_0502 PE=4 SV=1	1	13	13	13	3	2	2	0	0	0	3	0	3	0	1	0	6	4	4	5	5	5	4	4	4	5	5	5	3	2	2	0	0	0	3	0	3	0	1	0	6	4	4	5
D5CMQ7	D5CMQ7	5	5	5	tr|D5CMQ7|D5CMQ7_SIDLE Uncharacterized protein OS=Sideroxydans lithotrophicus (strain ES-1) OX=580332 GN=Slit_0503 PE=4 SV=1	1	5	5	5	0	1	1	0	0	0	0	0	1	0	1	0	3	2	1	2	2	3	1	1	1	1	1	1	0	1	1	0	0	0	0	0	1	0	1	0	3	2	1	2
D5CMR1	D5CMR1	17	17	17	tr|D5CMR1|D5CMR1_SIDLE TonB family protein OS=Sideroxydans lithotrophicus (strain ES-1) OX=580332 GN=Slit_0507 PE=3 SV=1	1	17	17	17	7	9	8	1	5	2	6	4	7	1	0	0	5	6	4	6	5	6	7	6	7	6	8	7	7	9	8	1	5	2	6	4	7	1	0	0	5	6	4	6
D5CMR2	D5CMR2	27	27	27	tr|D5CMR2|D5CMR2_SIDLE Ribonuclease II OS=Sideroxydans lithotrophicus (strain ES-1) OX=580332 GN=Slit_0508 PE=4 SV=1	1	27	27	27	12	16	14	2	2	2	11	9	12	1	3	1	11	14	11	15	14	12	13	11	12	7	9	11	12	16	14	2	2	2	11	9	12	1	3	1	11	14	11	15
D5CMR3	D5CMR3	11	11	11	tr|D5CMR3|D5CMR3_SIDLE Putative signal transduction protein with EFhand domain OS=Sideroxydans lithotrophicus (strain ES-1) OX=580332 GN=Slit_0509 PE=4 SV=1	1	11	11	11	6	6	5	0	1	0	4	4	4	1	1	0	1	4	3	3	5	5	5	5	6	4	6	3	6	6	5	0	1	0	4	4	4	1	1	0	1	4	3	3
D5CMR4	D5CMR4	3	3	3	tr|D5CMR4|D5CMR4_SIDLE Cytochrome c class I OS=Sideroxydans lithotrophicus (strain ES-1) OX=580332 GN=Slit_0510 PE=4 SV=1	1	3	3	3	3	2	2	1	1	0	3	2	3	0	1	0	2	2	1	2	2	2	2	3	3	3	3	3	3	2	2	1	1	0	3	2	3	0	1	0	2	2	1	2
D5CMR5	D5CMR5	8	8	8	tr|D5CMR5|D5CMR5_SIDLE Probable transcriptional regulatory protein Slit_0511 OS=Sideroxydans lithotrophicus (strain ES-1) OX=580332 GN=Slit_0511 PE=3 SV=1	1	8	8	8	7	5	5	3	3	2	6	4	4	2	1	1	8	7	4	7	7	6	4	5	5	4	5	6	7	5	5	3	3	2	6	4	4	2	1	1	8	7	4	7
D5CMR6	D5CMR6	6	6	6	tr|D5CMR6|D5CMR6_SIDLE Crossover junction endodeoxyribonuclease RuvC OS=Sideroxydans lithotrophicus (strain ES-1) OX=580332 GN=ruvC PE=3 SV=1	1	6	6	6	3	3	3	0	1	1	2	2	2	0	0	0	2	2	2	3	3	2	1	3	2	2	2	2	3	3	3	0	1	1	2	2	2	0	0	0	2	2	2	3
D5CMR7	D5CMR7	3	3	3	tr|D5CMR7|D5CMR7_SIDLE UbiA prenyltransferase OS=Sideroxydans lithotrophicus (strain ES-1) OX=580332 GN=Slit_0513 PE=4 SV=1	1	3	3	3	0	0	0	0	0	0	0	0	0	0	0	0	1	1	0	1	1	1	0	0	0	0	1	1	0	0	0	0	0	0	0	0	0	0	0	0	1	1	0	1
D5CMR8	D5CMR8	6	6	6	tr|D5CMR8|D5CMR8_SIDLE Holliday junction ATP-dependent DNA helicase RuvA OS=Sideroxydans lithotrophicus (strain ES-1) OX=580332 GN=ruvA PE=3 SV=1	1	6	6	6	1	2	1	1	0	0	1	1	1	0	0	0	2	1	0	1	1	1	1	1	1	0	1	0	1	2	1	1	0	0	1	1	1	0	0	0	2	1	0	1
D5CMR9	D5CMR9	20	20	20	tr|D5CMR9|D5CMR9_SIDLE Holliday junction ATP-dependent DNA helicase RuvB OS=Sideroxydans lithotrophicus (strain ES-1) OX=580332 GN=ruvB PE=3 SV=1	1	20	20	20	8	7	10	5	5	3	10	8	10	4	3	0	9	9	7	6	8	7	11	10	8	8	8	8	8	7	10	5	5	3	10	8	10	4	3	0	9	9	7	6
D5CMS0	D5CMS0	5	5	5	tr|D5CMS0|D5CMS0_SIDLE Tol-pal system-associated acyl-CoA thioesterase OS=Sideroxydans lithotrophicus (strain ES-1) OX=580332 GN=Slit_0516 PE=3 SV=1	1	5	5	5	3	4	3	0	0	0	2	2	2	0	0	0	3	2	2	3	3	2	2	3	2	1	0	0	3	4	3	0	0	0	2	2	2	0	0	0	3	2	2	3
D5CMS1	D5CMS1	7	7	7	tr|D5CMS1|D5CMS1_SIDLE Tol-Pal system protein TolQ OS=Sideroxydans lithotrophicus (strain ES-1) OX=580332 GN=tolQ PE=3 SV=1	1	7	7	7	5	5	5	1	1	1	5	5	5	2	3	0	5	5	3	5	5	6	3	5	4	3	4	5	5	5	5	1	1	1	5	5	5	2	3	0	5	5	3	5
D5CMS2	D5CMS2	7	7	7	tr|D5CMS2|D5CMS2_SIDLE Protein TolR OS=Sideroxydans lithotrophicus (strain ES-1) OX=580332 GN=Slit_0518 PE=3 SV=1	1	7	7	7	4	4	3	0	0	0	4	3	4	0	1	0	4	4	2	4	4	4	4	4	3	2	4	2	4	4	3	0	0	0	4	3	4	0	1	0	4	4	2	4
D5CMS3	D5CMS3	7	7	7	tr|D5CMS3|D5CMS3_SIDLE Protein TolA OS=Sideroxydans lithotrophicus (strain ES-1) OX=580332 GN=Slit_0519 PE=4 SV=1	1	7	7	7	3	3	2	0	1	0	3	2	3	0	0	0	2	2	1	1	0	0	4	1	2	3	2	4	3	3	2	0	1	0	3	2	3	0	0	0	2	2	1	1
D5CMS4	D5CMS4	22	22	22	tr|D5CMS4|D5CMS4_SIDLE Tol-Pal system protein TolB OS=Sideroxydans lithotrophicus (strain ES-1) OX=580332 GN=tolB PE=3 SV=1	1	22	22	22	14	16	17	7	11	7	15	13	14	6	7	4	14	14	11	13	14	14	12	13	13	13	14	12	14	16	17	7	11	7	15	13	14	6	7	4	14	14	11	13
D5CMS5	D5CMS5	20	20	20	tr|D5CMS5|D5CMS5_SIDLE Peptidoglycan-associated protein OS=Sideroxydans lithotrophicus (strain ES-1) OX=580332 GN=pal PE=3 SV=1	1	20	20	20	15	14	13	9	12	10	14	14	16	9	9	8	13	14	12	14	14	15	14	14	15	13	13	17	15	14	13	9	12	10	14	14	16	9	9	8	13	14	12	14
D5CMS6	D5CMS6	21	21	21	tr|D5CMS6|D5CMS6_SIDLE Cell division coordinator CpoB OS=Sideroxydans lithotrophicus (strain ES-1) OX=580332 GN=cpoB PE=3 SV=1	1	21	21	21	11	13	10	3	4	4	10	9	9	4	5	2	9	11	5	6	7	7	10	9	11	8	9	8	11	13	10	3	4	4	10	9	9	4	5	2	9	11	5	6
D5CMS7	D5CMS7	10	10	10	tr|D5CMS7|D5CMS7_SIDLE 7-carboxy-7-deazaguanine synthase OS=Sideroxydans lithotrophicus (strain ES-1) OX=580332 GN=queE PE=3 SV=1	1	10	10	10	6	3	5	2	3	3	5	4	5	0	1	1	6	5	5	5	5	5	5	6	5	5	6	3	6	3	5	2	3	3	5	4	5	0	1	1	6	5	5	5
D5CMS8	D5CMS8	5	5	5	tr|D5CMS8|D5CMS8_SIDLE 7-cyano-7-deazaguanine synthase OS=Sideroxydans lithotrophicus (strain ES-1) OX=580332 GN=queC PE=3 SV=1	1	5	5	5	2	2	1	0	1	0	1	1	1	1	1	0	1	1	1	1	1	2	1	1	1	1	1	1	2	2	1	0	1	0	1	1	1	1	1	0	1	1	1	1
D5CMS9	D5CMS9	15	15	14	tr|D5CMS9|D5CMS9_SIDLE FAD-dependent pyridine nucleotide-disulfide oxidoreductase OS=Sideroxydans lithotrophicus (strain ES-1) OX=580332 GN=Slit_0525 PE=4 SV=1	1	15	15	14	8	11	13	2	3	2	9	8	8	1	2	2	6	7	4	5	7	7	9	8	11	6	6	8	8	11	13	2	3	2	9	8	8	1	2	2	6	7	4	5
D5CMT0	D5CMT0	24	24	24	tr|D5CMT0|D5CMT0_SIDLE Succinate--CoA ligase [ADP-forming] subunit beta OS=Sideroxydans lithotrophicus (strain ES-1) OX=580332 GN=sucC PE=3 SV=1	1	24	24	24	14	18	15	9	10	7	14	15	17	6	11	7	11	14	12	16	16	18	16	16	18	12	13	12	14	18	15	9	10	7	14	15	17	6	11	7	11	14	12	16
D5CMT1	D5CMT1	10	10	10	tr|D5CMT1|D5CMT1_SIDLE Succinate--CoA ligase [ADP-forming] subunit alpha OS=Sideroxydans lithotrophicus (strain ES-1) OX=580332 GN=sucD PE=3 SV=1	1	10	10	10	5	6	6	3	4	2	6	6	6	3	3	3	3	4	3	3	4	4	4	5	7	6	8	6	5	6	6	3	4	2	6	6	6	3	3	3	3	4	3	3
D5CMT2	D5CMT2	3	3	3	tr|D5CMT2|D5CMT2_SIDLE Integral membrane protein TerC OS=Sideroxydans lithotrophicus (strain ES-1) OX=580332 GN=Slit_0528 PE=4 SV=1	1	3	3	3	1	1	1	1	1	1	1	1	1	1	1	1	1	1	1	1	1	1	1	1	1	1	1	1	1	1	1	1	1	1	1	1	1	1	1	1	1	1	1	1
D5CMT3	D5CMT3	8	8	8	tr|D5CMT3|D5CMT3_SIDLE UspA domain protein OS=Sideroxydans lithotrophicus (strain ES-1) OX=580332 GN=Slit_0529 PE=3 SV=1	1	8	8	8	5	5	6	2	4	2	7	6	8	2	2	2	6	6	4	5	5	6	5	6	5	4	4	6	5	5	6	2	4	2	7	6	8	2	2	2	6	6	4	5
D5CMT4	D5CMT4	44	44	44	tr|D5CMT4|D5CMT4_SIDLE Non-specific serine/threonine protein kinase OS=Sideroxydans lithotrophicus (strain ES-1) OX=580332 GN=Slit_0530 PE=4 SV=1	1	44	44	44	31	30	32	8	11	8	31	29	32	10	12	5	19	25	19	26	27	22	28	25	33	15	19	20	31	30	32	8	11	8	31	29	32	10	12	5	19	25	19	26
D5CMT5	D5CMT5	11	11	11	tr|D5CMT5|D5CMT5_SIDLE Protein serine/threonine phosphatase OS=Sideroxydans lithotrophicus (strain ES-1) OX=580332 GN=Slit_0531 PE=4 SV=1	1	11	11	11	8	5	5	2	3	1	6	5	6	3	3	0	4	4	4	5	4	5	5	8	6	4	5	4	8	5	5	2	3	1	6	5	6	3	3	0	4	4	4	5
D5CMT6	D5CMT6	17	17	17	tr|D5CMT6|D5CMT6_SIDLE FHA domain containing protein OS=Sideroxydans lithotrophicus (strain ES-1) OX=580332 GN=Slit_0532 PE=4 SV=1	1	17	17	17	10	9	9	5	6	4	12	10	11	3	6	3	8	11	10	10	10	11	9	13	11	11	12	10	10	9	9	5	6	4	12	10	11	3	6	3	8	11	10	10
D5CMT7	D5CMT7	37	37	37	tr|D5CMT7|D5CMT7_SIDLE Adenylate/guanylate cyclase with Chase sensor OS=Sideroxydans lithotrophicus (strain ES-1) OX=580332 GN=Slit_0533 PE=4 SV=1	1	37	37	37	21	28	28	6	11	7	20	18	23	3	12	1	16	20	13	20	22	21	15	19	20	16	16	16	21	28	28	6	11	7	20	18	23	3	12	1	16	20	13	20
D5CMT8	D5CMT8	11	11	11	tr|D5CMT8|D5CMT8_SIDLE Beta-lactamase domain protein OS=Sideroxydans lithotrophicus (strain ES-1) OX=580332 GN=Slit_0534 PE=4 SV=1	1	11	11	11	3	5	3	1	2	1	5	5	4	0	1	0	3	3	3	3	2	2	3	3	3	3	3	3	3	5	3	1	2	1	5	5	4	0	1	0	3	3	3	3
D5CMT9	D5CMT9	20	20	20	tr|D5CMT9|D5CMT9_SIDLE Putative transcriptional regulator, Crp/Fnr family OS=Sideroxydans lithotrophicus (strain ES-1) OX=580332 GN=Slit_0535 PE=4 SV=1	1	20	20	20	11	16	15	4	5	3	11	12	10	0	3	0	12	12	9	9	9	7	8	8	11	7	10	7	11	16	15	4	5	3	11	12	10	0	3	0	12	12	9	9
D5CMU0	D5CMU0	51	51	51	tr|D5CMU0|D5CMU0_SIDLE Putative phytochrome sensor protein OS=Sideroxydans lithotrophicus (strain ES-1) OX=580332 GN=Slit_0536 PE=3 SV=1	1	51	51	51	29	33	35	14	17	14	32	33	33	11	17	10	30	34	26	31	29	32	28	33	31	22	27	26	29	33	35	14	17	14	32	33	33	11	17	10	30	34	26	31
D5CMU1	D5CMU1	31	31	31	tr|D5CMU1|D5CMU1_SIDLE Metal dependent phosphohydrolase OS=Sideroxydans lithotrophicus (strain ES-1) OX=580332 GN=Slit_0537 PE=4 SV=1	1	31	31	31	12	16	17	1	5	1	14	12	12	1	5	0	12	14	7	8	10	11	12	15	16	6	11	10	12	16	17	1	5	1	14	12	12	1	5	0	12	14	7	8
D5CMU2	D5CMU2	5	5	5	tr|D5CMU2|D5CMU2_SIDLE Fimbrial protein (Pilin) (Strain P1) OS=Sideroxydans lithotrophicus (strain ES-1) OX=580332 GN=Slit_0538 PE=3 SV=1	1	5	5	5	3	3	3	1	1	1	3	3	3	3	2	1	3	2	2	3	3	3	4	3	4	1	3	3	3	3	3	1	1	1	3	3	3	3	2	1	3	2	2	3
D5CMU3	D5CMU3	10	10	10	tr|D5CMU3|D5CMU3_SIDLE Tetratricopeptide TPR_2 repeat protein OS=Sideroxydans lithotrophicus (strain ES-1) OX=580332 GN=Slit_0539 PE=4 SV=1	1	10	10	10	1	4	3	0	1	0	3	1	1	0	0	0	1	2	0	2	2	2	1	2	2	2	2	1	1	4	3	0	1	0	3	1	1	0	0	0	1	2	0	2
D5CMU4	D5CMU4	2	2	2	tr|D5CMU4|D5CMU4_SIDLE Flagellar transcriptional regulator FlhD OS=Sideroxydans lithotrophicus (strain ES-1) OX=580332 GN=flhD PE=3 SV=1	1	2	2	2	0	0	0	0	0	0	0	0	0	0	0	0	0	0	0	0	0	0	0	0	0	0	0	1	0	0	0	0	0	0	0	0	0	0	0	0	0	0	0	0
D5CMU5	D5CMU5	1	1	1	tr|D5CMU5|D5CMU5_SIDLE Flagellar transcriptional regulator FlhC OS=Sideroxydans lithotrophicus (strain ES-1) OX=580332 GN=flhC PE=3 SV=1	1	1	1	1	0	0	0	0	0	1	0	0	0	0	0	0	1	1	1	0	0	0	0	0	0	1	1	1	0	0	0	0	0	1	0	0	0	0	0	0	1	1	1	0
D5CMU6	D5CMU6	8	8	8	tr|D5CMU6|D5CMU6_SIDLE MotA/TolQ/ExbB proton channel OS=Sideroxydans lithotrophicus (strain ES-1) OX=580332 GN=Slit_0542 PE=3 SV=1	1	8	8	8	5	5	5	0	1	0	5	5	5	0	1	0	3	4	3	3	4	3	4	2	4	2	4	4	5	5	5	0	1	0	5	5	5	0	1	0	3	4	3	3
D5CMU7	D5CMU7	16	16	16	tr|D5CMU7|D5CMU7_SIDLE OmpA/MotB domain protein OS=Sideroxydans lithotrophicus (strain ES-1) OX=580332 GN=Slit_0543 PE=3 SV=1	1	16	16	16	10	11	11	1	2	2	10	8	10	1	2	1	5	5	5	6	7	6	9	11	13	4	7	6	10	11	11	1	2	2	10	8	10	1	2	1	5	5	5	6
D5CMU8	D5CMU8	33	33	29	tr|D5CMU8|D5CMU8_SIDLE Methyl-accepting chemotaxis sensory transducer OS=Sideroxydans lithotrophicus (strain ES-1) OX=580332 GN=Slit_0544 PE=4 SV=1	1	33	33	29	18	17	16	4	7	4	14	11	16	2	6	0	12	10	7	11	11	10	18	18	16	13	15	15	18	17	16	4	7	4	14	11	16	2	6	0	12	10	7	11
D5CMU9	D5CMU9	28	24	24	tr|D5CMU9|D5CMU9_SIDLE Methyl-accepting chemotaxis sensory transducer OS=Sideroxydans lithotrophicus (strain ES-1) OX=580332 GN=Slit_0545 PE=4 SV=1	1	28	24	24	18	18	18	7	10	7	15	16	18	4	6	0	15	12	12	15	15	16	17	18	20	16	17	18	15	16	16	5	8	5	13	15	15	3	5	0	12	10	11	13
D5CMV0	D5CMV0	32	29	28	tr|D5CMV0|D5CMV0_SIDLE Methyl-accepting chemotaxis sensory transducer with Pas/Pac sensor OS=Sideroxydans lithotrophicus (strain ES-1) OX=580332 GN=Slit_0546 PE=4 SV=1	1	32	29	28	21	19	19	5	7	3	14	11	16	6	7	0	12	16	9	13	14	12	19	19	19	13	15	17	19	18	18	3	5	1	13	11	14	5	6	0	10	15	8	12
D5CMV1	D5CMV1	25	25	25	tr|D5CMV1|D5CMV1_SIDLE Response regulator receiver modulated CheW protein OS=Sideroxydans lithotrophicus (strain ES-1) OX=580332 GN=Slit_0547 PE=4 SV=1	1	25	25	25	17	16	16	8	9	7	12	12	14	6	9	6	12	11	11	10	13	13	17	15	17	12	13	13	17	16	16	8	9	7	12	12	14	6	9	6	12	11	11	10
D5CMV2	D5CMV2	16	16	16	tr|D5CMV2|D5CMV2_SIDLE Response regulator receiver modulated CheW protein OS=Sideroxydans lithotrophicus (strain ES-1) OX=580332 GN=Slit_0548 PE=4 SV=1	1	16	16	16	13	13	13	3	5	1	11	10	13	2	3	2	9	10	10	8	9	10	13	13	14	8	11	12	13	13	13	3	5	1	11	10	13	2	3	2	9	10	10	8
D5CMV3	D5CMV3	13	13	13	tr|D5CMV3|D5CMV3_SIDLE Response regulator receiver protein OS=Sideroxydans lithotrophicus (strain ES-1) OX=580332 GN=Slit_0549 PE=4 SV=1	1	13	13	13	9	7	9	2	3	3	8	6	9	2	4	1	8	6	4	7	7	6	7	7	7	3	6	7	9	7	9	2	3	3	8	6	9	2	4	1	8	6	4	7
D5CMV4	D5CMV4	20	20	20	tr|D5CMV4|D5CMV4_SIDLE Protein phosphatase CheZ OS=Sideroxydans lithotrophicus (strain ES-1) OX=580332 GN=Slit_0550 PE=3 SV=1	1	20	20	20	13	12	13	6	7	6	9	11	12	2	4	2	9	9	7	9	10	11	11	12	13	9	12	7	13	12	13	6	7	6	9	11	12	2	4	2	9	9	7	9
D5CMV5	D5CMV5	33	33	33	tr|D5CMV5|D5CMV5_SIDLE Histidine kinase OS=Sideroxydans lithotrophicus (strain ES-1) OX=580332 GN=Slit_0551 PE=4 SV=1	1	33	33	33	21	18	18	8	10	7	18	18	16	4	5	2	10	14	10	10	10	11	16	20	18	14	16	13	21	18	18	8	10	7	18	18	16	4	5	2	10	14	10	10
D5CMV6	D5CMV6	27	23	23	tr|D5CMV6|D5CMV6_SIDLE Methyl-accepting chemotaxis sensory transducer OS=Sideroxydans lithotrophicus (strain ES-1) OX=580332 GN=Slit_0552 PE=4 SV=1	1	27	23	23	21	17	17	8	13	8	19	17	18	6	10	1	16	17	11	13	14	16	17	18	19	15	16	16	18	15	15	6	11	6	17	16	15	5	9	1	13	15	10	11
D5CMV7	D5CMV7	8	8	8	tr|D5CMV7|D5CMV7_SIDLE Chemotaxis protein methyltransferase OS=Sideroxydans lithotrophicus (strain ES-1) OX=580332 GN=Slit_0553 PE=4 SV=1	1	8	8	8	2	3	3	0	0	0	2	2	2	0	0	0	2	1	0	2	2	2	2	2	4	2	2	2	2	3	3	0	0	0	2	2	2	0	0	0	2	1	0	2
D5CMV8	D5CMV8	6	6	6	tr|D5CMV8|D5CMV8_SIDLE CheB methylesterase OS=Sideroxydans lithotrophicus (strain ES-1) OX=580332 GN=Slit_0554 PE=4 SV=1	1	6	6	6	0	1	1	0	0	0	1	2	1	0	0	0	1	1	1	1	1	1	1	2	2	1	1	0	0	1	1	0	0	0	1	2	1	0	0	0	1	1	1	1
D5CMV9	D5CMV9	2	2	2	tr|D5CMV9|D5CMV9_SIDLE Flagellar biosynthetic protein FlhB OS=Sideroxydans lithotrophicus (strain ES-1) OX=580332 GN=flhB PE=3 SV=1	1	2	2	2	0	0	0	0	0	0	1	1	1	0	0	0	0	0	1	0	0	0	1	1	0	0	0	0	0	0	0	0	0	0	1	1	1	0	0	0	0	0	1	0
D5CMW0	D5CMW0	13	13	13	tr|D5CMW0|D5CMW0_SIDLE Flagellar biosynthesis protein FlhA OS=Sideroxydans lithotrophicus (strain ES-1) OX=580332 GN=flhA PE=3 SV=1	1	13	13	13	5	4	5	0	0	0	2	3	3	0	0	0	2	2	1	2	3	4	5	2	4	3	2	1	5	4	5	0	0	0	2	3	3	0	0	0	2	2	1	2
D5CMW1	D5CMW1	4	4	4	tr|D5CMW1|D5CMW1_SIDLE Flagella-associated GTP-binding protein OS=Sideroxydans lithotrophicus (strain ES-1) OX=580332 GN=Slit_0557 PE=3 SV=1	1	4	4	4	0	0	0	0	0	0	0	0	0	0	0	0	0	2	0	0	1	0	0	0	0	0	0	0	0	0	0	0	0	0	0	0	0	0	0	0	0	2	0	0
D5CMW3	D5CMW3	12	12	12	tr|D5CMW3|D5CMW3_SIDLE RNA polymerase sigma factor FliA OS=Sideroxydans lithotrophicus (strain ES-1) OX=580332 GN=fliA PE=3 SV=1	1	12	12	12	9	8	7	1	3	2	7	7	8	0	2	1	5	6	4	6	7	6	6	6	6	7	6	7	9	8	7	1	3	2	7	7	8	0	2	1	5	6	4	6
D5CMW4	D5CMW4	7	7	7	tr|D5CMW4|D5CMW4_SIDLE MotA/TolQ/ExbB proton channel OS=Sideroxydans lithotrophicus (strain ES-1) OX=580332 GN=Slit_0560 PE=3 SV=1	1	7	7	7	3	5	4	2	1	0	3	4	5	2	2	0	2	3	2	2	2	4	2	2	2	3	3	2	3	5	4	2	1	0	3	4	5	2	2	0	2	3	2	2
D5CMW5	D5CMW5	12	12	12	tr|D5CMW5|D5CMW5_SIDLE OmpA/MotB domain protein OS=Sideroxydans lithotrophicus (strain ES-1) OX=580332 GN=Slit_0561 PE=3 SV=1	1	12	12	12	8	4	7	0	1	1	9	7	8	0	0	0	4	5	5	4	5	4	5	2	5	5	5	4	8	4	7	0	1	1	9	7	8	0	0	0	4	5	5	4
D5CMW6	D5CMW6	9	9	9	tr|D5CMW6|D5CMW6_SIDLE FlgN family protein OS=Sideroxydans lithotrophicus (strain ES-1) OX=580332 GN=Slit_0562 PE=3 SV=1	1	9	9	9	6	5	6	3	4	3	5	3	5	4	4	2	3	3	4	3	4	3	6	4	4	4	4	5	6	5	6	3	4	3	5	3	5	4	4	2	3	3	4	3
D5CMW7	D5CMW7	12	12	12	tr|D5CMW7|D5CMW7_SIDLE Anti-sigma-28 factor OS=Sideroxydans lithotrophicus (strain ES-1) OX=580332 GN=Slit_0563 PE=3 SV=1	1	12	12	12	5	7	6	5	6	7	4	5	5	7	5	5	7	6	7	6	5	6	8	7	6	9	6	7	5	7	6	5	6	7	4	5	5	7	5	5	7	6	7	6
D5CMW8	D5CMW8	11	11	11	tr|D5CMW8|D5CMW8_SIDLE Flagella basal body P-ring formation protein FlgA OS=Sideroxydans lithotrophicus (strain ES-1) OX=580332 GN=Slit_0564 PE=3 SV=1	1	11	11	11	0	1	1	2	2	2	0	0	0	0	0	0	7	6	3	2	1	3	0	0	0	4	6	6	0	1	1	2	2	2	0	0	0	0	0	0	7	6	3	2
D5CMW9	D5CMW9	6	6	6	tr|D5CMW9|D5CMW9_SIDLE Flagellar basal body rod protein FlgB OS=Sideroxydans lithotrophicus (strain ES-1) OX=580332 GN=Slit_0565 PE=3 SV=1	1	6	6	6	0	0	0	0	0	0	0	0	1	0	0	0	0	2	0	2	2	1	1	3	2	1	4	4	0	0	0	0	0	0	0	0	1	0	0	0	0	2	0	2
D5CMX0	D5CMX0	7	7	7	tr|D5CMX0|D5CMX0_SIDLE Flagellar basal-body rod protein FlgC OS=Sideroxydans lithotrophicus (strain ES-1) OX=580332 GN=Slit_0566 PE=3 SV=1	1	7	7	7	0	2	1	1	1	2	2	0	1	0	0	0	1	3	1	2	1	2	2	1	2	3	4	4	0	2	1	1	1	2	2	0	1	0	0	0	1	3	1	2
D5CMX1	D5CMX1	4	4	4	tr|D5CMX1|D5CMX1_SIDLE Basal-body rod modification protein FlgD OS=Sideroxydans lithotrophicus (strain ES-1) OX=580332 GN=Slit_0567 PE=3 SV=1	1	4	4	4	1	3	2	1	1	0	3	2	3	0	1	0	3	3	3	2	3	2	2	2	2	2	2	2	1	3	2	1	1	0	3	2	3	0	1	0	3	3	3	2
D5CMX2	D5CMX2	8	8	8	tr|D5CMX2|D5CMX2_SIDLE Flagellar hook protein FlgE OS=Sideroxydans lithotrophicus (strain ES-1) OX=580332 GN=Slit_0568 PE=3 SV=1	1	8	8	8	3	2	3	3	3	2	3	3	3	1	2	1	5	3	4	3	3	3	3	3	3	3	4	3	3	2	3	3	3	2	3	3	3	1	2	1	5	3	4	3
D5CMX3	D5CMX3	8	8	8	tr|D5CMX3|D5CMX3_SIDLE Flagellar basal-body rod protein FlgF OS=Sideroxydans lithotrophicus (strain ES-1) OX=580332 GN=Slit_0569 PE=3 SV=1	1	8	8	8	1	1	1	2	2	1	1	0	1	0	0	0	2	3	1	2	2	2	0	2	1	3	4	5	1	1	1	2	2	1	1	0	1	0	0	0	2	3	1	2
D5CMX4	D5CMX4	3	3	3	tr|D5CMX4|D5CMX4_SIDLE Flagellar basal-body rod protein FlgG OS=Sideroxydans lithotrophicus (strain ES-1) OX=580332 GN=Slit_0570 PE=3 SV=1	1	3	3	3	2	1	2	1	1	1	1	1	2	0	0	0	1	1	1	2	2	2	1	2	2	2	2	2	2	1	2	1	1	1	1	1	2	0	0	0	1	1	1	2
D5CMX5	D5CMX5	8	8	8	tr|D5CMX5|D5CMX5_SIDLE Flagellar L-ring protein OS=Sideroxydans lithotrophicus (strain ES-1) OX=580332 GN=flgH PE=3 SV=1	1	8	8	8	3	1	1	2	1	2	2	3	4	0	0	0	5	4	2	4	4	3	3	1	2	2	4	3	3	1	1	2	1	2	2	3	4	0	0	0	5	4	2	4
D5CMX6	D5CMX6	9	9	9	tr|D5CMX6|D5CMX6_SIDLE Flagellar P-ring protein OS=Sideroxydans lithotrophicus (strain ES-1) OX=580332 GN=flgI PE=3 SV=1	1	9	9	9	1	2	1	2	4	2	3	4	2	1	1	1	5	7	5	6	7	5	3	3	3	6	5	7	1	2	1	2	4	2	3	4	2	1	1	1	5	7	5	6
D5CMX7	D5CMX7	10	10	10	tr|D5CMX7|D5CMX7_SIDLE Muramidase FlgJ OS=Sideroxydans lithotrophicus (strain ES-1) OX=580332 GN=Slit_0573 PE=3 SV=1	1	10	10	10	1	2	1	0	0	0	0	0	0	0	0	0	0	0	1	2	2	2	0	0	1	0	0	3	1	2	1	0	0	0	0	0	0	0	0	0	0	0	1	2
D5CMX8	D5CMX8	15	15	15	tr|D5CMX8|D5CMX8_SIDLE Flagellar hook-associated protein 1 OS=Sideroxydans lithotrophicus (strain ES-1) OX=580332 GN=Slit_0574 PE=3 SV=1	1	15	15	15	7	8	8	4	4	1	5	3	5	3	5	2	8	9	5	9	9	8	9	8	6	5	7	8	7	8	8	4	4	1	5	3	5	3	5	2	8	9	5	9
D5CMX9	D5CMX9	9	9	9	tr|D5CMX9|D5CMX9_SIDLE Flagellar hook-associated protein 3 OS=Sideroxydans lithotrophicus (strain ES-1) OX=580332 GN=Slit_0575 PE=4 SV=1	1	9	9	9	3	2	3	6	6	5	4	2	3	3	6	4	5	6	6	6	5	5	5	4	4	8	8	8	3	2	3	6	6	5	4	2	3	3	6	4	5	6	6	6
D5CMY0	D5CMY0	11	11	11	tr|D5CMY0|D5CMY0_SIDLE TPR repeat-containing protein OS=Sideroxydans lithotrophicus (strain ES-1) OX=580332 GN=Slit_0576 PE=4 SV=1	1	11	11	11	2	4	4	0	0	0	3	3	6	0	0	0	1	3	0	3	2	4	1	0	5	0	0	1	2	4	4	0	0	0	3	3	6	0	0	0	1	3	0	3
D5CMY1	D5CMY1	2	2	2	tr|D5CMY1|D5CMY1_SIDLE Transport permease protein OS=Sideroxydans lithotrophicus (strain ES-1) OX=580332 GN=Slit_0577 PE=3 SV=1	1	2	2	2	2	1	1	0	0	0	1	0	0	0	0	0	0	0	0	1	1	1	0	0	1	0	1	0	2	1	1	0	0	0	1	0	0	0	0	0	0	0	0	1
D5CMY2	D5CMY2	7	7	7	tr|D5CMY2|D5CMY2_SIDLE ABC transporter related protein OS=Sideroxydans lithotrophicus (strain ES-1) OX=580332 GN=Slit_0578 PE=4 SV=1	1	7	7	7	3	3	4	0	0	0	1	0	2	0	0	0	1	2	0	2	2	2	3	3	3	1	2	2	3	3	4	0	0	0	1	0	2	0	0	0	1	2	0	2
D5CMY3	D5CMY3	17	17	17	tr|D5CMY3|D5CMY3_SIDLE Uncharacterized protein OS=Sideroxydans lithotrophicus (strain ES-1) OX=580332 GN=Slit_0579 PE=4 SV=1	1	17	17	17	7	7	6	0	0	0	4	3	5	0	0	0	3	3	0	3	3	4	7	8	8	3	3	3	7	7	6	0	0	0	4	3	5	0	0	0	3	3	0	3
D5CMY8	D5CMY8	20	20	20	tr|D5CMY8|D5CMY8_SIDLE Response regulator receiver modulated diguanylate phosphodiesterase OS=Sideroxydans lithotrophicus (strain ES-1) OX=580332 GN=Slit_0584 PE=4 SV=1	1	20	20	20	6	6	5	0	2	2	7	8	8	0	1	0	4	5	2	4	2	5	8	7	7	7	8	8	6	6	5	0	2	2	7	8	8	0	1	0	4	5	2	4
D5CMY9	D5CMY9	30	30	30	tr|D5CMY9|D5CMY9_SIDLE Histidine kinase OS=Sideroxydans lithotrophicus (strain ES-1) OX=580332 GN=Slit_0585 PE=4 SV=1	1	30	30	30	12	12	14	1	1	1	14	10	11	1	0	0	3	4	2	4	4	3	10	10	13	4	4	6	12	12	14	1	1	1	14	10	11	1	0	0	3	4	2	4
D5CMZ2	D5CMZ2	5	5	5	tr|D5CMZ2|D5CMZ2_SIDLE Flagellar biosynthetic protein FliP OS=Sideroxydans lithotrophicus (strain ES-1) OX=580332 GN=fliP PE=3 SV=1	1	5	5	5	3	3	3	2	2	2	5	5	4	1	0	0	2	4	5	4	4	4	4	3	3	2	1	1	3	3	3	2	2	2	5	5	4	1	0	0	2	4	5	4
D5CMZ3	D5CMZ3	4	4	4	tr|D5CMZ3|D5CMZ3_SIDLE Flagellar protein OS=Sideroxydans lithotrophicus (strain ES-1) OX=580332 GN=Slit_0589 PE=3 SV=1	1	4	4	4	4	3	2	1	1	1	3	4	4	1	2	1	1	3	2	2	3	3	3	3	3	2	2	3	4	3	2	1	1	1	3	4	4	1	2	1	1	3	2	2
D5CMZ4	D5CMZ4	2	2	2	tr|D5CMZ4|D5CMZ4_SIDLE Flagellar motor switch protein FliN OS=Sideroxydans lithotrophicus (strain ES-1) OX=580332 GN=Slit_0590 PE=3 SV=1	1	2	2	2	1	2	1	1	1	1	2	2	2	0	2	1	1	2	1	1	1	2	2	2	2	1	1	1	1	2	1	1	1	1	2	2	2	0	2	1	1	2	1	1
D5CMZ5	D5CMZ5	11	11	11	tr|D5CMZ5|D5CMZ5_SIDLE Flagellar motor switch protein FliM OS=Sideroxydans lithotrophicus (strain ES-1) OX=580332 GN=Slit_0591 PE=3 SV=1	1	11	11	11	6	9	8	1	1	0	5	4	5	2	1	1	4	5	5	5	4	5	7	5	5	3	3	3	6	9	8	1	1	0	5	4	5	2	1	1	4	5	5	5
D5CMZ6	D5CMZ6	10	10	10	tr|D5CMZ6|D5CMZ6_SIDLE Flagellar protein FliL OS=Sideroxydans lithotrophicus (strain ES-1) OX=580332 GN=Slit_0592 PE=3 SV=1	1	10	10	10	7	5	4	2	3	2	6	5	6	3	4	3	5	6	5	5	6	5	7	7	6	4	5	5	7	5	4	2	3	2	6	5	6	3	4	3	5	6	5	5
D5CMZ7	D5CMZ7	15	15	15	tr|D5CMZ7|D5CMZ7_SIDLE Flagellar hook-length control protein OS=Sideroxydans lithotrophicus (strain ES-1) OX=580332 GN=Slit_0593 PE=4 SV=1	1	15	15	15	1	0	0	2	4	1	0	0	0	0	0	0	5	4	1	5	2	2	3	2	0	5	7	8	1	0	0	2	4	1	0	0	0	0	0	0	5	4	1	5
D5CMZ8	D5CMZ8	6	6	6	tr|D5CMZ8|D5CMZ8_SIDLE Flagellar FliJ protein OS=Sideroxydans lithotrophicus (strain ES-1) OX=580332 GN=Slit_0594 PE=3 SV=1	1	6	6	6	2	3	3	0	2	0	2	1	1	0	0	0	1	3	1	2	4	3	4	5	5	4	5	3	2	3	3	0	2	0	2	1	1	0	0	0	1	3	1	2
D5CMZ9	D5CMZ9	19	19	19	tr|D5CMZ9|D5CMZ9_SIDLE H(+)-transporting two-sector ATPase OS=Sideroxydans lithotrophicus (strain ES-1) OX=580332 GN=Slit_0595 PE=3 SV=1	1	19	19	19	7	6	4	0	1	0	6	4	5	0	0	0	6	9	4	2	3	3	5	4	5	4	4	5	7	6	4	0	1	0	6	4	5	0	0	0	6	9	4	2
D5CN00	D5CN00	6	6	6	tr|D5CN00|D5CN00_SIDLE Flagellar assembly protein FliH OS=Sideroxydans lithotrophicus (strain ES-1) OX=580332 GN=Slit_0596 PE=3 SV=1	1	6	6	6	2	2	1	1	0	0	1	1	3	1	0	0	2	2	1	1	2	2	2	3	3	2	3	2	2	2	1	1	0	0	1	1	3	1	0	0	2	2	1	1
D5CN01	D5CN01	18	18	18	tr|D5CN01|D5CN01_SIDLE Flagellar motor switch protein FliG OS=Sideroxydans lithotrophicus (strain ES-1) OX=580332 GN=Slit_0597 PE=3 SV=1	1	18	18	18	11	9	13	4	5	3	11	9	12	2	2	0	9	11	8	13	11	11	9	11	9	8	11	12	11	9	13	4	5	3	11	9	12	2	2	0	9	11	8	13
D5CN02	D5CN02	25	25	25	tr|D5CN02|D5CN02_SIDLE Flagellar M-ring protein OS=Sideroxydans lithotrophicus (strain ES-1) OX=580332 GN=Slit_0598 PE=3 SV=1	1	25	25	25	17	17	16	10	10	4	18	18	17	5	6	1	14	14	12	14	13	14	13	14	15	14	12	14	17	17	16	10	10	4	18	18	17	5	6	1	14	14	12	14
D5CN03	D5CN03	8	8	8	tr|D5CN03|D5CN03_SIDLE Flagellar hook-basal body complex protein FliE OS=Sideroxydans lithotrophicus (strain ES-1) OX=580332 GN=fliE PE=3 SV=1	1	8	8	8	0	0	0	1	0	0	0	0	1	0	0	0	1	2	1	1	2	1	3	1	2	2	4	4	0	0	0	1	0	0	0	0	1	0	0	0	1	2	1	1
D5CN05	D5CN05	22	22	22	tr|D5CN05|D5CN05_SIDLE Protein O-GlcNAc transferase OS=Sideroxydans lithotrophicus (strain ES-1) OX=580332 GN=Slit_0601 PE=3 SV=1	1	22	22	22	7	7	6	3	1	2	9	6	12	0	0	0	12	12	7	9	7	9	3	4	7	7	9	10	7	7	6	3	1	2	9	6	12	0	0	0	12	12	7	9
D5CN06	D5CN06	36	36	36	tr|D5CN06|D5CN06_SIDLE Methyltransferase type 12 OS=Sideroxydans lithotrophicus (strain ES-1) OX=580332 GN=Slit_0602 PE=4 SV=1	1	36	36	36	14	13	16	7	5	4	14	15	19	1	0	1	10	11	6	10	12	13	15	16	14	5	14	12	14	13	16	7	5	4	14	15	19	1	0	1	10	11	6	10
D5CN07	D5CN07	13	13	13	tr|D5CN07|D5CN07_SIDLE DegT/DnrJ/EryC1/StrS aminotransferase OS=Sideroxydans lithotrophicus (strain ES-1) OX=580332 GN=Slit_0603 PE=3 SV=1	1	13	13	13	7	5	5	5	4	1	7	6	7	0	1	1	4	5	2	6	7	5	5	5	6	3	3	3	7	5	5	5	4	1	7	6	7	0	1	1	4	5	2	6
D5CN08	D5CN08	8	8	8	tr|D5CN08|D5CN08_SIDLE WbqC-like family protein OS=Sideroxydans lithotrophicus (strain ES-1) OX=580332 GN=Slit_0604 PE=4 SV=1	1	8	8	8	3	6	3	0	1	1	4	4	4	0	0	0	2	3	0	2	3	3	4	3	4	1	1	0	3	6	3	0	1	1	4	4	4	0	0	0	2	3	0	2
D5CN09	D5CN09	7	7	7	tr|D5CN09|D5CN09_SIDLE Methyltransferase type 12 OS=Sideroxydans lithotrophicus (strain ES-1) OX=580332 GN=Slit_0605 PE=4 SV=1	1	7	7	7	1	1	2	0	0	0	3	2	3	0	0	0	3	2	1	3	3	3	1	1	2	0	2	0	1	1	2	0	0	0	3	2	3	0	0	0	3	2	1	3
D5CN10	D5CN10	6	6	6	tr|D5CN10|D5CN10_SIDLE Transferase, putative OS=Sideroxydans lithotrophicus (strain ES-1) OX=580332 GN=Slit_0606 PE=4 SV=1	1	6	6	6	3	2	5	1	0	0	1	4	1	0	0	0	1	1	1	0	1	1	1	0	0	0	0	0	3	2	5	1	0	0	1	4	1	0	0	0	1	1	1	0
D5CN11	D5CN11	6	6	6	tr|D5CN11|D5CN11_SIDLE Methyltransferase FkbM family OS=Sideroxydans lithotrophicus (strain ES-1) OX=580332 GN=Slit_0607 PE=4 SV=1	1	6	6	6	4	4	3	0	0	0	4	3	5	0	0	0	2	1	1	2	1	2	3	3	4	1	0	0	4	4	3	0	0	0	4	3	5	0	0	0	2	1	1	2
D5CN12	D5CN12	9	9	9	tr|D5CN12|D5CN12_SIDLE Uncharacterized protein OS=Sideroxydans lithotrophicus (strain ES-1) OX=580332 GN=Slit_0608 PE=4 SV=1	1	9	9	9	6	8	7	1	2	1	6	3	5	1	0	0	3	3	2	3	4	4	4	5	4	2	3	2	6	8	7	1	2	1	6	3	5	1	0	0	3	3	2	3
D5CN13	D5CN13	9	9	9	tr|D5CN13|D5CN13_SIDLE Phytanoyl-CoA dioxygenase OS=Sideroxydans lithotrophicus (strain ES-1) OX=580332 GN=Slit_0609 PE=4 SV=1	1	9	9	9	6	4	3	0	0	0	4	3	5	0	0	0	3	2	1	3	1	2	4	4	4	2	3	2	6	4	3	0	0	0	4	3	5	0	0	0	3	2	1	3
D5CN14	D5CN14	35	35	35	tr|D5CN14|D5CN14_SIDLE Glycosyl transferase family 2 OS=Sideroxydans lithotrophicus (strain ES-1) OX=580332 GN=Slit_0610 PE=4 SV=1	1	35	35	35	13	12	13	3	2	4	14	14	15	3	4	2	11	13	10	12	13	10	13	14	15	12	14	17	13	12	13	3	2	4	14	14	15	3	4	2	11	13	10	12
D5CN15	D5CN15	3	3	3	tr|D5CN15|D5CN15_SIDLE TPR domain-containing protein OS=Sideroxydans lithotrophicus (strain ES-1) OX=580332 GN=Slit_0611 PE=4 SV=1	1	3	3	3	1	1	1	0	0	0	1	0	1	0	0	0	1	1	0	1	0	1	1	1	1	0	0	1	1	1	1	0	0	0	1	0	1	0	0	0	1	1	0	1
D5CN16	D5CN16	17	17	17	tr|D5CN16|D5CN16_SIDLE Protein O-GlcNAc transferase OS=Sideroxydans lithotrophicus (strain ES-1) OX=580332 GN=Slit_0612 PE=3 SV=1	1	17	17	17	6	4	5	0	1	0	5	4	7	0	0	0	0	6	2	2	2	4	6	4	3	3	1	3	6	4	5	0	1	0	5	4	7	0	0	0	0	6	2	2
D5CN17	D5CN17	8	8	8	tr|D5CN17|D5CN17_SIDLE Flagellar brake protein YcgR OS=Sideroxydans lithotrophicus (strain ES-1) OX=580332 GN=ycgR PE=3 SV=1	1	8	8	8	6	5	4	1	1	0	4	5	3	0	2	0	1	3	2	3	3	3	4	2	4	3	3	2	6	5	4	1	1	0	4	5	3	0	2	0	1	3	2	3
D5CN19	D5CN19	8	8	8	tr|D5CN19|D5CN19_SIDLE Flg_hook domain-containing protein OS=Sideroxydans lithotrophicus (strain ES-1) OX=580332 GN=Slit_0615 PE=4 SV=1	1	8	8	8	2	1	2	0	0	0	0	0	0	0	0	0	1	0	0	1	0	1	0	2	1	0	1	2	2	1	2	0	0	0	0	0	0	0	0	0	1	0	0	1
D5CN20	D5CN20	6	6	6	tr|D5CN20|D5CN20_SIDLE Flagellar export chaperone OS=Sideroxydans lithotrophicus (strain ES-1) OX=580332 GN=Slit_0616 PE=4 SV=1	1	6	6	6	1	0	0	0	0	0	0	0	0	0	0	0	1	0	1	2	0	1	1	0	0	0	1	0	1	0	0	0	0	0	0	0	0	0	0	0	1	0	1	2
D5CN21	D5CN21	6	6	6	tr|D5CN21|D5CN21_SIDLE Flagellar secretion chaperone FliS OS=Sideroxydans lithotrophicus (strain ES-1) OX=580332 GN=Slit_0617 PE=3 SV=1	1	6	6	6	2	3	2	0	0	0	2	2	2	0	0	0	1	4	2	2	2	2	2	3	1	1	2	1	2	3	2	0	0	0	2	2	2	0	0	0	1	4	2	2
D5CN22	D5CN22	5	5	5	tr|D5CN22|D5CN22_SIDLE Flagellar hook-associated protein 2 OS=Sideroxydans lithotrophicus (strain ES-1) OX=580332 GN=Slit_0618 PE=3 SV=1	1	5	5	5	2	2	2	1	3	2	1	1	1	2	2	1	2	1	1	1	1	1	1	1	1	2	2	1	2	2	2	1	3	2	1	1	1	2	2	1	2	1	1	1
D5CN23	D5CN23	6	6	6	tr|D5CN23|D5CN23_SIDLE Flagellar protein FlaG protein OS=Sideroxydans lithotrophicus (strain ES-1) OX=580332 GN=Slit_0619 PE=4 SV=1	1	6	6	6	2	1	2	2	2	2	2	0	0	1	0	0	2	2	2	2	2	2	2	2	2	2	4	3	2	1	2	2	2	2	2	0	0	1	0	0	2	2	2	2
D5CN24	D5CN24	11	11	11	tr|D5CN24|D5CN24_SIDLE Flagellin OS=Sideroxydans lithotrophicus (strain ES-1) OX=580332 GN=Slit_0620 PE=3 SV=1	1	11	11	11	7	9	9	6	6	6	7	7	7	6	6	3	8	9	7	8	9	8	9	8	8	6	7	6	7	9	9	6	6	6	7	7	7	6	6	3	8	9	7	8
D5CN25	D5CN25	38	38	38	tr|D5CN25|D5CN25_SIDLE Diguanylate cyclase OS=Sideroxydans lithotrophicus (strain ES-1) OX=580332 GN=Slit_0621 PE=4 SV=1	1	38	38	38	24	20	20	6	9	7	17	17	18	2	8	2	17	17	14	14	18	17	16	15	18	12	15	16	24	20	20	6	9	7	17	17	18	2	8	2	17	17	14	14
D5CN27	D5CN27	15	15	15	tr|D5CN27|D5CN27_SIDLE Nitrogen regulation protein B OS=Sideroxydans lithotrophicus (strain ES-1) OX=580332 GN=Slit_2499 PE=4 SV=1	1	15	15	15	5	6	6	0	0	0	5	6	6	0	0	0	3	2	2	4	5	5	7	5	7	3	6	6	5	6	6	0	0	0	5	6	6	0	0	0	3	2	2	4
D5CN28	D5CN28	10	10	10	tr|D5CN28|D5CN28_SIDLE Two component transcriptional regulator, LuxR family OS=Sideroxydans lithotrophicus (strain ES-1) OX=580332 GN=Slit_2500 PE=4 SV=1	1	10	10	10	5	5	6	2	2	3	7	3	5	1	0	0	3	5	3	4	3	2	5	3	5	2	4	4	5	5	6	2	2	3	7	3	5	1	0	0	3	5	3	4
D5CN29	D5CN29	12	12	12	tr|D5CN29|D5CN29_SIDLE SSS sodium solute transporter superfamily OS=Sideroxydans lithotrophicus (strain ES-1) OX=580332 GN=Slit_2501 PE=3 SV=1	1	12	12	12	9	9	9	6	6	6	10	9	10	7	7	6	8	8	7	8	9	9	6	9	8	7	6	8	9	9	9	6	6	6	10	9	10	7	7	6	8	8	7	8
D5CN30	D5CN30	1	1	1	tr|D5CN30|D5CN30_SIDLE Uncharacterized protein OS=Sideroxydans lithotrophicus (strain ES-1) OX=580332 GN=Slit_2502 PE=4 SV=1	1	1	1	1	1	1	1	1	1	1	1	1	1	0	0	0	1	1	1	1	1	1	1	1	1	1	1	1	1	1	1	1	1	1	1	1	1	0	0	0	1	1	1	1
D5CN31	D5CN31	9	9	9	tr|D5CN31|D5CN31_SIDLE DNA-directed DNA polymerase OS=Sideroxydans lithotrophicus (strain ES-1) OX=580332 GN=Slit_2503 PE=4 SV=1	1	9	9	9	5	3	1	0	0	0	1	0	3	0	0	0	0	1	0	2	3	2	4	6	5	1	1	0	5	3	1	0	0	0	1	0	3	0	0	0	0	1	0	2
D5CN32	D5CN32	22	22	21	tr|D5CN32|D5CN32_SIDLE Putative CBS domain and cyclic nucleotide-regulated nucleotidyltransferase OS=Sideroxydans lithotrophicus (strain ES-1) OX=580332 GN=Slit_2504 PE=4 SV=1	1	22	22	21	10	10	7	3	2	1	10	6	8	2	2	0	6	7	4	9	8	9	7	7	10	3	6	4	10	10	7	3	2	1	10	6	8	2	2	0	6	7	4	9
D5CN33	D5CN33	12	12	12	tr|D5CN33|D5CN33_SIDLE Indole-3-glycerol phosphate synthase OS=Sideroxydans lithotrophicus (strain ES-1) OX=580332 GN=trpC PE=3 SV=1	1	12	12	12	6	7	7	3	3	2	6	6	7	1	3	0	6	6	5	7	7	7	8	7	8	7	7	6	6	7	7	3	3	2	6	6	7	1	3	0	6	6	5	7
D5CN34	D5CN34	25	25	25	tr|D5CN34|D5CN34_SIDLE Gamma-glutamyl phosphate reductase OS=Sideroxydans lithotrophicus (strain ES-1) OX=580332 GN=proA PE=3 SV=1	1	25	25	25	10	9	9	5	7	6	9	8	10	3	5	3	7	7	8	7	11	9	8	8	8	5	8	8	10	9	9	5	7	6	9	8	10	3	5	3	7	7	8	7
D5CN35	D5CN35	35	35	35	tr|D5CN35|D5CN35_SIDLE Dihydrolipoyl dehydrogenase OS=Sideroxydans lithotrophicus (strain ES-1) OX=580332 GN=Slit_2507 PE=3 SV=1	1	35	35	35	22	21	23	13	15	11	20	21	23	12	16	9	22	22	19	19	23	17	21	23	22	22	22	25	22	21	23	13	15	11	20	21	23	12	16	9	22	22	19	19
D5CN36	D5CN36	20	20	20	tr|D5CN36|D5CN36_SIDLE Uncharacterized protein OS=Sideroxydans lithotrophicus (strain ES-1) OX=580332 GN=Slit_2508 PE=4 SV=1	1	20	20	20	9	10	10	2	3	4	8	4	8	1	4	0	10	8	7	8	6	10	9	11	9	8	8	9	9	10	10	2	3	4	8	4	8	1	4	0	10	8	7	8
D5CN37	D5CN37	30	30	30	tr|D5CN37|D5CN37_SIDLE Uncharacterized protein OS=Sideroxydans lithotrophicus (strain ES-1) OX=580332 GN=Slit_2509 PE=4 SV=1	1	30	30	30	16	13	12	9	10	6	12	12	14	6	10	7	16	13	14	12	14	13	11	13	13	16	17	14	16	13	12	9	10	6	12	12	14	6	10	7	16	13	14	12
D5CN38	D5CN38	3	3	3	tr|D5CN38|D5CN38_SIDLE Transcriptional regulator, TetR family OS=Sideroxydans lithotrophicus (strain ES-1) OX=580332 GN=Slit_2510 PE=4 SV=1	1	3	3	3	0	1	2	0	0	0	0	0	0	0	0	0	0	0	0	0	1	0	1	0	0	0	0	0	0	1	2	0	0	0	0	0	0	0	0	0	0	0	0	0
D5CN39	D5CN39	10	10	10	tr|D5CN39|D5CN39_SIDLE Efflux transporter, RND family, MFP subunit OS=Sideroxydans lithotrophicus (strain ES-1) OX=580332 GN=Slit_2511 PE=3 SV=1	1	10	10	10	6	3	3	1	1	1	1	3	1	0	0	0	1	1	1	2	1	1	1	1	1	1	1	1	6	3	3	1	1	1	1	3	1	0	0	0	1	1	1	2
D5CN40	D5CN40	10	10	10	tr|D5CN40|D5CN40_SIDLE ABC transporter related protein OS=Sideroxydans lithotrophicus (strain ES-1) OX=580332 GN=Slit_2512 PE=4 SV=1	1	10	10	10	1	4	2	0	0	0	0	1	1	0	0	0	1	1	0	2	2	2	3	1	2	1	1	1	1	4	2	0	0	0	0	1	1	0	0	0	1	1	0	2
D5CN45	D5CN45	55	55	55	tr|D5CN45|D5CN45_SIDLE Diguanylate cyclase/phosphodiesterase with PAS/PAC sensor(S) OS=Sideroxydans lithotrophicus (strain ES-1) OX=580332 GN=Slit_2517 PE=4 SV=1	1	55	55	55	31	33	33	2	3	2	29	26	34	0	2	0	14	19	8	22	20	19	22	24	30	7	12	10	31	33	33	2	3	2	29	26	34	0	2	0	14	19	8	22
D5CN46	D5CN46	10	10	10	tr|D5CN46|D5CN46_SIDLE Endonuclease/exonuclease/phosphatase OS=Sideroxydans lithotrophicus (strain ES-1) OX=580332 GN=Slit_2518 PE=4 SV=1	1	10	10	10	4	6	6	1	1	1	5	4	5	0	2	0	5	5	3	4	6	5	5	8	6	4	5	5	4	6	6	1	1	1	5	4	5	0	2	0	5	5	3	4
D5CN47	D5CN47	24	24	24	tr|D5CN47|D5CN47_SIDLE Leucyl aminopeptidase OS=Sideroxydans lithotrophicus (strain ES-1) OX=580332 GN=Slit_2519 PE=3 SV=1	1	24	24	24	15	13	11	6	7	6	13	13	13	2	8	2	12	12	11	11	14	12	13	13	15	16	13	14	15	13	11	6	7	6	13	13	13	2	8	2	12	12	11	11
D5CN48	D5CN48	16	16	16	tr|D5CN48|D5CN48_SIDLE Thymidylate synthase OS=Sideroxydans lithotrophicus (strain ES-1) OX=580332 GN=thyA PE=3 SV=1	1	16	16	16	5	8	9	3	3	2	6	5	5	3	4	3	7	7	4	7	9	8	5	5	5	2	5	4	5	8	9	3	3	2	6	5	5	3	4	3	7	7	4	7
D5CN49	D5CN49	5	5	5	tr|D5CN49|D5CN49_SIDLE S23 ribosomal protein OS=Sideroxydans lithotrophicus (strain ES-1) OX=580332 GN=Slit_2521 PE=4 SV=1	1	5	5	5	4	3	4	0	1	0	4	4	4	0	1	0	2	2	3	3	3	4	3	3	4	3	3	2	4	3	4	0	1	0	4	4	4	0	1	0	2	2	3	3
D5CN50	D5CN50	4	4	4	tr|D5CN50|D5CN50_SIDLE Dihydrofolate reductase OS=Sideroxydans lithotrophicus (strain ES-1) OX=580332 GN=Slit_2522 PE=3 SV=1	1	4	4	4	4	4	2	1	0	1	2	2	3	0	0	0	2	1	2	1	2	2	2	2	2	1	1	1	4	4	2	1	0	1	2	2	3	0	0	0	2	1	2	1
D5CN51	D5CN51	27	27	27	tr|D5CN51|D5CN51_SIDLE Alpha,alpha-trehalose-phosphate synthase (UDP-forming) OS=Sideroxydans lithotrophicus (strain ES-1) OX=580332 GN=Slit_2523 PE=3 SV=1	1	27	27	27	17	18	19	2	5	3	13	13	14	3	5	1	7	11	6	13	11	12	17	15	18	6	6	9	17	18	19	2	5	3	13	13	14	3	5	1	7	11	6	13
D5CN52	D5CN52	12	12	12	tr|D5CN52|D5CN52_SIDLE Trehalose 6-phosphate phosphatase OS=Sideroxydans lithotrophicus (strain ES-1) OX=580332 GN=Slit_2524 PE=3 SV=1	1	12	12	12	9	7	7	0	0	0	2	3	3	0	0	0	0	2	1	1	3	3	6	4	6	0	0	1	9	7	7	0	0	0	2	3	3	0	0	0	0	2	1	1
D5CN53	D5CN53	16	16	16	tr|D5CN53|D5CN53_SIDLE Glycoside hydrolase 15-related protein OS=Sideroxydans lithotrophicus (strain ES-1) OX=580332 GN=Slit_2525 PE=4 SV=1	1	16	16	16	7	11	12	3	2	2	6	5	7	1	2	0	4	4	3	6	6	7	5	10	9	4	6	5	7	11	12	3	2	2	6	5	7	1	2	0	4	4	3	6
D5CN54	D5CN54	2	2	2	tr|D5CN54|D5CN54_SIDLE Sodium/calcium exchanger membrane region OS=Sideroxydans lithotrophicus (strain ES-1) OX=580332 GN=Slit_2526 PE=4 SV=1	1	2	2	2	0	0	0	0	0	0	0	0	0	0	0	0	0	0	0	0	0	0	0	0	0	0	0	0	0	0	0	0	0	0	0	0	0	0	0	0	0	0	0	0
D5CN56	D5CN56	13	13	13	tr|D5CN56|D5CN56_SIDLE Uncharacterized protein OS=Sideroxydans lithotrophicus (strain ES-1) OX=580332 GN=Slit_2528 PE=4 SV=1	1	13	13	13	0	1	1	1	0	0	4	3	4	2	3	2	4	5	3	5	5	5	2	1	2	2	2	2	0	1	1	1	0	0	4	3	4	2	3	2	4	5	3	5
D5CN57	D5CN57	2	2	2	tr|D5CN57|D5CN57_SIDLE Iron permease FTR1 OS=Sideroxydans lithotrophicus (strain ES-1) OX=580332 GN=Slit_2529 PE=3 SV=1	1	2	2	2	0	0	0	0	0	0	0	0	0	0	0	0	0	0	0	0	0	0	0	0	0	0	0	0	0	0	0	0	0	0	0	0	0	0	0	0	0	0	0	0
D5CN58	D5CN58	8	8	8	tr|D5CN58|D5CN58_SIDLE Cupredoxin_1 domain-containing protein OS=Sideroxydans lithotrophicus (strain ES-1) OX=580332 GN=Slit_2530 PE=4 SV=1	1	8	8	8	0	0	0	0	1	1	4	3	3	2	2	2	5	5	2	3	3	4	3	2	2	2	2	2	0	0	0	0	1	1	4	3	3	2	2	2	5	5	2	3
D5CN59	D5CN59	5	5	5	tr|D5CN59|D5CN59_SIDLE Ferric uptake regulation protein OS=Sideroxydans lithotrophicus (strain ES-1) OX=580332 GN=fur PE=3 SV=1	1	5	5	5	3	4	3	1	2	1	5	5	5	2	2	1	5	5	5	5	5	5	5	3	4	1	2	3	3	4	3	1	2	1	5	5	5	2	2	1	5	5	5	5
D5CN60	D5CN60	13	13	13	tr|D5CN60|D5CN60_SIDLE Peptidase U32 OS=Sideroxydans lithotrophicus (strain ES-1) OX=580332 GN=Slit_2532 PE=4 SV=1	1	13	13	13	1	0	1	0	0	0	2	0	1	0	1	1	0	0	0	0	0	0	0	0	0	0	1	0	1	0	1	0	0	0	2	0	1	0	1	1	0	0	0	0
D5CN63	D5CN63	1	1	1	tr|D5CN63|D5CN63_SIDLE Uncharacterized protein OS=Sideroxydans lithotrophicus (strain ES-1) OX=580332 GN=Slit_2535 PE=4 SV=1	1	1	1	1	1	0	0	0	0	0	1	0	1	0	0	0	0	0	0	1	0	1	1	1	1	0	1	1	1	0	0	0	0	0	1	0	1	0	0	0	0	0	0	1
D5CN64	D5CN64	19	19	19	tr|D5CN64|D5CN64_SIDLE Uncharacterized protein OS=Sideroxydans lithotrophicus (strain ES-1) OX=580332 GN=Slit_2536 PE=4 SV=1	1	19	19	19	8	9	11	1	0	0	8	5	9	1	3	0	8	9	5	7	9	8	6	10	8	6	4	6	8	9	11	1	0	0	8	5	9	1	3	0	8	9	5	7
D5CN65	D5CN65	14	14	14	tr|D5CN65|D5CN65_SIDLE Phosphoserine aminotransferase OS=Sideroxydans lithotrophicus (strain ES-1) OX=580332 GN=serC PE=3 SV=1	1	14	14	14	7	7	4	0	1	1	4	4	3	0	1	0	4	4	2	4	4	4	3	4	5	3	2	3	7	7	4	0	1	1	4	4	3	0	1	0	4	4	2	4
D5CN69	D5CN69	40	40	40	tr|D5CN69|D5CN69_SIDLE Lysine decarboxylase OS=Sideroxydans lithotrophicus (strain ES-1) OX=580332 GN=Slit_2541 PE=3 SV=1	1	40	40	40	21	18	21	6	6	5	18	15	18	3	6	2	14	14	11	16	16	15	13	16	18	12	13	14	21	18	21	6	6	5	18	15	18	3	6	2	14	14	11	16
D5CN71	D5CN71	8	8	8	tr|D5CN71|D5CN71_SIDLE dCTP deaminase OS=Sideroxydans lithotrophicus (strain ES-1) OX=580332 GN=dcd PE=3 SV=1	1	8	8	8	5	4	3	2	3	2	4	5	3	0	2	0	4	5	4	3	4	2	5	3	3	4	3	4	5	4	3	2	3	2	4	5	3	0	2	0	4	5	4	3
D5CN72	D5CN72	36	36	36	tr|D5CN72|D5CN72_SIDLE Methionine--tRNA ligase OS=Sideroxydans lithotrophicus (strain ES-1) OX=580332 GN=metG PE=3 SV=1	1	36	36	36	24	23	23	9	12	10	19	19	24	3	8	3	16	21	15	21	18	19	23	23	19	12	14	19	24	23	23	9	12	10	19	19	24	3	8	3	16	21	15	21
D5CN73	D5CN73	19	19	19	tr|D5CN73|D5CN73_SIDLE FAD-dependent pyridine nucleotide-disulfide oxidoreductase OS=Sideroxydans lithotrophicus (strain ES-1) OX=580332 GN=Slit_2545 PE=3 SV=1	1	19	19	19	7	10	9	1	2	3	4	4	4	0	2	0	2	3	4	4	1	3	6	4	5	1	1	1	7	10	9	1	2	3	4	4	4	0	2	0	2	3	4	4
D5CN74	D5CN74	7	7	7	tr|D5CN74|D5CN74_SIDLE Uncharacterized protein OS=Sideroxydans lithotrophicus (strain ES-1) OX=580332 GN=Slit_2546 PE=4 SV=1	1	7	7	7	1	2	0	0	0	0	2	1	1	0	0	0	2	1	1	0	0	0	1	2	0	0	1	2	1	2	0	0	0	0	2	1	1	0	0	0	2	1	1	0
D5CN75	D5CN75	6	6	6	tr|D5CN75|D5CN75_SIDLE Transcriptional regulator, XRE family OS=Sideroxydans lithotrophicus (strain ES-1) OX=580332 GN=Slit_2547 PE=4 SV=1	1	6	6	6	3	3	2	1	1	0	2	2	1	0	1	0	2	1	1	2	1	1	3	1	3	1	1	0	3	3	2	1	1	0	2	2	1	0	1	0	2	1	1	2
D5CN76	D5CN76	1	1	1	tr|D5CN76|D5CN76_SIDLE Uncharacterized protein OS=Sideroxydans lithotrophicus (strain ES-1) OX=580332 GN=Slit_2548 PE=4 SV=1	1	1	1	1	0	0	0	0	0	0	0	0	0	0	0	0	0	0	0	0	0	1	0	0	1	0	0	0	0	0	0	0	0	0	0	0	0	0	0	0	0	0	0	0
D5CN77	D5CN77	6	6	6	tr|D5CN77|D5CN77_SIDLE Hemerythrin-like metal-binding protein OS=Sideroxydans lithotrophicus (strain ES-1) OX=580332 GN=Slit_2549 PE=3 SV=1	1	6	6	6	4	3	3	0	0	0	3	2	3	0	0	0	1	1	1	2	3	3	4	4	4	2	2	1	4	3	3	0	0	0	3	2	3	0	0	0	1	1	1	2
D5CN78	D5CN78	4	4	4	tr|D5CN78|D5CN78_SIDLE V-type ATP synthase subunit D OS=Sideroxydans lithotrophicus (strain ES-1) OX=580332 GN=atpD PE=3 SV=1	1	4	4	4	3	3	1	0	0	0	0	0	3	0	0	0	0	0	0	0	1	0	1	1	1	0	0	1	3	3	1	0	0	0	0	0	3	0	0	0	0	0	0	0
D5CN79	D5CN79	17	17	17	tr|D5CN79|D5CN79_SIDLE V-type ATP synthase beta chain OS=Sideroxydans lithotrophicus (strain ES-1) OX=580332 GN=atpB PE=3 SV=1	1	17	17	17	10	12	10	0	2	1	9	7	9	1	1	1	5	5	3	7	8	10	7	9	7	2	6	7	10	12	10	0	2	1	9	7	9	1	1	1	5	5	3	7
D5CN80	D5CN80	24	24	24	tr|D5CN80|D5CN80_SIDLE V-type ATP synthase alpha chain OS=Sideroxydans lithotrophicus (strain ES-1) OX=580332 GN=atpA PE=3 SV=1	1	24	24	24	19	16	18	3	5	4	17	15	18	2	4	1	11	10	6	14	14	17	15	13	15	10	11	12	19	16	18	3	5	4	17	15	18	2	4	1	11	10	6	14
D5CN81	D5CN81	14	14	14	tr|D5CN81|D5CN81_SIDLE H+transporting two-sector ATPase E subunit OS=Sideroxydans lithotrophicus (strain ES-1) OX=580332 GN=Slit_2553 PE=3 SV=1	1	14	14	14	6	6	6	1	0	1	6	4	10	0	0	0	3	2	1	2	3	4	6	8	6	4	3	4	6	6	6	1	0	1	6	4	10	0	0	0	3	2	1	2
D5CN82	D5CN82	1	1	1	tr|D5CN82|D5CN82_SIDLE Uncharacterized protein OS=Sideroxydans lithotrophicus (strain ES-1) OX=580332 GN=Slit_2554 PE=3 SV=1	1	1	1	1	0	1	1	0	0	0	0	0	0	0	0	0	0	0	0	0	0	0	0	0	0	0	0	0	0	1	1	0	0	0	0	0	0	0	0	0	0	0	0	0
D5CN84	D5CN84	11	11	11	tr|D5CN84|D5CN84_SIDLE V-type ATP synthase subunit I OS=Sideroxydans lithotrophicus (strain ES-1) OX=580332 GN=Slit_2556 PE=3 SV=1	1	11	11	11	7	9	7	0	0	1	7	4	7	0	0	0	1	4	1	4	4	4	6	6	4	4	3	4	7	9	7	0	0	1	7	4	7	0	0	0	1	4	1	4
D5CN85	D5CN85	17	17	17	tr|D5CN85|D5CN85_SIDLE H+transporting two-sector ATPase C (AC39) subunit OS=Sideroxydans lithotrophicus (strain ES-1) OX=580332 GN=Slit_2557 PE=3 SV=1	1	17	17	17	11	11	13	2	2	2	11	11	12	1	1	1	4	5	1	7	8	9	10	8	8	6	5	6	11	11	13	2	2	2	11	11	12	1	1	1	4	5	1	7
D5CN86	D5CN86	6	6	6	tr|D5CN86|D5CN86_SIDLE H+-ATPase, subunit H OS=Sideroxydans lithotrophicus (strain ES-1) OX=580332 GN=Slit_2558 PE=4 SV=1	1	6	6	6	5	5	4	1	0	0	3	3	3	0	1	0	1	2	2	3	3	3	4	3	4	3	2	2	5	5	4	1	0	0	3	3	3	0	1	0	1	2	2	3
D5CN87	D5CN87	5	5	5	tr|D5CN87|D5CN87_SIDLE NADH ubiquinone oxidoreductase 20 kDa subunit OS=Sideroxydans lithotrophicus (strain ES-1) OX=580332 GN=Slit_2559 PE=4 SV=1	1	5	5	5	3	3	2	0	0	0	3	2	3	0	0	0	1	3	0	3	3	2	2	4	3	1	1	3	3	3	2	0	0	0	3	2	3	0	0	0	1	3	0	3
D5CN88	D5CN88	17	17	17	tr|D5CN88|D5CN88_SIDLE NADH dehydrogenase (Ubiquinone) 30 kDa subunit OS=Sideroxydans lithotrophicus (strain ES-1) OX=580332 GN=Slit_2560 PE=4 SV=1	1	17	17	17	8	8	7	4	4	3	9	6	8	2	3	0	5	5	5	6	8	7	8	7	6	5	6	5	8	8	7	4	4	3	9	6	8	2	3	0	5	5	5	6
D5CN89	D5CN89	3	3	3	tr|D5CN89|D5CN89_SIDLE NADH/Ubiquinone/plastoquinone (Complex I) OS=Sideroxydans lithotrophicus (strain ES-1) OX=580332 GN=Slit_2561 PE=4 SV=1	1	3	3	3	1	1	1	0	0	0	0	0	0	0	0	0	0	0	0	1	1	1	1	0	0	0	0	0	1	1	1	0	0	0	0	0	0	0	0	0	0	0	0	1
D5CN91	D5CN91	2	2	2	tr|D5CN91|D5CN91_SIDLE Formate hydrogenlyase subunit 4 OS=Sideroxydans lithotrophicus (strain ES-1) OX=580332 GN=Slit_2563 PE=4 SV=1	1	2	2	2	0	0	0	0	0	0	1	0	2	0	0	0	0	2	1	1	2	1	1	0	2	0	0	0	0	0	0	0	0	0	1	0	2	0	0	0	0	2	1	1
D5CN92	D5CN92	7	7	7	tr|D5CN92|D5CN92_SIDLE NADH/Ubiquinone/plastoquinone (Complex I) OS=Sideroxydans lithotrophicus (strain ES-1) OX=580332 GN=Slit_2564 PE=4 SV=1	1	7	7	7	3	3	4	0	0	0	4	2	2	1	1	0	1	2	1	3	2	2	2	4	3	2	2	2	3	3	4	0	0	0	4	2	2	1	1	0	1	2	1	3
D5CN93	D5CN93	35	35	35	tr|D5CN93|D5CN93_SIDLE Diguanylate cyclase with PAS/PAC sensor OS=Sideroxydans lithotrophicus (strain ES-1) OX=580332 GN=Slit_2565 PE=4 SV=1	1	35	35	35	12	13	10	1	1	0	4	1	3	2	3	0	8	12	7	11	14	12	9	4	8	5	11	9	12	13	10	1	1	0	4	1	3	2	3	0	8	12	7	11
D5CN94	D5CN94	11	11	11	tr|D5CN94|D5CN94_SIDLE Transcriptional regulator, Crp/Fnr family OS=Sideroxydans lithotrophicus (strain ES-1) OX=580332 GN=Slit_2566 PE=4 SV=1	1	11	11	11	4	5	6	0	1	0	1	1	1	0	2	1	5	5	5	4	3	4	4	3	5	5	4	3	4	5	6	0	1	0	1	1	1	0	2	1	5	5	5	4
D5CN95	D5CN95	40	40	40	tr|D5CN95|D5CN95_SIDLE DNA polymerase III subunit alpha OS=Sideroxydans lithotrophicus (strain ES-1) OX=580332 GN=Slit_2567 PE=4 SV=1	1	40	40	40	17	20	20	1	1	2	20	13	20	1	1	1	16	18	10	14	16	16	14	14	11	13	18	14	17	20	20	1	1	2	20	13	20	1	1	1	16	18	10	14
D5CN96	D5CN96	6	6	6	tr|D5CN96|D5CN96_SIDLE Diheme cytochrome c OS=Sideroxydans lithotrophicus (strain ES-1) OX=580332 GN=Slit_2568 PE=4 SV=1	1	6	6	6	2	3	2	0	2	1	2	2	2	1	0	0	2	2	2	2	2	2	2	1	2	2	2	2	2	3	2	0	2	1	2	2	2	1	0	0	2	2	2	2
D5CN97	D5CN97	22	22	22	tr|D5CN97|D5CN97_SIDLE Lytic transglycosylase catalytic OS=Sideroxydans lithotrophicus (strain ES-1) OX=580332 GN=Slit_2569 PE=3 SV=1	1	22	22	22	10	9	10	0	1	0	5	5	6	0	0	0	2	4	3	2	7	6	8	8	5	2	4	2	10	9	10	0	1	0	5	5	6	0	0	0	2	4	3	2
D5CN98	D5CN98	8	8	8	tr|D5CN98|D5CN98_SIDLE Short-chain dehydrogenase/reductase SDR OS=Sideroxydans lithotrophicus (strain ES-1) OX=580332 GN=Slit_2570 PE=3 SV=1	1	8	8	8	3	2	3	0	0	0	2	1	2	0	0	0	1	2	0	1	3	1	1	2	1	0	1	1	3	2	3	0	0	0	2	1	2	0	0	0	1	2	0	1
D5CN99	D5CN99	9	9	9	tr|D5CN99|D5CN99_SIDLE Uncharacterized protein OS=Sideroxydans lithotrophicus (strain ES-1) OX=580332 GN=Slit_2571 PE=4 SV=1	1	9	9	9	1	1	2	0	0	0	1	0	1	1	0	0	2	1	1	0	1	1	1	0	1	0	1	0	1	1	2	0	0	0	1	0	1	1	0	0	2	1	1	0
D5CNA1	D5CNA1	8	8	8	tr|D5CNA1|D5CNA1_SIDLE Uncharacterized protein OS=Sideroxydans lithotrophicus (strain ES-1) OX=580332 GN=Slit_2573 PE=4 SV=1	1	8	8	8	5	6	6	2	0	0	4	2	3	0	1	0	3	2	2	1	4	3	4	4	5	3	4	4	5	6	6	2	0	0	4	2	3	0	1	0	3	2	2	1
D5CNA2	D5CNA2	12	12	12	tr|D5CNA2|D5CNA2_SIDLE Uncharacterized protein OS=Sideroxydans lithotrophicus (strain ES-1) OX=580332 GN=Slit_2574 PE=3 SV=1	1	12	12	12	6	5	5	0	0	0	5	3	4	0	0	0	2	3	0	1	2	4	4	3	4	1	3	3	6	5	5	0	0	0	5	3	4	0	0	0	2	3	0	1
D5CNA3	D5CNA3	9	9	9	tr|D5CNA3|D5CNA3_SIDLE ABC transporter related protein OS=Sideroxydans lithotrophicus (strain ES-1) OX=580332 GN=Slit_2575 PE=4 SV=1	1	9	9	9	2	3	2	0	2	3	3	3	4	1	0	0	3	3	3	2	2	2	3	3	3	5	4	4	2	3	2	0	2	3	3	3	4	1	0	0	3	3	3	2
D5CNA4	D5CNA4	24	24	24	tr|D5CNA4|D5CNA4_SIDLE Serine--tRNA ligase OS=Sideroxydans lithotrophicus (strain ES-1) OX=580332 GN=serS PE=3 SV=1	1	24	24	24	14	15	12	3	6	6	13	12	14	4	5	2	11	12	8	9	10	12	11	9	11	9	14	11	14	15	12	3	6	6	13	12	14	4	5	2	11	12	8	9
D5CNA6	D5CNA6	15	15	15	tr|D5CNA6|D5CNA6_SIDLE Replication-associated recombination protein A OS=Sideroxydans lithotrophicus (strain ES-1) OX=580332 GN=Slit_2578 PE=3 SV=1	1	15	15	15	4	5	5	0	1	0	5	4	5	0	0	0	5	4	2	4	3	4	5	3	5	2	4	4	4	5	5	0	1	0	5	4	5	0	0	0	5	4	2	4
D5CNA7	D5CNA7	13	13	13	tr|D5CNA7|D5CNA7_SIDLE Outer-membrane lipoprotein carrier protein OS=Sideroxydans lithotrophicus (strain ES-1) OX=580332 GN=lolA PE=3 SV=1	1	13	13	13	5	7	6	0	1	0	4	3	6	0	0	0	4	4	1	4	6	5	2	3	3	2	2	2	5	7	6	0	1	0	4	3	6	0	0	0	4	4	1	4
D5CNA8	D5CNA8	32	32	32	tr|D5CNA8|D5CNA8_SIDLE Cell division FtsK/SpoIIIE OS=Sideroxydans lithotrophicus (strain ES-1) OX=580332 GN=Slit_2580 PE=3 SV=1	1	32	32	32	15	15	16	3	9	2	15	12	13	2	4	2	10	14	9	9	12	8	14	15	13	10	9	10	15	15	16	3	9	2	15	12	13	2	4	2	10	14	9	9
D5CNA9	D5CNA9	10	10	10	tr|D5CNA9|D5CNA9_SIDLE Two component transcriptional regulator, LuxR family OS=Sideroxydans lithotrophicus (strain ES-1) OX=580332 GN=Slit_2581 PE=4 SV=1	1	10	10	10	5	5	6	3	4	3	5	5	5	1	3	1	4	4	5	4	4	2	4	4	5	3	3	5	5	5	6	3	4	3	5	5	5	1	3	1	4	4	5	4
D5CNB0	D5CNB0	23	23	22	tr|D5CNB0|D5CNB0_SIDLE Histidine kinase OS=Sideroxydans lithotrophicus (strain ES-1) OX=580332 GN=Slit_2582 PE=4 SV=1	1	23	23	22	11	11	14	1	1	0	10	9	11	0	3	0	8	7	4	5	6	6	11	10	8	5	3	3	11	11	14	1	1	0	10	9	11	0	3	0	8	7	4	5
D5CNB1	D5CNB1	11	11	11	tr|D5CNB1|D5CNB1_SIDLE Electron transport protein SCO1/SenC OS=Sideroxydans lithotrophicus (strain ES-1) OX=580332 GN=Slit_2583 PE=3 SV=1	1	11	11	11	3	7	6	2	1	2	4	6	5	1	3	1	3	5	4	3	4	4	5	4	5	3	3	2	3	7	6	2	1	2	4	6	5	1	3	1	3	5	4	3
D5CNB2	D5CNB2	2	2	2	tr|D5CNB2|D5CNB2_SIDLE DsbD_2 domain-containing protein OS=Sideroxydans lithotrophicus (strain ES-1) OX=580332 GN=Slit_2584 PE=4 SV=1	1	2	2	2	2	2	1	1	1	1	2	2	2	1	1	1	1	1	0	1	2	2	2	2	2	1	2	1	2	2	1	1	1	1	2	2	2	1	1	1	1	1	0	1
D5CNB3	D5CNB3	5	5	5	tr|D5CNB3|D5CNB3_SIDLE ATP-dependent dethiobiotin synthetase BioD OS=Sideroxydans lithotrophicus (strain ES-1) OX=580332 GN=bioD PE=3 SV=1	1	5	5	5	0	0	0	0	0	0	1	1	0	0	0	0	1	0	1	0	0	0	1	0	1	0	0	0	0	0	0	0	0	0	1	1	0	0	0	0	1	0	1	0
D5CNB4	D5CNB4	7	7	7	tr|D5CNB4|D5CNB4_SIDLE Malonyl-[acyl-carrier protein] O-methyltransferase OS=Sideroxydans lithotrophicus (strain ES-1) OX=580332 GN=bioC PE=3 SV=1	1	7	7	7	2	3	2	0	0	1	1	0	1	0	1	0	4	4	2	4	4	4	2	1	2	3	3	2	2	3	2	0	0	1	1	0	1	0	1	0	4	4	2	4
D5CNB5	D5CNB5	8	8	8	tr|D5CNB5|D5CNB5_SIDLE Pimeloyl-[acyl-carrier protein] methyl ester esterase OS=Sideroxydans lithotrophicus (strain ES-1) OX=580332 GN=bioH PE=3 SV=1	1	8	8	8	0	1	0	0	0	0	0	0	0	0	0	0	2	1	0	0	0	0	0	0	0	0	1	0	0	1	0	0	0	0	0	0	0	0	0	0	2	1	0	0
D5CNB6	D5CNB6	11	11	11	tr|D5CNB6|D5CNB6_SIDLE 8-amino-7-oxononanoate synthase OS=Sideroxydans lithotrophicus (strain ES-1) OX=580332 GN=bioF PE=3 SV=1	1	11	11	11	2	1	3	1	1	1	2	3	4	1	0	0	4	3	3	4	4	3	3	2	3	1	4	4	2	1	3	1	1	1	2	3	4	1	0	0	4	3	3	4
D5CNB7	D5CNB7	13	13	13	tr|D5CNB7|D5CNB7_SIDLE Biotin synthase OS=Sideroxydans lithotrophicus (strain ES-1) OX=580332 GN=bioB PE=3 SV=1	1	13	13	13	2	4	2	1	1	0	4	2	2	0	0	0	7	7	6	9	10	10	1	1	1	3	5	6	2	4	2	1	1	0	4	2	2	0	0	0	7	7	6	9
D5CNB9	D5CNB9	12	12	12	tr|D5CNB9|D5CNB9_SIDLE TPR repeat-containing protein OS=Sideroxydans lithotrophicus (strain ES-1) OX=580332 GN=Slit_2591 PE=4 SV=1	1	12	12	12	5	5	5	0	1	1	3	2	4	0	0	0	1	3	2	1	2	2	4	5	3	3	2	2	5	5	5	0	1	1	3	2	4	0	0	0	1	3	2	1
D5CNC0	D5CNC0	17	17	17	tr|D5CNC0|D5CNC0_SIDLE General secretion pathway protein, ATPase OS=Sideroxydans lithotrophicus (strain ES-1) OX=580332 GN=Slit_2592 PE=4 SV=1	1	17	17	17	5	7	8	2	2	1	4	5	7	0	1	0	5	5	3	6	6	5	7	6	7	4	5	4	5	7	8	2	2	1	4	5	7	0	1	0	5	5	3	6
D5CNC1	D5CNC1	18	18	18	tr|D5CNC1|D5CNC1_SIDLE Type II and III secretion system protein OS=Sideroxydans lithotrophicus (strain ES-1) OX=580332 GN=Slit_2593 PE=4 SV=1	1	18	18	18	3	5	4	4	7	3	7	5	5	1	1	0	11	13	9	11	11	10	4	3	3	6	10	9	3	5	4	4	7	3	7	5	5	1	1	0	11	13	9	11
D5CNC2	D5CNC2	6	6	6	tr|D5CNC2|D5CNC2_SIDLE Uncharacterized protein OS=Sideroxydans lithotrophicus (strain ES-1) OX=580332 GN=Slit_2594 PE=4 SV=1	1	6	6	6	6	5	5	3	3	3	5	3	5	2	3	0	2	4	3	3	5	3	5	6	5	4	5	5	6	5	5	3	3	3	5	3	5	2	3	0	2	4	3	3
D5CNC3	D5CNC3	11	11	11	tr|D5CNC3|D5CNC3_SIDLE Putative mannose-sensitive agglutinin (MSHA) OS=Sideroxydans lithotrophicus (strain ES-1) OX=580332 GN=Slit_2595 PE=4 SV=1	1	11	11	11	7	7	9	2	4	2	8	8	7	2	4	1	6	8	5	9	8	8	8	9	8	4	4	6	7	7	9	2	4	2	8	8	7	2	4	1	6	8	5	9
D5CNC4	D5CNC4	9	9	9	tr|D5CNC4|D5CNC4_SIDLE Putative mannose-sensitive agglutinin (MSHA) OS=Sideroxydans lithotrophicus (strain ES-1) OX=580332 GN=Slit_2596 PE=4 SV=1	1	9	9	9	7	7	7	4	4	4	7	8	8	0	7	1	6	5	5	6	7	6	7	7	7	8	8	7	7	7	7	4	4	4	7	8	8	0	7	1	6	5	5	6
D5CNC5	D5CNC5	18	18	18	tr|D5CNC5|D5CNC5_SIDLE Putative mannose-sensitive agglutinin (MSHA) biogenesis protein MshI OS=Sideroxydans lithotrophicus (strain ES-1) OX=580332 GN=Slit_2597 PE=4 SV=1	1	18	18	18	8	10	9	3	6	3	9	4	9	0	3	1	7	7	7	7	7	8	10	8	7	6	7	6	8	10	9	3	6	3	9	4	9	0	3	1	7	7	7	7
D5CNC7	D5CNC7	18	18	18	tr|D5CNC7|D5CNC7_SIDLE G8 domain containing protein OS=Sideroxydans lithotrophicus (strain ES-1) OX=580332 GN=Slit_2599 PE=4 SV=1	1	18	18	18	7	8	4	1	5	2	7	8	8	3	3	1	6	10	7	8	8	9	6	8	9	5	7	7	7	8	4	1	5	2	7	8	8	3	3	1	6	10	7	8
D5CNC9	D5CNC9	8	8	8	tr|D5CNC9|D5CNC9_SIDLE Uncharacterized protein OS=Sideroxydans lithotrophicus (strain ES-1) OX=580332 GN=Slit_2601 PE=4 SV=1	1	8	8	8	2	2	4	0	0	0	2	2	2	0	0	0	1	1	1	1	1	1	2	4	3	2	2	3	2	2	4	0	0	0	2	2	2	0	0	0	1	1	1	1
D5CND1	D5CND1	2	2	2	tr|D5CND1|D5CND1_SIDLE Uncharacterized protein OS=Sideroxydans lithotrophicus (strain ES-1) OX=580332 GN=Slit_2603 PE=4 SV=1	1	2	2	2	2	2	2	1	0	0	1	2	1	2	2	1	1	1	1	1	1	1	1	2	1	2	1	1	2	2	2	1	0	0	1	2	1	2	2	1	1	1	1	1
D5CND2	D5CND2	2	2	2	tr|D5CND2|D5CND2_SIDLE Uncharacterized protein OS=Sideroxydans lithotrophicus (strain ES-1) OX=580332 GN=Slit_2604 PE=4 SV=1	1	2	2	2	2	2	2	2	2	2	2	2	2	1	2	2	2	2	2	2	2	2	2	2	2	2	2	2	2	2	2	2	2	2	2	2	2	1	2	2	2	2	2	2
D5CND3	D5CND3	4	4	4	tr|D5CND3|D5CND3_SIDLE Uncharacterized protein OS=Sideroxydans lithotrophicus (strain ES-1) OX=580332 GN=Slit_2605 PE=4 SV=1	1	4	4	4	1	2	2	1	1	1	1	1	2	0	1	0	1	0	1	1	1	1	1	1	1	1	1	1	1	2	2	1	1	1	1	1	2	0	1	0	1	0	1	1
D5CND4	D5CND4	8	8	8	tr|D5CND4|D5CND4_SIDLE Uncharacterized protein OS=Sideroxydans lithotrophicus (strain ES-1) OX=580332 GN=Slit_2606 PE=4 SV=1	1	8	8	8	2	2	4	0	0	0	2	2	2	0	0	0	2	2	2	2	3	2	1	3	2	0	1	2	2	2	4	0	0	0	2	2	2	0	0	0	2	2	2	2
D5CND5	D5CND5	11	11	11	tr|D5CND5|D5CND5_SIDLE Type II secretion system F domain protein OS=Sideroxydans lithotrophicus (strain ES-1) OX=580332 GN=Slit_2607 PE=3 SV=1	1	11	11	11	4	4	3	0	0	0	5	4	6	1	2	1	3	4	2	3	4	3	3	5	4	1	3	4	4	4	3	0	0	0	5	4	6	1	2	1	3	4	2	3
D5CND6	D5CND6	42	42	42	tr|D5CND6|D5CND6_SIDLE Type II secretion system protein E OS=Sideroxydans lithotrophicus (strain ES-1) OX=580332 GN=Slit_2608 PE=3 SV=1	1	42	42	42	27	29	29	17	20	14	26	25	28	10	17	10	25	25	23	23	26	23	27	30	30	22	22	26	27	29	29	17	20	14	26	25	28	10	17	10	25	25	23	23
D5CND8	D5CND8	16	16	16	tr|D5CND8|D5CND8_SIDLE Glycerol-3-phosphate dehydrogenase [NAD(P)+] OS=Sideroxydans lithotrophicus (strain ES-1) OX=580332 GN=gpsA PE=3 SV=1	1	16	16	16	5	4	8	1	1	1	7	7	7	2	5	1	8	8	3	7	8	7	6	8	10	4	8	6	5	4	8	1	1	1	7	7	7	2	5	1	8	8	3	7
D5CND9	D5CND9	6	6	6	tr|D5CND9|D5CND9_SIDLE Uncharacterized protein OS=Sideroxydans lithotrophicus (strain ES-1) OX=580332 GN=Slit_2611 PE=4 SV=1	1	6	6	6	4	4	1	1	2	1	2	1	2	0	0	0	4	2	1	2	1	3	1	1	1	1	1	1	4	4	1	1	2	1	2	1	2	0	0	0	4	2	1	2
D5CNE0	D5CNE0	9	9	9	tr|D5CNE0|D5CNE0_SIDLE Protein-export protein SecB OS=Sideroxydans lithotrophicus (strain ES-1) OX=580332 GN=secB PE=3 SV=1	1	9	9	9	6	6	6	3	3	2	7	6	6	1	3	3	6	6	5	5	6	6	5	4	6	2	4	4	6	6	6	3	3	2	7	6	6	1	3	3	6	6	5	5
D5CNE1	D5CNE1	5	5	5	tr|D5CNE1|D5CNE1_SIDLE Glutaredoxin OS=Sideroxydans lithotrophicus (strain ES-1) OX=580332 GN=Slit_2613 PE=3 SV=1	1	5	5	5	2	2	2	0	1	1	2	2	1	1	1	0	3	2	2	1	1	1	2	0	2	2	1	1	2	2	2	0	1	1	2	2	1	1	1	0	3	2	2	1
D5CNE2	D5CNE2	6	6	6	tr|D5CNE2|D5CNE2_SIDLE Rhodanese domain protein OS=Sideroxydans lithotrophicus (strain ES-1) OX=580332 GN=Slit_2614 PE=4 SV=1	1	6	6	6	4	4	4	3	3	3	4	3	5	2	3	3	4	4	3	3	3	3	3	3	3	4	5	4	4	4	4	3	3	3	4	3	5	2	3	3	4	4	3	3
D5CNE3	D5CNE3	8	8	8	tr|D5CNE3|D5CNE3_SIDLE O-antigen polymerase OS=Sideroxydans lithotrophicus (strain ES-1) OX=580332 GN=Slit_2615 PE=4 SV=1	1	8	8	8	3	4	4	2	2	2	4	3	5	2	3	1	3	4	4	4	3	4	5	4	5	1	2	2	3	4	4	2	2	2	4	3	5	2	3	1	3	4	4	4
D5CNE5	D5CNE5	32	32	32	tr|D5CNE5|D5CNE5_SIDLE Acriflavin resistance protein OS=Sideroxydans lithotrophicus (strain ES-1) OX=580332 GN=Slit_2617 PE=4 SV=1	1	32	32	32	13	13	13	1	4	3	12	11	15	4	10	4	14	18	10	14	17	17	15	10	10	6	12	10	13	13	13	1	4	3	12	11	15	4	10	4	14	18	10	14
D5CNE6	D5CNE6	18	18	18	tr|D5CNE6|D5CNE6_SIDLE Efflux transporter, RND family, MFP subunit OS=Sideroxydans lithotrophicus (strain ES-1) OX=580332 GN=Slit_2618 PE=3 SV=1	1	18	18	18	11	11	11	5	9	6	8	10	9	8	10	8	11	11	10	10	9	12	12	10	10	10	11	10	11	11	11	5	9	6	8	10	9	8	10	8	11	11	10	10
D5CNE8	D5CNE8	19	19	19	tr|D5CNE8|D5CNE8_SIDLE 2,3-bisphosphoglycerate-independent phosphoglycerate mutase OS=Sideroxydans lithotrophicus (strain ES-1) OX=580332 GN=gpmI PE=3 SV=1	1	19	19	19	5	8	6	2	2	2	9	9	9	3	4	4	7	10	5	10	10	10	7	6	6	7	9	8	5	8	6	2	2	2	9	9	9	3	4	4	7	10	5	10
D5CNE9	D5CNE9	7	7	7	tr|D5CNE9|D5CNE9_SIDLE Two component transcriptional regulator, LuxR family OS=Sideroxydans lithotrophicus (strain ES-1) OX=580332 GN=Slit_0622 PE=4 SV=1	1	7	7	7	4	2	3	2	2	2	3	3	6	0	1	0	2	4	3	2	1	2	4	4	5	2	4	5	4	2	3	2	2	2	3	3	6	0	1	0	2	4	3	2
D5CNF0	D5CNF0	13	13	13	tr|D5CNF0|D5CNF0_SIDLE PAS/PAC sensor signal transduction histidine kinase OS=Sideroxydans lithotrophicus (strain ES-1) OX=580332 GN=Slit_0623 PE=4 SV=1	1	13	13	13	10	7	9	2	4	2	9	6	6	0	4	0	7	9	5	6	7	8	7	8	8	5	5	6	10	7	9	2	4	2	9	6	6	0	4	0	7	9	5	6
D5CNF1	D5CNF1	16	16	16	tr|D5CNF1|D5CNF1_SIDLE Histidinol-phosphate aminotransferase OS=Sideroxydans lithotrophicus (strain ES-1) OX=580332 GN=hisC PE=3 SV=1	1	16	16	16	8	8	10	1	2	2	9	8	7	0	2	0	8	8	6	6	8	7	5	7	6	3	6	7	8	8	10	1	2	2	9	8	7	0	2	0	8	8	6	6
D5CNF2	D5CNF2	11	11	11	tr|D5CNF2|D5CNF2_SIDLE Imidazoleglycerol-phosphate dehydratase OS=Sideroxydans lithotrophicus (strain ES-1) OX=580332 GN=hisB PE=3 SV=1	1	11	11	11	3	5	5	4	4	4	2	4	5	4	4	0	5	4	4	6	5	5	4	5	2	4	4	3	3	5	5	4	4	4	2	4	5	4	4	0	5	4	4	6
D5CNF3	D5CNF3	13	13	13	tr|D5CNF3|D5CNF3_SIDLE Imidazole glycerol phosphate synthase subunit HisH OS=Sideroxydans lithotrophicus (strain ES-1) OX=580332 GN=hisH PE=3 SV=1	1	13	13	13	8	6	4	1	1	2	9	7	10	1	2	1	7	5	4	9	6	6	9	9	7	7	9	8	8	6	4	1	1	2	9	7	10	1	2	1	7	5	4	9
D5CNF4	D5CNF4	15	15	15	tr|D5CNF4|D5CNF4_SIDLE 1-(5-phosphoribosyl)-5-[(5-phosphoribosylamino)methylideneamino] imidazole-4-carboxamide isomerase OS=Sideroxydans lithotrophicus (strain ES-1) OX=580332 GN=hisA PE=3 SV=1	1	15	15	15	9	10	12	8	7	8	11	11	10	5	7	5	11	10	10	10	10	10	9	10	11	9	9	10	9	10	12	8	7	8	11	11	10	5	7	5	11	10	10	10
D5CNF5	D5CNF5	14	14	14	tr|D5CNF5|D5CNF5_SIDLE Imidazole glycerol phosphate synthase subunit HisF OS=Sideroxydans lithotrophicus (strain ES-1) OX=580332 GN=hisF PE=3 SV=1	1	14	14	14	5	6	7	2	2	2	6	5	7	1	2	1	7	7	5	4	5	6	4	5	3	4	7	5	5	6	7	2	2	2	6	5	7	1	2	1	7	7	5	4
D5CNF6	D5CNF6	7	7	7	tr|D5CNF6|D5CNF6_SIDLE Phosphoribosyl-AMP cyclohydrolase OS=Sideroxydans lithotrophicus (strain ES-1) OX=580332 GN=hisI PE=3 SV=1	1	7	7	7	2	3	3	0	1	0	1	1	1	0	0	0	3	3	2	3	3	3	2	2	3	3	3	3	2	3	3	0	1	0	1	1	1	0	0	0	3	3	2	3
D5CNF7	D5CNF7	9	9	9	tr|D5CNF7|D5CNF7_SIDLE Phosphoribosyl-ATP pyrophosphatase OS=Sideroxydans lithotrophicus (strain ES-1) OX=580332 GN=hisE PE=3 SV=1	1	9	9	9	4	3	3	2	1	1	5	3	5	2	2	1	4	5	2	4	4	3	5	5	5	2	0	3	4	3	3	2	1	1	5	3	5	2	2	1	4	5	2	4
D5CNF8	D5CNF8	4	4	4	tr|D5CNF8|D5CNF8_SIDLE Histidine triad (HIT) protein OS=Sideroxydans lithotrophicus (strain ES-1) OX=580332 GN=Slit_0631 PE=4 SV=1	1	4	4	4	1	2	2	1	1	1	1	1	1	1	1	1	1	1	1	2	2	2	1	2	2	1	2	2	1	2	2	1	1	1	1	1	1	1	1	1	1	1	1	2
D5CNF9	D5CNF9	4	4	4	tr|D5CNF9|D5CNF9_SIDLE Sec-independent protein translocase protein TatA OS=Sideroxydans lithotrophicus (strain ES-1) OX=580332 GN=tatA PE=3 SV=1	1	4	4	4	3	3	4	2	1	1	4	3	3	2	2	0	3	4	2	3	3	4	4	4	4	2	4	3	3	3	4	2	1	1	4	3	3	2	2	0	3	4	2	3
D5CNG0	D5CNG0	8	8	8	tr|D5CNG0|D5CNG0_SIDLE Sec-independent protein translocase protein TatB OS=Sideroxydans lithotrophicus (strain ES-1) OX=580332 GN=tatB PE=3 SV=1	1	8	8	8	4	4	4	2	3	2	5	5	4	3	1	0	4	6	4	4	5	4	6	5	6	5	5	3	4	4	4	2	3	2	5	5	4	3	1	0	4	6	4	4
D5CNG2	D5CNG2	12	12	12	tr|D5CNG2|D5CNG2_SIDLE Periplasmic serine endoprotease DegP-like OS=Sideroxydans lithotrophicus (strain ES-1) OX=580332 GN=Slit_0635 PE=3 SV=1	1	12	12	12	9	7	7	2	3	1	6	6	8	1	3	0	8	9	4	7	8	7	7	7	6	8	10	7	9	7	7	2	3	1	6	6	8	1	3	0	8	9	4	7
D5CNG3	D5CNG3	9	9	9	tr|D5CNG3|D5CNG3_SIDLE Uncharacterized protein OS=Sideroxydans lithotrophicus (strain ES-1) OX=580332 GN=Slit_0636 PE=3 SV=1	1	9	9	9	3	3	3	1	1	2	3	3	3	1	3	1	2	3	3	4	3	3	4	3	4	3	3	4	3	3	3	1	1	2	3	3	3	1	3	1	2	3	3	4
D5CNG4	D5CNG4	3	3	3	tr|D5CNG4|D5CNG4_SIDLE Protein MgtC OS=Sideroxydans lithotrophicus (strain ES-1) OX=580332 GN=Slit_0637 PE=3 SV=1	1	3	3	3	1	2	2	0	0	0	1	1	1	0	1	0	0	0	0	0	0	1	0	0	1	0	0	0	1	2	2	0	0	0	1	1	1	0	1	0	0	0	0	0
D5CNG5	D5CNG5	8	8	8	tr|D5CNG5|D5CNG5_SIDLE Uncharacterized protein OS=Sideroxydans lithotrophicus (strain ES-1) OX=580332 GN=Slit_0638 PE=4 SV=1	1	8	8	8	4	4	5	1	3	1	4	4	5	1	2	0	5	6	5	6	6	5	3	5	4	3	3	4	4	4	5	1	3	1	4	4	5	1	2	0	5	6	5	6
D5CNG6	D5CNG6	10	10	10	tr|D5CNG6|D5CNG6_SIDLE HTH-type transcriptional regulator OS=Sideroxydans lithotrophicus (strain ES-1) OX=580332 GN=Slit_0639 PE=3 SV=1	1	10	10	10	6	7	7	1	1	1	6	7	6	1	3	1	5	6	4	6	6	7	6	7	7	5	5	5	6	7	7	1	1	1	6	7	6	1	3	1	5	6	4	6
D5CNG7	D5CNG7	7	7	7	tr|D5CNG7|D5CNG7_SIDLE MULTIHEME_CYTC domain-containing protein OS=Sideroxydans lithotrophicus (strain ES-1) OX=580332 GN=Slit_0640 PE=4 SV=1	1	7	7	7	7	5	5	2	2	2	2	2	2	3	3	1	6	6	5	6	6	6	4	6	7	4	4	3	7	5	5	2	2	2	2	2	2	3	3	1	6	6	5	6
D5CNG8	D5CNG8	47	47	47	tr|D5CNG8|D5CNG8_SIDLE Molybdopterin dinucleotide-binding region OS=Sideroxydans lithotrophicus (strain ES-1) OX=580332 GN=Slit_0641 PE=3 SV=1	1	47	47	47	29	27	30	22	21	19	15	16	16	10	13	7	32	30	26	30	31	31	24	25	26	24	32	31	29	27	30	22	21	19	15	16	16	10	13	7	32	30	26	30
D5CNG9	D5CNG9	14	14	14	tr|D5CNG9|D5CNG9_SIDLE 4Fe-4S ferredoxin, iron-sulfur binding protein OS=Sideroxydans lithotrophicus (strain ES-1) OX=580332 GN=Slit_0642 PE=4 SV=1	1	14	14	14	11	8	7	8	8	7	6	6	7	5	6	2	8	9	9	8	9	10	9	8	10	11	10	9	11	8	7	8	8	7	6	6	7	5	6	2	8	9	9	8
D5CNH0	D5CNH0	9	9	9	tr|D5CNH0|D5CNH0_SIDLE Polysulphide reductase NrfD OS=Sideroxydans lithotrophicus (strain ES-1) OX=580332 GN=Slit_0643 PE=3 SV=1	1	9	9	9	3	2	1	2	2	0	1	1	1	0	1	0	5	7	3	3	5	2	2	2	3	4	2	4	3	2	1	2	2	0	1	1	1	0	1	0	5	7	3	3
D5CNH1	D5CNH1	10	10	10	tr|D5CNH1|D5CNH1_SIDLE Uncharacterized protein OS=Sideroxydans lithotrophicus (strain ES-1) OX=580332 GN=Slit_0644 PE=4 SV=1	1	10	10	10	4	4	5	3	3	3	3	2	3	2	3	2	3	4	3	4	4	4	4	3	4	5	3	5	4	4	5	3	3	3	3	2	3	2	3	2	3	4	3	4
D5CNH2	D5CNH2	4	4	4	tr|D5CNH2|D5CNH2_SIDLE Cytochrome c domain-containing protein OS=Sideroxydans lithotrophicus (strain ES-1) OX=580332 GN=Slit_0645 PE=4 SV=1	1	4	4	4	4	3	3	2	3	2	2	2	2	1	1	1	4	3	4	3	3	3	4	3	3	4	4	4	4	3	3	2	3	2	2	2	2	1	1	1	4	3	4	3
D5CNH4	D5CNH4	14	14	14	tr|D5CNH4|D5CNH4_SIDLE Glutathione S-transferase domain protein OS=Sideroxydans lithotrophicus (strain ES-1) OX=580332 GN=Slit_0647 PE=3 SV=1	1	14	14	14	8	8	7	7	5	5	7	8	7	3	5	4	7	8	7	7	9	9	7	7	8	8	7	6	8	8	7	7	5	5	7	8	7	3	5	4	7	8	7	7
D5CNH5	D5CNH5	4	4	4	tr|D5CNH5|D5CNH5_SIDLE Stringent starvation protein B OS=Sideroxydans lithotrophicus (strain ES-1) OX=580332 GN=Slit_0648 PE=4 SV=1	1	4	4	4	0	1	2	0	0	0	2	1	2	0	0	0	2	2	1	1	1	1	0	1	0	2	2	1	0	1	2	0	0	0	2	1	2	0	0	0	2	2	1	1
D5CNH7	D5CNH7	24	24	24	tr|D5CNH7|D5CNH7_SIDLE Serine hydroxymethyltransferase OS=Sideroxydans lithotrophicus (strain ES-1) OX=580332 GN=glyA PE=3 SV=1	1	24	24	24	14	11	13	6	10	4	10	11	12	4	5	3	12	12	11	12	13	13	10	10	9	8	10	10	14	11	13	6	10	4	10	11	12	4	5	3	12	12	11	12
D5CNH8	D5CNH8	12	12	12	tr|D5CNH8|D5CNH8_SIDLE Transcriptional repressor NrdR OS=Sideroxydans lithotrophicus (strain ES-1) OX=580332 GN=nrdR PE=3 SV=1	1	12	12	12	6	6	8	2	1	2	6	5	7	1	3	0	3	3	2	3	4	5	6	6	5	2	4	5	6	6	8	2	1	2	6	5	7	1	3	0	3	3	2	3
D5CNH9	D5CNH9	20	20	20	tr|D5CNH9|D5CNH9_SIDLE Riboflavin biosynthesis protein RibD OS=Sideroxydans lithotrophicus (strain ES-1) OX=580332 GN=Slit_0652 PE=3 SV=1	1	20	20	20	10	10	11	5	5	4	11	10	12	4	7	0	7	6	6	7	7	10	8	8	8	8	7	6	10	10	11	5	5	4	11	10	12	4	7	0	7	6	6	7
D5CNI0	D5CNI0	4	4	4	tr|D5CNI0|D5CNI0_SIDLE Riboflavin synthase, alpha subunit OS=Sideroxydans lithotrophicus (strain ES-1) OX=580332 GN=Slit_0653 PE=4 SV=1	1	4	4	4	2	2	3	0	0	0	3	2	3	1	1	1	2	2	1	2	2	3	2	2	1	1	2	2	2	2	3	0	0	0	3	2	3	1	1	1	2	2	1	2
D5CNI1	D5CNI1	23	23	23	tr|D5CNI1|D5CNI1_SIDLE 3,4-dihydroxy-2-butanone 4-phosphate synthase OS=Sideroxydans lithotrophicus (strain ES-1) OX=580332 GN=ribB PE=3 SV=1	1	23	23	23	11	10	11	2	3	2	10	10	12	1	3	1	8	12	8	9	12	12	9	11	12	7	13	16	11	10	11	2	3	2	10	10	12	1	3	1	8	12	8	9
D5CNI2	D5CNI2	7	7	7	tr|D5CNI2|D5CNI2_SIDLE 6,7-dimethyl-8-ribityllumazine synthase OS=Sideroxydans lithotrophicus (strain ES-1) OX=580332 GN=ribH PE=3 SV=1	1	7	7	7	3	5	2	0	2	0	1	1	1	0	0	0	2	4	1	2	1	1	3	3	2	2	3	3	3	5	2	0	2	0	1	1	1	0	0	0	2	4	1	2
D5CNI3	D5CNI3	5	5	5	tr|D5CNI3|D5CNI3_SIDLE Transcription antitermination protein NusB OS=Sideroxydans lithotrophicus (strain ES-1) OX=580332 GN=nusB PE=3 SV=1	1	5	5	5	3	1	1	1	1	0	2	1	2	0	0	0	1	2	1	2	2	2	0	1	2	1	1	2	3	1	1	1	1	0	2	1	2	0	0	0	1	2	1	2
D5CNI4	D5CNI4	13	13	13	tr|D5CNI4|D5CNI4_SIDLE Thiamine-monophosphate kinase OS=Sideroxydans lithotrophicus (strain ES-1) OX=580332 GN=thiL PE=3 SV=1	1	13	13	13	3	2	2	2	2	0	4	3	4	0	0	0	3	3	4	3	5	4	3	2	4	3	4	3	3	2	2	2	2	0	4	3	4	0	0	0	3	3	4	3
D5CNI6	D5CNI6	6	6	6	tr|D5CNI6|D5CNI6_SIDLE Nuclease (SNase domain protein) OS=Sideroxydans lithotrophicus (strain ES-1) OX=580332 GN=Slit_0659 PE=4 SV=1	1	6	6	6	0	0	0	1	0	0	1	0	0	0	0	0	0	2	0	0	1	1	0	1	0	3	3	1	0	0	0	1	0	0	1	0	0	0	0	0	0	2	0	0
D5CNI7	D5CNI7	6	6	6	tr|D5CNI7|D5CNI7_SIDLE Transcriptional regulator, MarR family OS=Sideroxydans lithotrophicus (strain ES-1) OX=580332 GN=Slit_0660 PE=4 SV=1	1	6	6	6	3	3	4	1	2	1	4	3	4	0	0	0	1	4	2	4	3	2	4	3	4	2	3	2	3	3	4	1	2	1	4	3	4	0	0	0	1	4	2	4
D5CNI8	D5CNI8	7	7	7	tr|D5CNI8|D5CNI8_SIDLE Uncharacterized protein OS=Sideroxydans lithotrophicus (strain ES-1) OX=580332 GN=Slit_0661 PE=4 SV=1	1	7	7	7	5	5	6	0	0	0	3	3	4	0	1	0	5	5	3	5	6	6	3	2	5	3	2	1	5	5	6	0	0	0	3	3	4	0	1	0	5	5	3	5
D5CNI9	D5CNI9	11	11	11	tr|D5CNI9|D5CNI9_SIDLE NADH:flavin oxidoreductase/NADH oxidase OS=Sideroxydans lithotrophicus (strain ES-1) OX=580332 GN=Slit_0662 PE=4 SV=1	1	11	11	11	4	6	6	3	2	2	4	4	5	0	0	0	4	5	4	4	4	3	5	5	5	3	5	4	4	6	6	3	2	2	4	4	5	0	0	0	4	5	4	4
D5CNJ0	D5CNJ0	31	31	29	tr|D5CNJ0|D5CNJ0_SIDLE Diguanylate cyclase/phosphodiesterase with PAS/PAC sensor(S) OS=Sideroxydans lithotrophicus (strain ES-1) OX=580332 GN=Slit_0663 PE=4 SV=1	1	31	31	29	19	18	18	3	6	5	10	12	15	2	2	2	7	11	7	11	12	13	14	13	16	11	11	11	19	18	18	3	6	5	10	12	15	2	2	2	7	11	7	11
D5CNJ3	D5CNJ3	4	4	4	tr|D5CNJ3|D5CNJ3_SIDLE Uncharacterized protein OS=Sideroxydans lithotrophicus (strain ES-1) OX=580332 GN=Slit_0666 PE=4 SV=1	1	4	4	4	4	2	2	0	0	0	0	2	0	1	1	0	1	1	0	1	2	1	1	2	1	0	0	0	4	2	2	0	0	0	0	2	0	1	1	0	1	1	0	1
D5CNJ4	D5CNJ4	21	21	21	tr|D5CNJ4|D5CNJ4_SIDLE DEAD/DEAH box helicase domain protein OS=Sideroxydans lithotrophicus (strain ES-1) OX=580332 GN=Slit_0667 PE=3 SV=1	1	21	21	21	10	13	13	1	0	0	7	5	8	0	0	0	8	11	3	9	11	8	10	8	10	3	7	7	10	13	13	1	0	0	7	5	8	0	0	0	8	11	3	9
D5CNJ5	D5CNJ5	6	6	6	tr|D5CNJ5|D5CNJ5_SIDLE Uncharacterized protein OS=Sideroxydans lithotrophicus (strain ES-1) OX=580332 GN=Slit_0668 PE=4 SV=1	1	6	6	6	1	1	2	0	0	0	1	2	2	0	0	0	1	1	0	1	1	2	1	1	1	1	1	1	1	1	2	0	0	0	1	2	2	0	0	0	1	1	0	1
D5CNJ6	D5CNJ6	6	6	6	tr|D5CNJ6|D5CNJ6_SIDLE UDP-2,3-diacylglucosamine hydrolase OS=Sideroxydans lithotrophicus (strain ES-1) OX=580332 GN=lpxH PE=3 SV=1	1	6	6	6	1	3	1	0	0	0	1	2	1	0	0	0	1	1	0	1	1	1	1	1	1	0	0	0	1	3	1	0	0	0	1	2	1	0	0	0	1	1	0	1
D5CNJ7	D5CNJ7	11	11	11	tr|D5CNJ7|D5CNJ7_SIDLE Peptidyl-prolyl cis-trans isomerase OS=Sideroxydans lithotrophicus (strain ES-1) OX=580332 GN=Slit_0670 PE=3 SV=1	1	11	11	11	8	7	6	6	6	6	6	6	7	3	4	3	8	8	6	8	8	8	6	7	8	6	7	7	8	7	6	6	6	6	6	6	7	3	4	3	8	8	6	8
D5CNJ8	D5CNJ8	7	7	7	tr|D5CNJ8|D5CNJ8_SIDLE ErfK/YbiS/YcfS/YnhG family protein OS=Sideroxydans lithotrophicus (strain ES-1) OX=580332 GN=Slit_0671 PE=3 SV=1	1	7	7	7	0	0	0	1	1	0	0	0	0	0	0	0	6	5	3	3	2	2	0	0	0	1	1	1	0	0	0	1	1	0	0	0	0	0	0	0	6	5	3	3
D5CNJ9	D5CNJ9	15	15	15	tr|D5CNJ9|D5CNJ9_SIDLE TPR repeat-containing protein OS=Sideroxydans lithotrophicus (strain ES-1) OX=580332 GN=Slit_0672 PE=4 SV=1	1	15	15	15	9	9	9	5	5	4	9	8	8	4	7	3	9	10	8	9	11	9	9	11	11	8	10	8	9	9	9	5	5	4	9	8	8	4	7	3	9	10	8	9
D5CNK0	D5CNK0	28	28	28	tr|D5CNK0|D5CNK0_SIDLE Glutamine--tRNA ligase OS=Sideroxydans lithotrophicus (strain ES-1) OX=580332 GN=glnS PE=3 SV=1	1	28	28	28	15	19	16	6	3	5	16	15	18	6	8	3	15	20	14	18	19	19	19	19	18	17	17	13	15	19	16	6	3	5	16	15	18	6	8	3	15	20	14	18
D5CNK1	D5CNK1	1	1	1	tr|D5CNK1|D5CNK1_SIDLE Transmembrane protein OS=Sideroxydans lithotrophicus (strain ES-1) OX=580332 GN=Slit_0674 PE=4 SV=1	1	1	1	1	1	1	1	0	0	0	1	1	1	0	0	0	1	1	1	1	1	1	1	1	1	0	0	0	1	1	1	0	0	0	1	1	1	0	0	0	1	1	1	1
D5CNK2	D5CNK2	17	17	17	tr|D5CNK2|D5CNK2_SIDLE Cysteine--tRNA ligase OS=Sideroxydans lithotrophicus (strain ES-1) OX=580332 GN=cysS PE=3 SV=1	1	17	17	17	6	10	9	3	4	4	6	4	4	0	1	0	5	6	5	5	6	4	6	8	6	6	5	8	6	10	9	3	4	4	6	4	4	0	1	0	5	6	5	5
D5CNK3	D5CNK3	5	5	5	tr|D5CNK3|D5CNK3_SIDLE DUF5615 domain-containing protein OS=Sideroxydans lithotrophicus (strain ES-1) OX=580332 GN=Slit_0676 PE=4 SV=1	1	5	5	5	4	5	4	0	0	0	3	2	3	0	1	0	1	2	1	3	4	4	1	4	3	2	2	1	4	5	4	0	0	0	3	2	3	0	1	0	1	2	1	3
D5CNK4	D5CNK4	2	2	2	tr|D5CNK4|D5CNK4_SIDLE Uncharacterized protein OS=Sideroxydans lithotrophicus (strain ES-1) OX=580332 GN=Slit_0677 PE=4 SV=1	1	2	2	2	1	2	2	0	0	0	1	0	0	0	0	0	0	1	0	1	1	1	2	1	1	0	0	0	1	2	2	0	0	0	1	0	0	0	0	0	0	1	0	1
D5CNK5	D5CNK5	4	4	4	tr|D5CNK5|D5CNK5_SIDLE Uncharacterized protein OS=Sideroxydans lithotrophicus (strain ES-1) OX=580332 GN=Slit_0679 PE=4 SV=1	1	4	4	4	1	1	1	0	0	0	0	3	1	0	0	0	0	1	0	1	1	1	1	0	1	0	0	0	1	1	1	0	0	0	0	3	1	0	0	0	0	1	0	1
D5CNK6	D5CNK6	19	19	19	tr|D5CNK6|D5CNK6_SIDLE Uncharacterized protein OS=Sideroxydans lithotrophicus (strain ES-1) OX=580332 GN=Slit_0680 PE=4 SV=1	1	19	19	19	11	11	10	2	2	2	10	9	11	1	0	0	2	5	3	2	6	5	9	10	13	7	6	7	11	11	10	2	2	2	10	9	11	1	0	0	2	5	3	2
D5CNK7	D5CNK7	4	4	4	tr|D5CNK7|D5CNK7_SIDLE Uncharacterized protein OS=Sideroxydans lithotrophicus (strain ES-1) OX=580332 GN=Slit_0681 PE=4 SV=1	1	4	4	4	3	3	3	2	2	1	3	3	3	0	1	0	4	3	3	3	3	3	3	3	3	3	3	3	3	3	3	2	2	1	3	3	3	0	1	0	4	3	3	3
D5CNK8	D5CNK8	16	16	16	tr|D5CNK8|D5CNK8_SIDLE Uncharacterized protein OS=Sideroxydans lithotrophicus (strain ES-1) OX=580332 GN=Slit_0682 PE=4 SV=1	1	16	16	16	9	8	7	1	3	2	9	7	10	0	2	0	4	2	4	5	3	4	7	7	8	4	8	4	9	8	7	1	3	2	9	7	10	0	2	0	4	2	4	5
D5CNK9	D5CNK9	30	30	30	tr|D5CNK9|D5CNK9_SIDLE Uncharacterized protein OS=Sideroxydans lithotrophicus (strain ES-1) OX=580332 GN=Slit_0683 PE=4 SV=1	1	30	30	30	22	22	22	4	4	2	19	18	19	0	6	0	11	15	12	14	16	20	18	17	20	11	13	14	22	22	22	4	4	2	19	18	19	0	6	0	11	15	12	14
D5CNL0	D5CNL0	16	16	16	tr|D5CNL0|D5CNL0_SIDLE Type II secretion system F domain protein OS=Sideroxydans lithotrophicus (strain ES-1) OX=580332 GN=Slit_0684 PE=3 SV=1	1	16	16	16	8	12	12	0	1	2	11	10	10	0	1	0	3	6	5	5	4	3	6	6	6	3	4	4	8	12	12	0	1	2	11	10	10	0	1	0	3	6	5	5
D5CNL1	D5CNL1	13	13	13	tr|D5CNL1|D5CNL1_SIDLE Type II secretion system protein E OS=Sideroxydans lithotrophicus (strain ES-1) OX=580332 GN=Slit_0685 PE=3 SV=1	1	13	13	13	3	1	2	1	0	1	0	0	1	1	1	1	3	4	3	2	2	2	0	0	0	4	4	3	3	1	2	1	0	1	0	0	1	1	1	1	3	4	3	2
D5CNL2	D5CNL2	22	22	22	tr|D5CNL2|D5CNL2_SIDLE Tetratricopeptide TPR_2 repeat protein OS=Sideroxydans lithotrophicus (strain ES-1) OX=580332 GN=Slit_0686 PE=4 SV=1	1	22	22	22	16	18	17	7	9	7	16	15	16	5	5	2	14	13	10	11	12	13	15	14	15	12	16	15	16	18	17	7	9	7	16	15	16	5	5	2	14	13	10	11
D5CNL3	D5CNL3	27	27	27	tr|D5CNL3|D5CNL3_SIDLE Pilus (MSHA type) biogenesis protein MshL OS=Sideroxydans lithotrophicus (strain ES-1) OX=580332 GN=Slit_0687 PE=3 SV=1	1	27	27	27	11	14	15	7	9	6	13	14	14	3	5	3	16	17	14	15	13	15	13	9	12	13	19	15	11	14	15	7	9	6	13	14	14	3	5	3	16	17	14	15
D5CNL4	D5CNL4	31	31	31	tr|D5CNL4|D5CNL4_SIDLE Sporulation domain protein OS=Sideroxydans lithotrophicus (strain ES-1) OX=580332 GN=Slit_0688 PE=4 SV=1	1	31	31	31	21	20	23	4	5	3	20	17	21	4	6	2	17	17	10	17	19	17	14	16	18	12	13	16	21	20	23	4	5	3	20	17	21	4	6	2	17	17	10	17
D5CNL5	D5CNL5	24	24	24	tr|D5CNL5|D5CNL5_SIDLE Two component, sigma54 specific, transcriptional regulator, Fis family OS=Sideroxydans lithotrophicus (strain ES-1) OX=580332 GN=Slit_0689 PE=4 SV=1	1	24	24	24	16	14	13	5	7	6	14	13	14	4	6	1	13	11	12	13	16	15	13	13	13	9	13	12	16	14	13	5	7	6	14	13	14	4	6	1	13	11	12	13
D5CNL6	D5CNL6	13	13	13	tr|D5CNL6|D5CNL6_SIDLE ABC transporter related protein OS=Sideroxydans lithotrophicus (strain ES-1) OX=580332 GN=Slit_0690 PE=4 SV=1	1	13	13	13	8	9	8	2	3	2	6	6	6	0	1	0	5	6	4	7	6	7	5	5	7	4	5	4	8	9	8	2	3	2	6	6	6	0	1	0	5	6	4	7
D5CNL7	D5CNL7	6	6	6	tr|D5CNL7|D5CNL7_SIDLE Uncharacterized protein OS=Sideroxydans lithotrophicus (strain ES-1) OX=580332 GN=Slit_0691 PE=3 SV=1	1	6	6	6	3	3	3	0	1	0	5	4	5	1	1	0	5	3	2	4	4	3	3	3	4	1	2	2	3	3	3	0	1	0	5	4	5	1	1	0	5	3	2	4
D5CNL8	D5CNL8	12	12	12	tr|D5CNL8|D5CNL8_SIDLE Mammalian cell entry related domain protein OS=Sideroxydans lithotrophicus (strain ES-1) OX=580332 GN=Slit_0692 PE=4 SV=1	1	12	12	12	8	8	6	3	6	3	5	6	6	4	3	2	5	6	6	6	6	6	6	8	5	5	7	7	8	8	6	3	6	3	5	6	6	4	3	2	5	6	6	6
D5CNL9	D5CNL9	20	20	20	tr|D5CNL9|D5CNL9_SIDLE Toluene tolerance family protein OS=Sideroxydans lithotrophicus (strain ES-1) OX=580332 GN=Slit_0693 PE=4 SV=1	1	20	20	20	12	13	14	6	4	4	12	11	12	5	6	3	10	14	12	13	14	14	9	12	11	12	12	11	12	13	14	6	4	4	12	11	12	5	6	3	10	14	12	13
D5CNM0	D5CNM0	2	2	2	tr|D5CNM0|D5CNM0_SIDLE Anti-sigma-factor antagonist OS=Sideroxydans lithotrophicus (strain ES-1) OX=580332 GN=Slit_0694 PE=4 SV=1	1	2	2	2	2	2	2	1	1	1	2	2	2	1	2	1	2	2	2	2	2	2	2	2	2	2	2	2	2	2	2	1	1	1	2	2	2	1	2	1	2	2	2	2
D5CNM1	D5CNM1	20	20	20	tr|D5CNM1|D5CNM1_SIDLE UDP-N-acetylglucosamine 1-carboxyvinyltransferase OS=Sideroxydans lithotrophicus (strain ES-1) OX=580332 GN=murA PE=3 SV=1	1	20	20	20	8	12	11	6	8	5	9	8	8	3	5	2	8	8	8	8	8	10	7	7	9	9	11	9	8	12	11	6	8	5	9	8	8	3	5	2	8	8	8	8
D5CNM2	D5CNM2	12	12	12	tr|D5CNM2|D5CNM2_SIDLE ATP phosphoribosyltransferase OS=Sideroxydans lithotrophicus (strain ES-1) OX=580332 GN=hisG PE=3 SV=1	1	12	12	12	9	9	8	3	2	2	7	7	8	2	3	2	9	8	5	8	8	9	4	5	5	4	4	6	9	9	8	3	2	2	7	7	8	2	3	2	9	8	5	8
D5CNM3	D5CNM3	27	27	27	tr|D5CNM3|D5CNM3_SIDLE Histidinol dehydrogenase OS=Sideroxydans lithotrophicus (strain ES-1) OX=580332 GN=hisD PE=3 SV=1	1	27	27	27	18	15	16	7	9	8	17	19	18	5	3	3	17	16	12	14	18	16	14	13	15	12	15	16	18	15	16	7	9	8	17	19	18	5	3	3	17	16	12	14
D5CNM4	D5CNM4	10	10	10	tr|D5CNM4|D5CNM4_SIDLE 50S ribosomal protein L28 OS=Sideroxydans lithotrophicus (strain ES-1) OX=580332 GN=rpmB PE=3 SV=1	1	10	10	10	5	6	6	3	4	3	4	4	4	2	4	2	7	8	8	7	8	7	5	4	4	5	5	5	5	6	6	3	4	3	4	4	4	2	4	2	7	8	8	7
D5CNM5	D5CNM5	4	4	4	tr|D5CNM5|D5CNM5_SIDLE 50S ribosomal protein L33 OS=Sideroxydans lithotrophicus (strain ES-1) OX=580332 GN=rpmG PE=3 SV=1	1	4	4	4	2	1	1	2	2	2	2	2	2	1	1	1	3	2	2	2	2	2	1	2	2	3	2	3	2	1	1	2	2	2	2	2	2	1	1	1	3	2	2	2
D5CNM7	D5CNM7	8	8	8	tr|D5CNM7|D5CNM7_SIDLE Uncharacterized protein OS=Sideroxydans lithotrophicus (strain ES-1) OX=580332 GN=Slit_0701 PE=4 SV=1	1	8	8	8	6	6	6	2	3	1	6	6	5	4	4	3	5	6	6	6	6	6	6	6	6	4	6	5	6	6	6	2	3	1	6	6	5	4	4	3	5	6	6	6
D5CNM9	D5CNM9	10	10	10	tr|D5CNM9|D5CNM9_SIDLE Rieske (2Fe-2S) iron-sulfur domain protein OS=Sideroxydans lithotrophicus (strain ES-1) OX=580332 GN=Slit_0703 PE=3 SV=1	1	10	10	10	2	0	3	1	2	1	2	3	3	0	0	0	6	6	5	6	6	6	1	2	1	3	4	5	2	0	3	1	2	1	2	3	3	0	0	0	6	6	5	6
D5CNN0	D5CNN0	8	8	8	tr|D5CNN0|D5CNN0_SIDLE Exodeoxyribonuclease 7 small subunit OS=Sideroxydans lithotrophicus (strain ES-1) OX=580332 GN=xseB PE=3 SV=1	1	8	8	8	6	6	5	4	4	3	6	5	5	2	3	0	4	4	4	4	3	3	3	4	3	4	3	3	6	6	5	4	4	3	6	5	5	2	3	0	4	4	4	4
D5CNN1	D5CNN1	15	15	15	tr|D5CNN1|D5CNN1_SIDLE Polyprenyl synthetase OS=Sideroxydans lithotrophicus (strain ES-1) OX=580332 GN=Slit_0705 PE=3 SV=1	1	15	15	15	8	8	6	2	2	1	6	7	6	3	3	1	6	6	5	5	7	6	4	6	6	5	4	5	8	8	6	2	2	1	6	7	6	3	3	1	6	6	5	5
D5CNN2	D5CNN2	21	21	21	tr|D5CNN2|D5CNN2_SIDLE 1-deoxy-D-xylulose-5-phosphate synthase OS=Sideroxydans lithotrophicus (strain ES-1) OX=580332 GN=dxs PE=3 SV=1	1	21	21	21	9	10	10	4	6	3	7	8	9	1	4	0	6	9	8	7	10	9	8	8	8	9	8	7	9	10	10	4	6	3	7	8	9	1	4	0	6	9	8	7
D5CNN3	D5CNN3	15	15	15	tr|D5CNN3|D5CNN3_SIDLE GTP cyclohydrolase FolE2 OS=Sideroxydans lithotrophicus (strain ES-1) OX=580332 GN=folE2 PE=3 SV=1	1	15	15	15	6	8	7	5	4	1	9	8	11	2	6	2	10	10	8	8	9	10	7	7	8	8	8	8	6	8	7	5	4	1	9	8	11	2	6	2	10	10	8	8
D5CNN4	D5CNN4	40	40	40	tr|D5CNN4|D5CNN4_SIDLE Chaperone protein HtpG OS=Sideroxydans lithotrophicus (strain ES-1) OX=580332 GN=htpG PE=3 SV=1	1	40	40	40	17	18	18	5	7	3	19	17	17	3	9	3	19	24	21	24	21	25	16	13	12	13	18	20	17	18	18	5	7	3	19	17	17	3	9	3	19	24	21	24
D5CNN5	D5CNN5	1	1	1	tr|D5CNN5|D5CNN5_SIDLE Glutamine amidotransferase class-I OS=Sideroxydans lithotrophicus (strain ES-1) OX=580332 GN=Slit_0709 PE=4 SV=1	1	1	1	1	0	0	0	0	0	0	0	0	0	0	0	0	0	0	0	0	0	0	0	0	0	0	0	0	0	0	0	0	0	0	0	0	0	0	0	0	0	0	0	0
D5CNN6	D5CNN6	4	4	4	tr|D5CNN6|D5CNN6_SIDLE Ferredoxin OS=Sideroxydans lithotrophicus (strain ES-1) OX=580332 GN=Slit_0710 PE=4 SV=1	1	4	4	4	3	2	2	0	0	0	1	2	2	0	0	0	0	1	1	2	1	1	2	2	2	2	2	1	3	2	2	0	0	0	1	2	2	0	0	0	0	1	1	2
D5CNN7	D5CNN7	20	20	20	tr|D5CNN7|D5CNN7_SIDLE PDDEXK_1 domain-containing protein OS=Sideroxydans lithotrophicus (strain ES-1) OX=580332 GN=Slit_0711 PE=4 SV=1	1	20	20	20	7	7	5	0	0	0	3	3	5	0	1	0	1	4	0	3	4	5	5	4	4	0	2	0	7	7	5	0	0	0	3	3	5	0	1	0	1	4	0	3
D5CNN8	D5CNN8	24	24	24	tr|D5CNN8|D5CNN8_SIDLE DNA helicase OS=Sideroxydans lithotrophicus (strain ES-1) OX=580332 GN=Slit_0712 PE=4 SV=1	1	24	24	24	9	9	7	0	1	0	6	4	6	0	0	0	2	4	0	4	4	5	4	4	7	4	1	3	9	9	7	0	1	0	6	4	6	0	0	0	2	4	0	4
D5CNN9	D5CNN9	16	16	16	tr|D5CNN9|D5CNN9_SIDLE Catalase-related peroxidase OS=Sideroxydans lithotrophicus (strain ES-1) OX=580332 GN=Slit_0713 PE=3 SV=1	1	16	16	16	11	10	11	1	2	1	10	9	9	0	1	0	1	1	2	6	8	8	11	13	13	5	3	3	11	10	11	1	2	1	10	9	9	0	1	0	1	1	2	6
D5CNP2	D5CNP2	4	4	4	tr|D5CNP2|D5CNP2_SIDLE GCN5-related N-acetyltransferase OS=Sideroxydans lithotrophicus (strain ES-1) OX=580332 GN=Slit_0716 PE=4 SV=1	1	4	4	4	3	1	1	0	0	0	3	3	1	0	0	0	1	2	1	0	1	1	2	2	2	1	1	1	3	1	1	0	0	0	3	3	1	0	0	0	1	2	1	0
D5CNP7	D5CNP7	4	4	4	tr|D5CNP7|D5CNP7_SIDLE Transport permease protein OS=Sideroxydans lithotrophicus (strain ES-1) OX=580332 GN=Slit_0721 PE=3 SV=1	1	4	4	4	1	1	1	0	0	0	0	1	1	0	0	0	0	0	0	0	0	0	0	0	0	0	0	0	1	1	1	0	0	0	0	1	1	0	0	0	0	0	0	0
D5CNP8	D5CNP8	7	7	7	tr|D5CNP8|D5CNP8_SIDLE ABC transporter related protein OS=Sideroxydans lithotrophicus (strain ES-1) OX=580332 GN=Slit_0722 PE=4 SV=1	1	7	7	7	4	4	3	1	0	0	3	2	6	0	0	0	0	2	0	3	2	2	2	1	1	1	2	1	4	4	3	1	0	0	3	2	6	0	0	0	0	2	0	3
D5CNP9	D5CNP9	4	4	4	tr|D5CNP9|D5CNP9_SIDLE Octanoyltransferase OS=Sideroxydans lithotrophicus (strain ES-1) OX=580332 GN=lipB PE=3 SV=1	1	4	4	4	2	4	4	0	0	0	2	2	1	0	0	0	1	1	1	1	1	1	2	1	1	1	1	2	2	4	4	0	0	0	2	2	1	0	0	0	1	1	1	1
D5CNQ0	D5CNQ0	2	2	2	tr|D5CNQ0|D5CNQ0_SIDLE UPF0250 protein Slit_0724 OS=Sideroxydans lithotrophicus (strain ES-1) OX=580332 GN=Slit_0724 PE=3 SV=1	1	2	2	2	0	0	0	0	0	0	0	0	0	0	0	0	0	1	0	0	0	0	0	0	0	1	0	0	0	0	0	0	0	0	0	0	0	0	0	0	0	1	0	0
D5CNQ1	D5CNQ1	7	7	7	tr|D5CNQ1|D5CNQ1_SIDLE Aminotransferase class IV OS=Sideroxydans lithotrophicus (strain ES-1) OX=580332 GN=Slit_0725 PE=4 SV=1	1	7	7	7	4	5	4	0	0	0	5	4	6	1	1	0	4	4	3	3	5	4	3	3	3	2	3	2	4	5	4	0	0	0	5	4	6	1	1	0	4	4	3	3
D5CNQ2	D5CNQ2	14	14	14	tr|D5CNQ2|D5CNQ2_SIDLE Serine-type D-Ala-D-Ala carboxypeptidase OS=Sideroxydans lithotrophicus (strain ES-1) OX=580332 GN=Slit_0726 PE=3 SV=1	1	14	14	14	8	7	5	2	2	4	7	6	5	0	2	0	7	5	4	4	5	6	7	7	6	8	6	6	8	7	5	2	2	4	7	6	5	0	2	0	7	5	4	4
D5CNQ4	D5CNQ4	18	18	18	tr|D5CNQ4|D5CNQ4_SIDLE Putative signal transduction protein OS=Sideroxydans lithotrophicus (strain ES-1) OX=580332 GN=Slit_0728 PE=4 SV=1	1	18	18	18	9	12	14	5	5	4	10	9	10	3	4	2	10	12	10	10	12	12	9	12	9	6	12	11	9	12	14	5	5	4	10	9	10	3	4	2	10	12	10	10
D5CNQ5	D5CNQ5	4	4	4	tr|D5CNQ5|D5CNQ5_SIDLE Two component transcriptional regulator, Fis family OS=Sideroxydans lithotrophicus (strain ES-1) OX=580332 GN=Slit_0729 PE=4 SV=1	1	4	4	4	0	0	1	0	0	0	0	0	1	0	0	0	0	1	0	0	0	1	0	0	0	0	0	0	0	0	1	0	0	0	0	0	1	0	0	0	0	1	0	0
D5CNQ6	D5CNQ6	6	6	6	tr|D5CNQ6|D5CNQ6_SIDLE Histidine kinase OS=Sideroxydans lithotrophicus (strain ES-1) OX=580332 GN=Slit_0730 PE=4 SV=1	1	6	6	6	3	4	3	0	0	0	1	1	1	0	0	0	0	0	0	0	1	0	0	1	1	0	1	1	3	4	3	0	0	0	1	1	1	0	0	0	0	0	0	0
D5CNQ8	D5CNQ8	8	8	8	tr|D5CNQ8|D5CNQ8_SIDLE Uncharacterized protein OS=Sideroxydans lithotrophicus (strain ES-1) OX=580332 GN=Slit_0732 PE=4 SV=1	1	8	8	8	4	6	7	3	3	3	4	2	5	2	2	2	3	4	3	2	4	4	4	6	5	6	3	4	4	6	7	3	3	3	4	2	5	2	2	2	3	4	3	2
D5CNQ9	D5CNQ9	7	7	7	tr|D5CNQ9|D5CNQ9_SIDLE Uncharacterized protein OS=Sideroxydans lithotrophicus (strain ES-1) OX=580332 GN=Slit_0733 PE=4 SV=1	1	7	7	7	7	6	6	3	4	2	7	6	7	1	4	1	6	7	6	4	5	4	5	7	7	5	7	7	7	6	6	3	4	2	7	6	7	1	4	1	6	7	6	4
D5CNR0	D5CNR0	14	14	14	tr|D5CNR0|D5CNR0_SIDLE Heat shock protein Hsp20 OS=Sideroxydans lithotrophicus (strain ES-1) OX=580332 GN=Slit_0734 PE=3 SV=1	1	14	14	14	10	11	10	0	0	0	8	10	10	0	1	5	1	2	1	7	7	7	10	11	11	1	1	1	10	11	10	0	0	0	8	10	10	0	1	5	1	2	1	7
D5CNR1	D5CNR1	23	23	23	tr|D5CNR1|D5CNR1_SIDLE Acetylglutamate kinase OS=Sideroxydans lithotrophicus (strain ES-1) OX=580332 GN=argB PE=3 SV=1	1	23	23	23	16	13	15	9	12	12	14	17	17	11	12	4	15	16	12	14	15	15	17	17	16	13	16	18	16	13	15	9	12	12	14	17	17	11	12	4	15	16	12	14
D5CNR2	D5CNR2	3	3	3	tr|D5CNR2|D5CNR2_SIDLE Pyrimidine 5-nucleotidase OS=Sideroxydans lithotrophicus (strain ES-1) OX=580332 GN=Slit_0736 PE=4 SV=1	1	3	3	3	0	0	0	0	0	0	0	2	1	0	0	0	1	1	0	1	1	2	0	0	2	0	1	1	0	0	0	0	0	0	0	2	1	0	0	0	1	1	0	1
D5CNR3	D5CNR3	14	14	14	tr|D5CNR3|D5CNR3_SIDLE Transcriptional regulator, TetR family OS=Sideroxydans lithotrophicus (strain ES-1) OX=580332 GN=Slit_0737 PE=4 SV=1	1	14	14	14	9	8	9	3	3	3	8	8	8	4	6	2	9	10	7	9	8	10	8	9	9	7	8	9	9	8	9	3	3	3	8	8	8	4	6	2	9	10	7	9
D5CNR4	D5CNR4	8	8	8	tr|D5CNR4|D5CNR4_SIDLE DAHP synthetase I/KDSA OS=Sideroxydans lithotrophicus (strain ES-1) OX=580332 GN=Slit_0738 PE=4 SV=1	1	8	8	8	5	3	4	0	1	0	6	4	4	1	0	0	4	4	3	4	4	2	4	3	4	5	6	3	5	3	4	0	1	0	6	4	4	1	0	0	4	4	3	4
D5CNR5	D5CNR5	34	34	34	tr|D5CNR5|D5CNR5_SIDLE 2-isopropylmalate synthase OS=Sideroxydans lithotrophicus (strain ES-1) OX=580332 GN=leuA PE=3 SV=1	1	34	34	34	20	19	20	10	13	11	19	19	20	8	8	3	17	17	16	15	17	17	18	17	15	18	19	19	20	19	20	10	13	11	19	19	20	8	8	3	17	17	16	15
D5CNR6	D5CNR6	4	4	4	tr|D5CNR6|D5CNR6_SIDLE Uncharacterized protein OS=Sideroxydans lithotrophicus (strain ES-1) OX=580332 GN=Slit_0740 PE=4 SV=1	1	4	4	4	2	2	2	2	0	2	2	2	1	2	1	0	2	3	3	2	2	1	1	1	1	1	1	1	2	2	2	2	0	2	2	2	1	2	1	0	2	3	3	2
D5CNR7	D5CNR7	12	12	12	tr|D5CNR7|D5CNR7_SIDLE Pyridoxamine 5-phosphate oxidase-related FMN-binding protein OS=Sideroxydans lithotrophicus (strain ES-1) OX=580332 GN=Slit_0741 PE=4 SV=1	1	12	12	12	4	5	5	1	1	0	5	3	5	0	1	0	3	3	2	2	4	4	3	4	5	1	2	4	4	5	5	1	1	0	5	3	5	0	1	0	3	3	2	2
D5CNR8	D5CNR8	13	13	13	tr|D5CNR8|D5CNR8_SIDLE UPF0761 membrane protein Slit_0742 OS=Sideroxydans lithotrophicus (strain ES-1) OX=580332 GN=Slit_0742 PE=3 SV=1	1	13	13	13	9	10	9	1	5	2	8	9	9	0	3	0	7	7	8	7	7	9	10	8	8	7	5	5	9	10	9	1	5	2	8	9	9	0	3	0	7	7	8	7
D5CNS0	D5CNS0	6	6	6	tr|D5CNS0|D5CNS0_SIDLE Alkyl hydroperoxide reductase/ Thiol specific antioxidant/ Mal allergen OS=Sideroxydans lithotrophicus (strain ES-1) OX=580332 GN=Slit_0744 PE=4 SV=1	1	6	6	6	3	2	2	2	1	2	2	2	3	0	0	0	3	4	3	1	2	3	1	1	1	2	1	1	3	2	2	2	1	2	2	2	3	0	0	0	3	4	3	1
D5CNS1	D5CNS1	2	2	2	tr|D5CNS1|D5CNS1_SIDLE Lytic transglycosylase catalytic OS=Sideroxydans lithotrophicus (strain ES-1) OX=580332 GN=Slit_0745 PE=4 SV=1	1	2	2	2	0	0	0	0	0	0	0	0	0	0	0	0	0	0	0	0	0	0	0	0	0	0	0	0	0	0	0	0	0	0	0	0	0	0	0	0	0	0	0	0
D5CNS2	D5CNS2	32	32	32	tr|D5CNS2|D5CNS2_SIDLE Proline--tRNA ligase OS=Sideroxydans lithotrophicus (strain ES-1) OX=580332 GN=proS PE=3 SV=1	1	32	32	32	18	15	16	7	6	4	17	16	17	6	7	3	15	16	15	18	17	17	16	17	18	12	15	18	18	15	16	7	6	4	17	16	17	6	7	3	15	16	15	18
D5CNS3	D5CNS3	7	7	7	tr|D5CNS3|D5CNS3_SIDLE RNA pyrophosphohydrolase OS=Sideroxydans lithotrophicus (strain ES-1) OX=580332 GN=rppH PE=3 SV=1	1	7	7	7	4	3	5	1	1	1	3	1	3	1	0	0	5	4	3	4	5	4	2	3	2	2	5	3	4	3	5	1	1	1	3	1	3	1	0	0	5	4	3	4
D5CNS4	D5CNS4	12	12	12	tr|D5CNS4|D5CNS4_SIDLE CBS domain containing membrane protein OS=Sideroxydans lithotrophicus (strain ES-1) OX=580332 GN=Slit_0748 PE=4 SV=1	1	12	12	12	7	10	10	4	5	4	8	7	9	5	6	4	5	7	5	8	10	9	9	11	10	8	11	9	7	10	10	4	5	4	8	7	9	5	6	4	5	7	5	8
D5CNS5	D5CNS5	11	11	11	tr|D5CNS5|D5CNS5_SIDLE Peptidase M23 OS=Sideroxydans lithotrophicus (strain ES-1) OX=580332 GN=Slit_2621 PE=4 SV=1	1	11	11	11	5	4	3	0	2	0	5	4	6	1	1	0	5	4	4	5	4	6	3	4	4	2	4	4	5	4	3	0	2	0	5	4	6	1	1	0	5	4	4	5
D5CNS6	D5CNS6	36	36	36	tr|D5CNS6|D5CNS6_SIDLE Carboxyl-terminal protease OS=Sideroxydans lithotrophicus (strain ES-1) OX=580332 GN=Slit_2622 PE=3 SV=1	1	36	36	36	25	23	26	17	16	13	25	21	25	15	18	13	21	26	21	27	26	28	26	26	27	22	21	22	25	23	26	17	16	13	25	21	25	15	18	13	21	26	21	27
D5CNS7	D5CNS7	9	9	9	tr|D5CNS7|D5CNS7_SIDLE Uncharacterized protein OS=Sideroxydans lithotrophicus (strain ES-1) OX=580332 GN=Slit_2623 PE=4 SV=1	1	9	9	9	4	4	6	2	1	1	4	3	4	2	1	0	2	2	2	3	3	3	3	3	3	3	3	3	4	4	6	2	1	1	4	3	4	2	1	0	2	2	2	3
D5CNS8	D5CNS8	3	3	3	tr|D5CNS8|D5CNS8_SIDLE Diguanylate cyclase OS=Sideroxydans lithotrophicus (strain ES-1) OX=580332 GN=Slit_2624 PE=4 SV=1	1	3	3	3	0	0	0	0	0	1	0	0	0	0	0	0	1	1	2	0	0	0	0	0	0	1	1	0	0	0	0	0	0	1	0	0	0	0	0	0	1	1	2	0
D5CNT0	D5CNT0	26	26	26	tr|D5CNT0|D5CNT0_SIDLE Beta-lactamase OS=Sideroxydans lithotrophicus (strain ES-1) OX=580332 GN=Slit_2626 PE=4 SV=1	1	26	26	26	9	11	9	4	4	4	10	9	9	0	2	0	7	10	8	8	10	9	7	10	9	5	7	6	9	11	9	4	4	4	10	9	9	0	2	0	7	10	8	8
D5CNT1	D5CNT1	6	6	6	tr|D5CNT1|D5CNT1_SIDLE Polysaccharide deacetylase OS=Sideroxydans lithotrophicus (strain ES-1) OX=580332 GN=Slit_2627 PE=4 SV=1	1	6	6	6	4	3	4	1	1	1	4	4	4	1	0	0	2	3	2	2	2	3	2	3	3	2	2	3	4	3	4	1	1	1	4	4	4	1	0	0	2	3	2	2
D5CNT2	D5CNT2	8	8	8	tr|D5CNT2|D5CNT2_SIDLE Methyltransferase type 12 OS=Sideroxydans lithotrophicus (strain ES-1) OX=580332 GN=Slit_2628 PE=4 SV=1	1	8	8	8	0	0	0	0	0	0	0	0	0	0	0	0	1	2	0	1	0	0	0	0	0	1	1	0	0	0	0	0	0	0	0	0	0	0	0	0	1	2	0	1
D5CNT3	D5CNT3	6	6	6	tr|D5CNT3|D5CNT3_SIDLE Histone H1 family protein nucleoprotein HC2 OS=Sideroxydans lithotrophicus (strain ES-1) OX=580332 GN=Slit_2629 PE=3 SV=1	1	6	6	6	5	6	6	1	1	1	4	5	6	2	4	2	2	2	2	4	5	4	3	4	6	1	2	3	5	6	6	1	1	1	4	5	6	2	4	2	2	2	2	4
D5CNT4	D5CNT4	12	12	12	tr|D5CNT4|D5CNT4_SIDLE Ribonucleoside-diphosphate reductase subunit beta OS=Sideroxydans lithotrophicus (strain ES-1) OX=580332 GN=Slit_2630 PE=3 SV=1	1	12	12	12	0	0	1	0	1	0	0	0	0	0	0	0	7	8	5	6	7	7	0	0	0	1	2	0	0	0	1	0	1	0	0	0	0	0	0	0	7	8	5	6
D5CNT5	D5CNT5	48	48	48	tr|D5CNT5|D5CNT5_SIDLE Ribonucleoside-diphosphate reductase OS=Sideroxydans lithotrophicus (strain ES-1) OX=580332 GN=Slit_2631 PE=3 SV=1	1	48	48	48	11	15	16	9	12	8	14	13	14	2	4	1	26	25	20	23	26	21	9	12	11	12	18	17	11	15	16	9	12	8	14	13	14	2	4	1	26	25	20	23
D5CNT6	D5CNT6	7	7	7	tr|D5CNT6|D5CNT6_SIDLE N-acetylmuramyl-L-alanine amidase, negative regulator of AmpC, AmpD OS=Sideroxydans lithotrophicus (strain ES-1) OX=580332 GN=Slit_2632 PE=4 SV=1	1	7	7	7	1	1	0	0	0	0	0	0	0	0	0	0	0	0	0	0	0	0	0	0	0	0	0	0	1	1	0	0	0	0	0	0	0	0	0	0	0	0	0	0
D5CNT7	D5CNT7	23	23	23	tr|D5CNT7|D5CNT7_SIDLE Two component, sigma54 specific, transcriptional regulator, Fis family OS=Sideroxydans lithotrophicus (strain ES-1) OX=580332 GN=Slit_2633 PE=4 SV=1	1	23	23	23	14	13	14	4	5	4	16	10	13	4	5	0	10	10	8	10	12	14	13	15	13	12	12	14	14	13	14	4	5	4	16	10	13	4	5	0	10	10	8	10
D5CNT8	D5CNT8	15	15	15	tr|D5CNT8|D5CNT8_SIDLE Histidine kinase OS=Sideroxydans lithotrophicus (strain ES-1) OX=580332 GN=Slit_2634 PE=4 SV=1	1	15	15	15	5	5	5	0	1	0	3	4	4	0	1	0	1	3	0	3	3	3	4	3	5	0	1	2	5	5	5	0	1	0	3	4	4	0	1	0	1	3	0	3
D5CNT9	D5CNT9	1	1	1	tr|D5CNT9|D5CNT9_SIDLE Uncharacterized protein OS=Sideroxydans lithotrophicus (strain ES-1) OX=580332 GN=Slit_2635 PE=4 SV=1	1	1	1	1	0	0	0	0	0	0	0	0	0	0	0	0	0	0	0	0	0	0	0	0	0	0	0	0	0	0	0	0	0	0	0	0	0	0	0	0	0	0	0	0
D5CNU0	D5CNU0	8	8	8	tr|D5CNU0|D5CNU0_SIDLE Uncharacterized protein OS=Sideroxydans lithotrophicus (strain ES-1) OX=580332 GN=Slit_2636 PE=4 SV=1	1	8	8	8	3	4	4	3	3	2	2	4	4	3	3	2	4	4	4	3	4	4	4	5	5	7	6	7	3	4	4	3	3	2	2	4	4	3	3	2	4	4	4	3
D5CNU1	D5CNU1	11	11	11	tr|D5CNU1|D5CNU1_SIDLE Uncharacterized protein OS=Sideroxydans lithotrophicus (strain ES-1) OX=580332 GN=Slit_2637 PE=4 SV=1	1	11	11	11	4	5	4	1	2	2	5	5	6	2	4	1	4	7	3	7	6	5	5	2	4	3	2	2	4	5	4	1	2	2	5	5	6	2	4	1	4	7	3	7
D5CNU5	D5CNU5	10	10	10	tr|D5CNU5|D5CNU5_SIDLE Uncharacterized protein OS=Sideroxydans lithotrophicus (strain ES-1) OX=580332 GN=Slit_2641 PE=4 SV=1	1	10	10	10	4	6	6	1	1	0	6	3	4	0	1	0	3	5	3	5	6	5	2	3	3	1	2	1	4	6	6	1	1	0	6	3	4	0	1	0	3	5	3	5
D5CNU6	D5CNU6	6	6	6	tr|D5CNU6|D5CNU6_SIDLE Uncharacterized protein OS=Sideroxydans lithotrophicus (strain ES-1) OX=580332 GN=Slit_2642 PE=4 SV=1	1	6	6	6	4	3	3	1	0	1	5	3	3	2	2	0	4	4	2	3	4	3	2	3	2	2	3	3	4	3	3	1	0	1	5	3	3	2	2	0	4	4	2	3
D5CNU7	D5CNU7	11	11	11	tr|D5CNU7|D5CNU7_SIDLE Polyferredoxin-like protein OS=Sideroxydans lithotrophicus (strain ES-1) OX=580332 GN=Slit_2643 PE=4 SV=1	1	11	11	11	0	2	3	0	0	0	0	0	1	0	0	0	2	3	2	1	3	2	1	0	0	0	0	0	0	2	3	0	0	0	0	0	1	0	0	0	2	3	2	1
D5CNU8	D5CNU8	17	17	17	tr|D5CNU8|D5CNU8_SIDLE Spermidine synthase-like protein OS=Sideroxydans lithotrophicus (strain ES-1) OX=580332 GN=Slit_2644 PE=4 SV=1	1	17	17	17	8	6	10	3	4	2	6	3	6	1	0	1	8	10	9	8	10	7	6	5	7	7	7	7	8	6	10	3	4	2	6	3	6	1	0	1	8	10	9	8
D5CNV1	D5CNV1	31	31	31	tr|D5CNV1|D5CNV1_SIDLE Non-specific serine/threonine protein kinase OS=Sideroxydans lithotrophicus (strain ES-1) OX=580332 GN=Slit_2647 PE=4 SV=1	1	31	31	31	6	9	10	4	10	3	16	5	11	4	6	3	19	19	16	13	19	17	7	7	11	13	16	16	6	9	10	4	10	3	16	5	11	4	6	3	19	19	16	13
D5CNV3	D5CNV3	11	11	11	tr|D5CNV3|D5CNV3_SIDLE Cytochrome c domain-containing protein OS=Sideroxydans lithotrophicus (strain ES-1) OX=580332 GN=Slit_2649 PE=4 SV=1	1	11	11	11	4	4	5	1	1	0	4	3	5	2	3	0	6	7	6	4	3	5	3	3	3	4	6	6	4	4	5	1	1	0	4	3	5	2	3	0	6	7	6	4
D5CNV4	D5CNV4	6	6	6	tr|D5CNV4|D5CNV4_SIDLE Uncharacterized protein OS=Sideroxydans lithotrophicus (strain ES-1) OX=580332 GN=Slit_2650 PE=4 SV=1	1	6	6	6	2	3	3	2	2	2	2	2	2	2	0	1	4	5	5	4	4	4	3	4	3	2	3	3	2	3	3	2	2	2	2	2	2	2	0	1	4	5	5	4
D5CNV7	D5CNV7	21	21	21	tr|D5CNV7|D5CNV7_SIDLE Uncharacterized protein OS=Sideroxydans lithotrophicus (strain ES-1) OX=580332 GN=Slit_2653 PE=4 SV=1	1	21	21	21	15	15	14	11	12	10	15	15	15	10	10	8	16	14	11	14	13	13	14	14	14	12	16	14	15	15	14	11	12	10	15	15	15	10	10	8	16	14	11	14
D5CNV8	D5CNV8	32	32	32	tr|D5CNV8|D5CNV8_SIDLE Cytochrome C oxidase mono-heme subunit/FixO OS=Sideroxydans lithotrophicus (strain ES-1) OX=580332 GN=Slit_2654 PE=4 SV=1	1	32	32	32	22	23	24	17	18	16	21	23	26	15	13	14	23	20	19	17	20	21	20	25	25	18	18	21	22	23	24	17	18	16	21	23	26	15	13	14	23	20	19	17
D5CNV9	D5CNV9	7	7	7	tr|D5CNV9|D5CNV9_SIDLE Cytochrome-c oxidase OS=Sideroxydans lithotrophicus (strain ES-1) OX=580332 GN=Slit_2655 PE=3 SV=1	1	7	7	7	4	5	4	3	3	2	3	4	4	1	2	2	4	3	3	3	4	4	4	3	4	3	3	3	4	5	4	3	3	2	3	4	4	1	2	2	4	3	3	3
D5CNW1	D5CNW1	20	20	20	tr|D5CNW1|D5CNW1_SIDLE Cytochrome c class I OS=Sideroxydans lithotrophicus (strain ES-1) OX=580332 GN=Slit_2657 PE=4 SV=1	1	20	20	20	14	13	13	11	11	9	14	16	14	8	11	9	14	15	14	13	12	13	16	16	15	15	19	19	14	13	13	11	11	9	14	16	14	8	11	9	14	15	14	13
D5CNW2	D5CNW2	11	11	11	tr|D5CNW2|D5CNW2_SIDLE Cytochrome c domain-containing protein OS=Sideroxydans lithotrophicus (strain ES-1) OX=580332 GN=Slit_2658 PE=4 SV=1	1	11	11	11	8	7	6	2	4	5	8	8	7	3	5	4	8	8	7	8	8	8	5	6	7	6	5	6	8	7	6	2	4	5	8	8	7	3	5	4	8	8	7	8
D5CNW3	D5CNW3	2	2	2	tr|D5CNW3|D5CNW3_SIDLE Cytochrome c oxidase subunit I OS=Sideroxydans lithotrophicus (strain ES-1) OX=580332 GN=Slit_2659 PE=4 SV=1	1	2	2	2	1	1	1	1	1	1	1	1	1	1	1	1	1	2	1	2	2	2	1	1	1	1	1	1	1	1	1	1	1	1	1	1	1	1	1	1	1	2	1	2
D5CNW4	D5CNW4	10	10	10	tr|D5CNW4|D5CNW4_SIDLE Thioredoxin domain-containing protein OS=Sideroxydans lithotrophicus (strain ES-1) OX=580332 GN=Slit_2660 PE=4 SV=1	1	10	10	10	4	2	3	1	2	1	3	1	1	1	2	1	6	5	4	6	7	5	1	1	1	4	6	6	4	2	3	1	2	1	3	1	1	1	2	1	6	5	4	6
D5CNW5	D5CNW5	11	11	11	tr|D5CNW5|D5CNW5_SIDLE Uncharacterized protein OS=Sideroxydans lithotrophicus (strain ES-1) OX=580332 GN=Slit_2661 PE=4 SV=1	1	11	11	11	6	6	4	3	4	2	4	5	5	2	4	1	6	5	5	5	5	5	5	4	4	7	5	6	6	6	4	3	4	2	4	5	5	2	4	1	6	5	5	5
D5CNW6	D5CNW6	8	8	8	tr|D5CNW6|D5CNW6_SIDLE Molybdenum cofactor synthesis domain protein OS=Sideroxydans lithotrophicus (strain ES-1) OX=580332 GN=Slit_2662 PE=4 SV=1	1	8	8	8	4	4	4	2	2	2	5	4	4	1	1	1	4	3	3	6	5	6	4	4	5	4	3	2	4	4	4	2	2	2	5	4	4	1	1	1	4	3	3	6
D5CNW7	D5CNW7	16	16	16	tr|D5CNW7|D5CNW7_SIDLE Molybdopterin molybdenumtransferase OS=Sideroxydans lithotrophicus (strain ES-1) OX=580332 GN=Slit_2663 PE=3 SV=1	1	16	16	16	8	9	9	0	2	1	10	7	8	0	1	0	8	7	4	7	8	6	6	6	8	6	5	6	8	9	9	0	2	1	10	7	8	0	1	0	8	7	4	7
D5CNW8	D5CNW8	6	6	6	tr|D5CNW8|D5CNW8_SIDLE Molybdenum cofactor guanylyltransferase OS=Sideroxydans lithotrophicus (strain ES-1) OX=580332 GN=mobA PE=3 SV=1	1	6	6	6	0	0	1	0	0	0	2	2	3	0	0	0	2	0	1	1	0	2	1	2	3	1	0	1	0	0	1	0	0	0	2	2	3	0	0	0	2	0	1	1
D5CNW9	D5CNW9	5	5	5	tr|D5CNW9|D5CNW9_SIDLE Molybdopterin-guanine dinucleotide biosynthesis protein B OS=Sideroxydans lithotrophicus (strain ES-1) OX=580332 GN=Slit_2665 PE=4 SV=1	1	5	5	5	3	4	3	0	0	0	4	4	5	0	0	0	2	3	3	2	2	1	2	2	3	0	2	1	3	4	3	0	0	0	4	4	5	0	0	0	2	3	3	2
D5CNX0	D5CNX0	3	3	3	tr|D5CNX0|D5CNX0_SIDLE MPT synthase subunit 2 OS=Sideroxydans lithotrophicus (strain ES-1) OX=580332 GN=Slit_2666 PE=3 SV=1	1	3	3	3	1	1	1	0	0	0	2	2	2	0	0	0	2	3	1	1	1	1	1	2	2	2	2	1	1	1	1	0	0	0	2	2	2	0	0	0	2	3	1	1
D5CNX1	D5CNX1	2	2	2	tr|D5CNX1|D5CNX1_SIDLE ThiamineS protein OS=Sideroxydans lithotrophicus (strain ES-1) OX=580332 GN=Slit_2667 PE=4 SV=1	1	2	2	2	1	1	1	0	0	0	0	0	0	0	0	0	2	0	0	0	2	0	0	0	1	0	1	1	1	1	1	0	0	0	0	0	0	0	0	0	2	0	0	0
D5CNX2	D5CNX2	4	4	4	tr|D5CNX2|D5CNX2_SIDLE Cyclic pyranopterin monophosphate synthase OS=Sideroxydans lithotrophicus (strain ES-1) OX=580332 GN=moaC PE=3 SV=1	1	4	4	4	1	2	2	1	2	1	4	2	3	0	0	0	1	2	1	1	2	2	1	1	2	2	1	2	1	2	2	1	2	1	4	2	3	0	0	0	1	2	1	1
D5CNX3	D5CNX3	6	6	6	tr|D5CNX3|D5CNX3_SIDLE UBA/THIF-type NAD/FAD binding protein OS=Sideroxydans lithotrophicus (strain ES-1) OX=580332 GN=Slit_2669 PE=4 SV=1	1	6	6	6	0	1	1	0	0	0	1	2	3	0	0	0	3	3	1	4	2	3	1	2	2	0	1	0	0	1	1	0	0	0	1	2	3	0	0	0	3	3	1	4
D5CNX4	D5CNX4	2	2	2	tr|D5CNX4|D5CNX4_SIDLE GTP 3,8-cyclase OS=Sideroxydans lithotrophicus (strain ES-1) OX=580332 GN=moaA PE=3 SV=1	1	2	2	2	0	0	0	0	0	0	0	0	0	0	0	0	1	1	0	2	1	0	0	0	0	0	0	0	0	0	0	0	0	0	0	0	0	0	0	0	1	1	0	2
D5CNX6	D5CNX6	23	23	23	tr|D5CNX6|D5CNX6_SIDLE Iron-sulfur cluster carrier protein OS=Sideroxydans lithotrophicus (strain ES-1) OX=580332 GN=Slit_2672 PE=3 SV=1	1	23	23	23	12	13	12	6	8	5	14	15	15	9	10	6	13	14	13	14	13	14	14	12	11	10	12	11	12	13	12	6	8	5	14	15	15	9	10	6	13	14	13	14
D5CNX8	D5CNX8	13	13	13	tr|D5CNX8|D5CNX8_SIDLE Lytic murein transglycosylase B OS=Sideroxydans lithotrophicus (strain ES-1) OX=580332 GN=Slit_2674 PE=4 SV=1	1	13	13	13	4	6	5	1	1	2	4	4	4	0	2	1	5	5	4	5	4	5	3	4	5	2	3	2	4	6	5	1	1	2	4	4	4	0	2	1	5	5	4	5
D5CNX9	D5CNX9	12	12	12	tr|D5CNX9|D5CNX9_SIDLE Thioredoxin reductase OS=Sideroxydans lithotrophicus (strain ES-1) OX=580332 GN=Slit_2675 PE=3 SV=1	1	12	12	12	7	7	7	2	2	1	8	9	9	1	2	0	8	7	6	7	8	8	9	8	9	3	9	8	7	7	7	2	2	1	8	9	9	1	2	0	8	7	6	7
D5CNY0	D5CNY0	2	2	2	tr|D5CNY0|D5CNY0_SIDLE Smr protein/MutS2 OS=Sideroxydans lithotrophicus (strain ES-1) OX=580332 GN=Slit_2676 PE=4 SV=1	1	2	2	2	0	0	0	0	0	0	0	0	0	0	0	0	0	0	0	0	0	0	0	0	0	0	0	0	0	0	0	0	0	0	0	0	0	0	0	0	0	0	0	0
D5CNY1	D5CNY1	16	16	16	tr|D5CNY1|D5CNY1_SIDLE Alkyl hydroperoxide reductase C OS=Sideroxydans lithotrophicus (strain ES-1) OX=580332 GN=Slit_2677 PE=3 SV=1	1	16	16	16	11	10	11	8	8	8	11	12	12	7	8	7	10	11	10	9	10	10	11	12	11	10	12	11	11	10	11	8	8	8	11	12	12	7	8	7	10	11	10	9
D5CNY3	D5CNY3	20	20	19	tr|D5CNY3|D5CNY3_SIDLE ATP-dependent lipid A-core flippase OS=Sideroxydans lithotrophicus (strain ES-1) OX=580332 GN=msbA PE=3 SV=1	1	20	20	19	10	13	12	2	2	2	12	12	13	2	3	1	12	13	8	8	10	9	9	7	11	6	10	10	10	13	12	2	2	2	12	12	13	2	3	1	12	13	8	8
D5CNY5	D5CNY5	21	21	21	tr|D5CNY5|D5CNY5_SIDLE TonB-dependent receptor plug OS=Sideroxydans lithotrophicus (strain ES-1) OX=580332 GN=Slit_2681 PE=3 SV=1	1	21	21	21	0	0	1	1	0	0	1	0	0	0	0	0	3	5	1	2	1	2	1	1	1	2	3	1	0	0	1	1	0	0	1	0	0	0	0	0	3	5	1	2
D5CNY6	D5CNY6	6	6	6	tr|D5CNY6|D5CNY6_SIDLE Uncharacterized protein OS=Sideroxydans lithotrophicus (strain ES-1) OX=580332 GN=Slit_2682 PE=4 SV=1	1	6	6	6	4	4	4	2	2	3	3	4	4	1	2	2	4	4	4	4	4	2	4	4	3	4	4	3	4	4	4	2	2	3	3	4	4	1	2	2	4	4	4	4
D5CNY7	D5CNY7	8	8	8	tr|D5CNY7|D5CNY7_SIDLE Uncharacterized protein OS=Sideroxydans lithotrophicus (strain ES-1) OX=580332 GN=Slit_2683 PE=4 SV=1	1	8	8	8	2	2	2	1	2	1	4	5	3	1	2	0	4	4	3	3	3	3	3	2	3	4	3	2	2	2	2	1	2	1	4	5	3	1	2	0	4	4	3	3
D5CNY8	D5CNY8	7	7	7	tr|D5CNY8|D5CNY8_SIDLE EVE domain-containing protein OS=Sideroxydans lithotrophicus (strain ES-1) OX=580332 GN=Slit_2684 PE=4 SV=1	1	7	7	7	4	4	4	1	2	1	4	5	5	2	4	1	3	3	3	4	2	4	4	4	4	3	3	3	4	4	4	1	2	1	4	5	5	2	4	1	3	3	3	4
D5CNZ0	D5CNZ0	4	4	4	tr|D5CNZ0|D5CNZ0_SIDLE Polyferredoxin-like protein OS=Sideroxydans lithotrophicus (strain ES-1) OX=580332 GN=Slit_2686 PE=4 SV=1	1	4	4	4	2	2	1	0	0	0	1	0	2	0	0	0	2	1	1	2	2	2	2	2	2	1	1	1	2	2	1	0	0	0	1	0	2	0	0	0	2	1	1	2
D5CNZ1	D5CNZ1	10	10	10	tr|D5CNZ1|D5CNZ1_SIDLE ABC transporter related protein OS=Sideroxydans lithotrophicus (strain ES-1) OX=580332 GN=Slit_2687 PE=4 SV=1	1	10	10	10	2	4	3	1	2	0	3	1	3	0	0	1	1	1	2	1	2	2	2	1	2	1	0	0	2	4	3	1	2	0	3	1	3	0	0	1	1	1	2	1
D5CNZ3	D5CNZ3	9	9	9	tr|D5CNZ3|D5CNZ3_SIDLE ABC transporter related protein OS=Sideroxydans lithotrophicus (strain ES-1) OX=580332 GN=Slit_2689 PE=4 SV=1	1	9	9	9	1	2	2	0	1	1	0	0	1	0	1	0	2	2	3	4	2	3	3	0	2	1	2	3	1	2	2	0	1	1	0	0	1	0	1	0	2	2	3	4
D5CNZ4	D5CNZ4	2	2	2	tr|D5CNZ4|D5CNZ4_SIDLE Inner-membrane translocator OS=Sideroxydans lithotrophicus (strain ES-1) OX=580332 GN=Slit_2690 PE=4 SV=1	1	2	2	2	1	1	0	0	0	0	1	0	0	0	0	0	0	1	0	0	0	1	0	0	0	0	0	0	1	1	0	0	0	0	1	0	0	0	0	0	0	1	0	0
D5CNZ6	D5CNZ6	32	32	32	tr|D5CNZ6|D5CNZ6_SIDLE Extracellular ligand-binding receptor OS=Sideroxydans lithotrophicus (strain ES-1) OX=580332 GN=Slit_2692 PE=3 SV=1	1	32	32	32	21	22	23	5	10	11	20	17	23	4	8	5	10	13	8	16	18	17	17	15	19	15	19	16	21	22	23	5	10	11	20	17	23	4	8	5	10	13	8	16
D5CNZ7	D5CNZ7	6	6	6	tr|D5CNZ7|D5CNZ7_SIDLE Cytochrome c class I OS=Sideroxydans lithotrophicus (strain ES-1) OX=580332 GN=Slit_2693 PE=4 SV=1	1	6	6	6	5	5	4	3	5	3	5	4	4	3	4	4	4	5	4	4	4	4	4	4	4	5	5	4	5	5	4	3	5	3	5	4	4	3	4	4	4	5	4	4
D5CNZ8	D5CNZ8	8	7	7	tr|D5CNZ8|D5CNZ8_SIDLE Cytochrome c class I OS=Sideroxydans lithotrophicus (strain ES-1) OX=580332 GN=Slit_2694 PE=4 SV=1	1	8	7	7	6	5	6	4	5	4	4	5	5	4	5	4	4	5	5	5	5	5	4	4	5	5	6	6	5	4	5	3	4	3	3	4	4	3	4	3	3	4	4	4
D5CNZ9	D5CNZ9	13	13	13	tr|D5CNZ9|D5CNZ9_SIDLE Cobyrinic acid ac-diamide synthase OS=Sideroxydans lithotrophicus (strain ES-1) OX=580332 GN=Slit_2695 PE=4 SV=1	1	13	13	13	9	9	7	1	2	0	9	7	9	1	4	1	6	6	5	7	7	7	6	7	7	7	3	4	9	9	7	1	2	0	9	7	9	1	4	1	6	6	5	7
D5CP00	D5CP00	38	38	38	tr|D5CP00|D5CP00_SIDLE Dihydroxy-acid dehydratase OS=Sideroxydans lithotrophicus (strain ES-1) OX=580332 GN=ilvD PE=3 SV=1	1	38	38	38	23	23	21	14	12	8	24	21	23	10	12	7	22	24	19	21	23	23	23	24	23	25	25	25	23	23	21	14	12	8	24	21	23	10	12	7	22	24	19	21
D5CP01	D5CP01	3	3	3	tr|D5CP01|D5CP01_SIDLE Phosphatidylglycerol--prolipoprotein diacylglyceryl transferase OS=Sideroxydans lithotrophicus (strain ES-1) OX=580332 GN=lgt PE=3 SV=1	1	3	3	3	1	0	2	0	0	0	0	0	0	0	0	0	0	0	0	0	0	0	1	0	0	0	0	0	1	0	2	0	0	0	0	0	0	0	0	0	0	0	0	0
D5CP02	D5CP02	12	12	12	tr|D5CP02|D5CP02_SIDLE Uncharacterized protein OS=Sideroxydans lithotrophicus (strain ES-1) OX=580332 GN=Slit_2698 PE=3 SV=1	1	12	12	12	7	7	6	2	1	1	6	6	6	0	3	0	6	5	5	5	5	5	6	5	5	6	4	4	7	7	6	2	1	1	6	6	6	0	3	0	6	5	5	5
D5CP03	D5CP03	17	17	17	tr|D5CP03|D5CP03_SIDLE Type II secretion system F domain protein OS=Sideroxydans lithotrophicus (strain ES-1) OX=580332 GN=Slit_2699 PE=3 SV=1	1	17	17	17	9	9	7	5	5	4	10	7	9	3	5	4	7	9	7	7	7	7	9	7	7	7	10	8	9	9	7	5	5	4	10	7	9	3	5	4	7	9	7	7
D5CP04	D5CP04	2	2	2	tr|D5CP04|D5CP04_SIDLE Prepilin leader peptidase/N-methyltransferase OS=Sideroxydans lithotrophicus (strain ES-1) OX=580332 GN=Slit_2700 PE=3 SV=1	1	2	2	2	1	1	0	0	0	0	1	1	2	0	0	0	0	0	0	1	1	0	1	2	1	2	2	2	1	1	0	0	0	0	1	1	2	0	0	0	0	0	0	1
D5CP05	D5CP05	12	12	12	tr|D5CP05|D5CP05_SIDLE Dephospho-CoA kinase OS=Sideroxydans lithotrophicus (strain ES-1) OX=580332 GN=coaE PE=3 SV=1	1	12	12	12	4	4	5	2	2	2	4	2	6	0	0	0	2	3	1	4	3	4	4	4	6	2	4	6	4	4	5	2	2	2	4	2	6	0	0	0	2	3	1	4
D5CP06	D5CP06	9	9	9	tr|D5CP06|D5CP06_SIDLE Cell division protein ZapD OS=Sideroxydans lithotrophicus (strain ES-1) OX=580332 GN=zapD PE=3 SV=1	1	9	9	9	4	6	4	3	3	3	4	4	6	3	2	1	4	3	3	3	3	3	4	4	3	5	5	3	4	6	4	3	3	3	4	4	6	3	2	1	4	3	3	3
D5CP08	D5CP08	10	10	10	tr|D5CP08|D5CP08_SIDLE Thiamine monophosphate synthase OS=Sideroxydans lithotrophicus (strain ES-1) OX=580332 GN=Slit_2704 PE=3 SV=1	1	10	10	10	3	3	3	0	0	0	3	3	3	1	1	0	3	3	3	2	2	3	4	3	3	1	2	2	3	3	3	0	0	0	3	3	3	1	1	0	3	3	3	2
D5CP09	D5CP09	12	12	12	tr|D5CP09|D5CP09_SIDLE DUF815 domain-containing protein OS=Sideroxydans lithotrophicus (strain ES-1) OX=580332 GN=Slit_2705 PE=4 SV=1	1	12	12	12	6	7	6	4	4	3	8	8	5	1	5	0	7	7	5	7	7	6	6	7	7	5	5	7	6	7	6	4	4	3	8	8	5	1	5	0	7	7	5	7
D5CP10	D5CP10	14	14	14	tr|D5CP10|D5CP10_SIDLE Arginine biosynthesis bifunctional protein ArgJ OS=Sideroxydans lithotrophicus (strain ES-1) OX=580332 GN=argJ PE=3 SV=1	1	14	14	14	11	11	11	4	4	3	11	10	12	2	3	3	9	10	6	7	11	11	8	8	6	5	9	7	11	11	11	4	4	3	11	10	12	2	3	3	9	10	6	7
D5CP11	D5CP11	16	16	16	tr|D5CP11|D5CP11_SIDLE Putative transcriptional regulator, Crp/Fnr family OS=Sideroxydans lithotrophicus (strain ES-1) OX=580332 GN=Slit_2707 PE=4 SV=1	1	16	16	16	5	7	10	3	3	3	8	6	7	3	4	3	5	8	5	8	7	9	8	12	13	7	10	11	5	7	10	3	3	3	8	6	7	3	4	3	5	8	5	8
D5CP12	D5CP12	56	56	56	tr|D5CP12|D5CP12_SIDLE Protein translocase subunit SecA OS=Sideroxydans lithotrophicus (strain ES-1) OX=580332 GN=secA PE=3 SV=1	1	56	56	56	25	25	28	10	14	10	29	25	27	9	13	8	31	29	25	28	30	28	25	22	27	21	24	27	25	25	28	10	14	10	29	25	27	9	13	8	31	29	25	28
D5CP13	D5CP13	8	8	8	tr|D5CP13|D5CP13_SIDLE Peptidase M23 OS=Sideroxydans lithotrophicus (strain ES-1) OX=580332 GN=Slit_2709 PE=4 SV=1	1	8	8	8	0	1	1	0	0	0	0	1	2	0	0	0	4	4	5	5	6	4	1	2	2	2	3	3	0	1	1	0	0	0	0	1	2	0	0	0	4	4	5	5
D5CP14	D5CP14	4	4	4	tr|D5CP14|D5CP14_SIDLE Uncharacterized protein OS=Sideroxydans lithotrophicus (strain ES-1) OX=580332 GN=Slit_2710 PE=4 SV=1	1	4	4	4	0	0	1	0	0	0	1	1	1	0	0	0	1	1	2	1	1	1	1	1	1	1	1	1	0	0	1	0	0	0	1	1	1	0	0	0	1	1	2	1
D5CP16	D5CP16	14	14	14	tr|D5CP16|D5CP16_SIDLE UDP-3-O-acyl-N-acetylglucosamine deacetylase OS=Sideroxydans lithotrophicus (strain ES-1) OX=580332 GN=lpxC PE=3 SV=1	1	14	14	14	5	5	3	2	3	2	3	4	3	0	0	0	1	4	3	3	2	5	3	3	6	1	3	2	5	5	3	2	3	2	3	4	3	0	0	0	1	4	3	3
D5CP17	D5CP17	9	9	9	tr|D5CP17|D5CP17_SIDLE Cell division protein FtsZ OS=Sideroxydans lithotrophicus (strain ES-1) OX=580332 GN=ftsZ PE=3 SV=1	1	9	9	9	3	5	4	0	1	0	6	5	5	0	0	0	5	6	6	5	4	5	3	3	4	4	4	3	3	5	4	0	1	0	6	5	5	0	0	0	5	6	6	5
D5CP18	D5CP18	15	15	15	tr|D5CP18|D5CP18_SIDLE Cell division protein FtsA OS=Sideroxydans lithotrophicus (strain ES-1) OX=580332 GN=ftsA PE=3 SV=1	1	15	15	15	11	9	9	4	4	4	9	8	9	1	5	0	9	8	7	9	7	9	9	7	8	7	8	7	11	9	9	4	4	4	9	8	9	1	5	0	9	8	7	9
D5CP19	D5CP19	3	3	3	tr|D5CP19|D5CP19_SIDLE Cell division protein FtsQ OS=Sideroxydans lithotrophicus (strain ES-1) OX=580332 GN=ftsQ PE=3 SV=1	1	3	3	3	1	1	0	0	0	0	0	0	1	0	0	0	0	0	0	0	0	0	0	0	1	1	0	0	1	1	0	0	0	0	0	0	1	0	0	0	0	0	0	0
D5CP20	D5CP20	11	11	11	tr|D5CP20|D5CP20_SIDLE D-alanine--D-alanine ligase OS=Sideroxydans lithotrophicus (strain ES-1) OX=580332 GN=ddl PE=3 SV=1	1	11	11	11	7	7	7	4	5	4	6	6	8	2	4	3	8	6	6	6	5	5	7	6	7	6	7	8	7	7	7	4	5	4	6	6	8	2	4	3	8	6	6	6
D5CP21	D5CP21	10	10	10	tr|D5CP21|D5CP21_SIDLE UDP-N-acetylenolpyruvoylglucosamine reductase OS=Sideroxydans lithotrophicus (strain ES-1) OX=580332 GN=murB PE=3 SV=1	1	10	10	10	3	4	4	2	2	2	4	3	4	0	1	0	5	5	3	3	5	4	3	4	5	4	4	4	3	4	4	2	2	2	4	3	4	0	1	0	5	5	3	3
D5CP22	D5CP22	16	16	16	tr|D5CP22|D5CP22_SIDLE UDP-N-acetylmuramate--L-alanine ligase OS=Sideroxydans lithotrophicus (strain ES-1) OX=580332 GN=murC PE=3 SV=1	1	16	16	16	8	10	9	4	6	5	7	7	9	2	5	0	10	9	7	8	9	11	9	8	9	8	7	7	8	10	9	4	6	5	7	7	9	2	5	0	10	9	7	8
D5CP23	D5CP23	13	13	13	tr|D5CP23|D5CP23_SIDLE UDP-N-acetylglucosamine--N-acetylmuramyl-(pentapeptide) pyrophosphoryl-undecaprenol N-acetylglucosamine transferase OS=Sideroxydans lithotrophicus (strain ES-1) OX=580332 GN=murG PE=3 SV=1	1	13	13	13	4	5	7	0	4	2	7	4	5	1	1	1	7	7	2	5	8	6	4	3	4	4	3	5	4	5	7	0	4	2	7	4	5	1	1	1	7	7	2	5
D5CP24	D5CP24	4	4	4	tr|D5CP24|D5CP24_SIDLE Probable peptidoglycan glycosyltransferase FtsW OS=Sideroxydans lithotrophicus (strain ES-1) OX=580332 GN=ftsW PE=3 SV=1	1	4	4	4	1	2	2	0	0	0	2	2	2	0	0	0	2	2	2	2	2	2	2	1	2	2	0	0	1	2	2	0	0	0	2	2	2	0	0	0	2	2	2	2
D5CP25	D5CP25	13	13	13	tr|D5CP25|D5CP25_SIDLE UDP-N-acetylmuramoylalanine--D-glutamate ligase OS=Sideroxydans lithotrophicus (strain ES-1) OX=580332 GN=murD PE=3 SV=1	1	13	13	13	6	7	6	0	1	1	6	6	8	0	2	0	5	5	4	6	6	5	7	5	5	3	4	6	6	7	6	0	1	1	6	6	8	0	2	0	5	5	4	6
D5CP26	D5CP26	4	4	4	tr|D5CP26|D5CP26_SIDLE Phospho-N-acetylmuramoyl-pentapeptide-transferase OS=Sideroxydans lithotrophicus (strain ES-1) OX=580332 GN=mraY PE=3 SV=1	1	4	4	4	1	0	0	0	0	0	0	0	0	0	0	0	0	0	0	0	0	0	1	1	0	0	0	0	1	0	0	0	0	0	0	0	0	0	0	0	0	0	0	0
D5CP27	D5CP27	23	23	23	tr|D5CP27|D5CP27_SIDLE UDP-N-acetylmuramoyl-tripeptide--D-alanyl-D-alanine ligase OS=Sideroxydans lithotrophicus (strain ES-1) OX=580332 GN=murF PE=3 SV=1	1	23	23	23	13	11	12	1	1	4	14	11	14	0	1	0	10	12	9	13	13	15	9	9	11	8	11	10	13	11	12	1	1	4	14	11	14	0	1	0	10	12	9	13
D5CP28	D5CP28	20	20	20	tr|D5CP28|D5CP28_SIDLE UDP-N-acetylmuramoyl-L-alanyl-D-glutamate--2,6-diaminopimelate ligase OS=Sideroxydans lithotrophicus (strain ES-1) OX=580332 GN=murE PE=3 SV=1	1	20	20	20	10	13	12	2	3	2	10	12	11	1	2	1	10	9	9	11	9	13	13	10	12	6	8	8	10	13	12	2	3	2	10	12	11	1	2	1	10	9	9	11
D5CP29	D5CP29	18	18	18	tr|D5CP29|D5CP29_SIDLE Peptidoglycan D,D-transpeptidase FtsI OS=Sideroxydans lithotrophicus (strain ES-1) OX=580332 GN=ftsI PE=3 SV=1	1	18	18	18	5	5	6	0	2	2	8	4	5	0	2	0	9	9	5	8	7	9	2	3	5	4	7	8	5	5	6	0	2	2	8	4	5	0	2	0	9	9	5	8
D5CP30	D5CP30	3	3	3	tr|D5CP30|D5CP30_SIDLE Cell division protein FtsL OS=Sideroxydans lithotrophicus (strain ES-1) OX=580332 GN=ftsL PE=3 SV=1	1	3	3	3	1	1	0	0	0	0	1	0	0	0	0	0	0	0	0	0	0	0	0	0	0	0	0	0	1	1	0	0	0	0	1	0	0	0	0	0	0	0	0	0
D5CP31	D5CP31	9	9	9	tr|D5CP31|D5CP31_SIDLE Ribosomal RNA small subunit methyltransferase H OS=Sideroxydans lithotrophicus (strain ES-1) OX=580332 GN=rsmH PE=3 SV=1	1	9	9	9	4	4	4	0	1	0	4	3	4	0	1	0	4	4	3	4	5	5	4	4	4	4	4	5	4	4	4	0	1	0	4	3	4	0	1	0	4	4	3	4
D5CP32	D5CP32	10	10	10	tr|D5CP32|D5CP32_SIDLE Transcriptional regulator MraZ OS=Sideroxydans lithotrophicus (strain ES-1) OX=580332 GN=mraZ PE=3 SV=1	1	10	10	10	7	7	7	6	6	4	8	6	8	2	3	2	9	7	5	7	8	7	6	7	8	7	6	7	7	7	7	6	6	4	8	6	8	2	3	2	9	7	5	7
D5CP33	D5CP33	8	8	8	tr|D5CP33|D5CP33_SIDLE OmpA/MotB domain protein OS=Sideroxydans lithotrophicus (strain ES-1) OX=580332 GN=Slit_2729 PE=4 SV=1	1	8	8	8	5	5	3	2	2	1	4	5	4	3	3	1	5	4	4	6	5	5	4	4	4	4	4	3	5	5	3	2	2	1	4	5	4	3	3	1	5	4	4	6
D5CP34	D5CP34	3	3	3	tr|D5CP34|D5CP34_SIDLE Uncharacterized protein OS=Sideroxydans lithotrophicus (strain ES-1) OX=580332 GN=Slit_2730 PE=4 SV=1	1	3	3	3	3	2	2	0	1	0	2	2	2	1	0	0	2	1	2	1	2	1	2	1	2	1	2	2	3	2	2	0	1	0	2	2	2	1	0	0	2	1	2	1
D5CP35	D5CP35	24	24	24	tr|D5CP35|D5CP35_SIDLE Exopolyphosphatase OS=Sideroxydans lithotrophicus (strain ES-1) OX=580332 GN=Slit_2731 PE=3 SV=1	1	24	24	24	12	13	14	6	7	3	11	10	14	4	8	3	11	13	10	11	10	10	11	12	13	7	9	13	12	13	14	6	7	3	11	10	14	4	8	3	11	13	10	11
D5CP36	D5CP36	23	23	23	tr|D5CP36|D5CP36_SIDLE Phosphate-specific transport system accessory protein PhoU OS=Sideroxydans lithotrophicus (strain ES-1) OX=580332 GN=Slit_2732 PE=3 SV=1	1	23	23	23	13	12	13	8	12	9	11	12	13	5	9	5	14	14	10	11	11	12	12	14	12	15	17	16	13	12	13	8	12	9	11	12	13	5	9	5	14	14	10	11
D5CP37	D5CP37	12	12	12	tr|D5CP37|D5CP37_SIDLE Ribose-5-phosphate isomerase A OS=Sideroxydans lithotrophicus (strain ES-1) OX=580332 GN=rpiA PE=3 SV=1	1	12	12	12	4	5	6	2	2	2	5	4	3	0	1	0	5	5	3	5	5	5	3	5	5	3	5	5	4	5	6	2	2	2	5	4	3	0	1	0	5	5	3	5
D5CP38	D5CP38	5	5	5	tr|D5CP38|D5CP38_SIDLE Tyrosine recombinase XerD OS=Sideroxydans lithotrophicus (strain ES-1) OX=580332 GN=xerD PE=3 SV=1	1	5	5	5	1	1	0	0	0	0	0	0	0	0	0	0	0	0	0	0	0	0	1	0	0	0	0	0	1	1	0	0	0	0	0	0	0	0	0	0	0	0	0	0
D5CP39	D5CP39	5	5	5	tr|D5CP39|D5CP39_SIDLE Methylated-DNA--[protein]-cysteine S-methyltransferase OS=Sideroxydans lithotrophicus (strain ES-1) OX=580332 GN=Slit_2735 PE=4 SV=1	1	5	5	5	3	2	3	0	0	0	1	0	3	0	0	0	1	1	0	1	1	1	2	4	3	1	3	2	3	2	3	0	0	0	1	0	3	0	0	0	1	1	0	1
D5CP40	D5CP40	13	13	13	tr|D5CP40|D5CP40_SIDLE 50S ribosomal protein L19 OS=Sideroxydans lithotrophicus (strain ES-1) OX=580332 GN=rplS PE=3 SV=1	1	13	13	13	9	9	9	6	7	6	9	8	9	4	5	4	10	9	8	9	9	8	9	8	8	10	10	10	9	9	9	6	7	6	9	8	9	4	5	4	10	9	8	9
D5CP41	D5CP41	10	10	10	tr|D5CP41|D5CP41_SIDLE tRNA (guanine-N(1)-)-methyltransferase OS=Sideroxydans lithotrophicus (strain ES-1) OX=580332 GN=trmD PE=3 SV=1	1	10	10	10	4	5	3	2	1	0	3	2	1	1	1	0	1	1	1	1	1	1	2	1	1	1	1	1	4	5	3	2	1	0	3	2	1	1	1	0	1	1	1	1
D5CP42	D5CP42	6	6	6	tr|D5CP42|D5CP42_SIDLE Ribosome maturation factor RimM OS=Sideroxydans lithotrophicus (strain ES-1) OX=580332 GN=rimM PE=3 SV=1	1	6	6	6	2	4	4	0	1	0	4	1	3	0	1	0	4	3	2	4	4	4	2	3	2	1	1	0	2	4	4	0	1	0	4	1	3	0	1	0	4	3	2	4
D5CP43	D5CP43	5	5	5	tr|D5CP43|D5CP43_SIDLE 30S ribosomal protein S16 OS=Sideroxydans lithotrophicus (strain ES-1) OX=580332 GN=rpsP PE=3 SV=1	1	5	5	5	4	3	3	3	3	2	4	4	4	2	3	2	4	4	3	4	4	4	3	4	4	3	5	4	4	3	3	3	3	2	4	4	4	2	3	2	4	4	3	4
D5CP45	D5CP45	18	18	18	tr|D5CP45|D5CP45_SIDLE Signal recognition particle protein OS=Sideroxydans lithotrophicus (strain ES-1) OX=580332 GN=ffh PE=3 SV=1	1	18	18	18	11	14	12	5	5	4	12	10	13	0	3	0	11	14	9	12	13	13	11	9	11	6	9	10	11	14	12	5	5	4	12	10	13	0	3	0	11	14	9	12
D5CP46	D5CP46	11	11	11	tr|D5CP46|D5CP46_SIDLE HAD-superfamily hydrolase, subfamily IA, variant 3 OS=Sideroxydans lithotrophicus (strain ES-1) OX=580332 GN=Slit_2742 PE=4 SV=1	1	11	11	11	5	4	4	1	1	0	4	4	5	1	2	1	5	5	2	4	5	5	3	5	4	2	2	2	5	4	4	1	1	0	4	4	5	1	2	1	5	5	2	4
D5CP47	D5CP47	29	29	29	tr|D5CP47|D5CP47_SIDLE PEGA domain protein OS=Sideroxydans lithotrophicus (strain ES-1) OX=580332 GN=Slit_0749 PE=4 SV=1	1	29	29	29	20	21	20	8	10	6	19	19	23	7	10	7	19	18	14	19	20	19	17	21	20	14	20	19	20	21	20	8	10	6	19	19	23	7	10	7	19	18	14	19
D5CP48	D5CP48	2	2	2	tr|D5CP48|D5CP48_SIDLE Deoxyuridine 5-triphosphate nucleotidohydrolase OS=Sideroxydans lithotrophicus (strain ES-1) OX=580332 GN=dut PE=3 SV=1	1	2	2	2	1	1	2	1	1	1	1	0	0	0	1	0	0	1	0	0	1	1	0	1	0	1	1	2	1	1	2	1	1	1	1	0	0	0	1	0	0	1	0	0
D5CP49	D5CP49	12	12	12	tr|D5CP49|D5CP49_SIDLE Coenzyme A biosynthesis bifunctional protein CoaBC OS=Sideroxydans lithotrophicus (strain ES-1) OX=580332 GN=coaBC PE=3 SV=1	1	12	12	12	4	5	5	1	3	2	4	5	6	2	2	1	5	5	3	5	5	5	4	5	4	3	4	4	4	5	5	1	3	2	4	5	6	2	2	1	5	5	3	5
D5CP50	D5CP50	10	10	10	tr|D5CP50|D5CP50_SIDLE DNA repair protein RadC OS=Sideroxydans lithotrophicus (strain ES-1) OX=580332 GN=Slit_0752 PE=3 SV=1	1	10	10	10	5	2	2	0	0	0	4	2	2	0	0	0	3	2	2	3	4	2	1	3	5	0	2	1	5	2	2	0	0	0	4	2	2	0	0	0	3	2	2	3
D5CP51	D5CP51	38	38	38	tr|D5CP51|D5CP51_SIDLE Elongation factor Tu OS=Sideroxydans lithotrophicus (strain ES-1) OX=580332 GN=tuf PE=3 SV=1	1	38	38	38	21	21	22	16	18	13	22	22	24	16	17	16	27	28	28	24	27	26	24	24	24	25	25	26	21	21	22	16	18	13	22	22	24	16	17	16	27	28	28	24
D5CP52	D5CP52	1	1	1	tr|D5CP52|D5CP52_SIDLE Protein translocase subunit SecE OS=Sideroxydans lithotrophicus (strain ES-1) OX=580332 GN=secE PE=3 SV=1	1	1	1	1	1	1	1	0	0	0	0	0	1	0	0	0	1	1	1	1	1	1	0	1	0	0	1	0	1	1	1	0	0	0	0	0	1	0	0	0	1	1	1	1
D5CP53	D5CP53	16	16	16	tr|D5CP53|D5CP53_SIDLE Transcription termination/antitermination protein NusG OS=Sideroxydans lithotrophicus (strain ES-1) OX=580332 GN=nusG PE=3 SV=1	1	16	16	16	8	12	11	7	7	5	9	8	7	4	7	3	8	9	8	8	13	11	9	10	10	9	9	10	8	12	11	7	7	5	9	8	7	4	7	3	8	9	8	8
D5CP54	D5CP54	8	8	8	tr|D5CP54|D5CP54_SIDLE 50S ribosomal protein L11 OS=Sideroxydans lithotrophicus (strain ES-1) OX=580332 GN=rplK PE=3 SV=1	1	8	8	8	6	7	6	6	6	6	6	6	6	5	6	6	6	7	6	6	7	6	5	5	6	6	6	6	6	7	6	6	6	6	6	6	6	5	6	6	6	7	6	6
D5CP55	D5CP55	22	22	22	tr|D5CP55|D5CP55_SIDLE 50S ribosomal protein L1 OS=Sideroxydans lithotrophicus (strain ES-1) OX=580332 GN=rplA PE=3 SV=1	1	22	22	22	10	10	11	10	12	9	10	12	10	7	10	8	15	14	13	12	13	13	10	12	11	12	12	12	10	10	11	10	12	9	10	12	10	7	10	8	15	14	13	12
D5CP56	D5CP56	14	14	14	tr|D5CP56|D5CP56_SIDLE 50S ribosomal protein L10 OS=Sideroxydans lithotrophicus (strain ES-1) OX=580332 GN=rplJ PE=3 SV=1	1	14	14	14	10	9	10	7	8	5	8	9	9	5	6	6	9	11	9	9	10	10	10	9	10	10	10	10	10	9	10	7	8	5	8	9	9	5	6	6	9	11	9	9
D5CP57	D5CP57	16	16	16	tr|D5CP57|D5CP57_SIDLE 50S ribosomal protein L7/L12 OS=Sideroxydans lithotrophicus (strain ES-1) OX=580332 GN=rplL PE=3 SV=1	1	16	16	16	6	3	4	5	7	4	5	5	5	3	3	4	8	7	7	5	6	6	5	8	6	7	8	9	6	3	4	5	7	4	5	5	5	3	3	4	8	7	7	5
D5CP58	D5CP58	111	111	111	tr|D5CP58|D5CP58_SIDLE DNA-directed RNA polymerase subunit beta OS=Sideroxydans lithotrophicus (strain ES-1) OX=580332 GN=rpoB PE=3 SV=1	1	111	111	111	71	73	68	46	47	43	67	64	69	35	41	29	74	80	62	77	77	77	58	67	74	61	70	77	71	73	68	46	47	43	67	64	69	35	41	29	74	80	62	77
D5CP59	D5CP59	129	129	129	tr|D5CP59|D5CP59_SIDLE DNA-directed RNA polymerase subunit beta OS=Sideroxydans lithotrophicus (strain ES-1) OX=580332 GN=rpoC PE=3 SV=1	1	129	129	129	78	77	74	46	56	43	70	71	73	40	51	39	79	84	74	77	80	73	70	75	72	70	86	82	78	77	74	46	56	43	70	71	73	40	51	39	79	84	74	77
D5CP60	D5CP60	8	8	8	tr|D5CP60|D5CP60_SIDLE 30S ribosomal protein S12 OS=Sideroxydans lithotrophicus (strain ES-1) OX=580332 GN=rpsL PE=3 SV=1	1	8	8	8	5	3	3	2	2	2	4	3	5	3	3	3	4	4	4	4	6	5	3	5	2	5	4	4	5	3	3	2	2	2	4	3	5	3	3	3	4	4	4	4
D5CP61	D5CP61	18	18	18	tr|D5CP61|D5CP61_SIDLE 30S ribosomal protein S7 OS=Sideroxydans lithotrophicus (strain ES-1) OX=580332 GN=rpsG PE=3 SV=1	1	18	18	18	10	9	11	9	10	8	11	12	10	6	8	6	13	12	12	10	12	13	13	14	14	12	12	11	10	9	11	9	10	8	11	12	10	6	8	6	13	12	12	10
D5CP62	D5CP62	60	60	60	tr|D5CP62|D5CP62_SIDLE Elongation factor G OS=Sideroxydans lithotrophicus (strain ES-1) OX=580332 GN=fusA PE=3 SV=1	1	60	60	60	34	31	31	28	31	26	34	32	34	22	28	25	45	42	36	35	42	42	30	33	32	35	35	40	34	31	31	28	31	26	34	32	34	22	28	25	45	42	36	35
D5CP64	D5CP64	13	13	13	tr|D5CP64|D5CP64_SIDLE 30S ribosomal protein S10 OS=Sideroxydans lithotrophicus (strain ES-1) OX=580332 GN=rpsJ PE=3 SV=1	1	13	13	13	7	6	6	6	7	8	6	5	7	5	5	3	7	10	9	7	7	7	7	7	7	8	9	9	7	6	6	6	7	8	6	5	7	5	5	3	7	10	9	7
D5CP65	D5CP65	15	15	15	tr|D5CP65|D5CP65_SIDLE 50S ribosomal protein L3 OS=Sideroxydans lithotrophicus (strain ES-1) OX=580332 GN=rplC PE=3 SV=1	1	15	15	15	9	8	8	8	8	7	9	10	9	9	7	8	13	14	13	10	13	13	9	12	11	11	14	13	9	8	8	8	8	7	9	10	9	9	7	8	13	14	13	10
D5CP66	D5CP66	15	15	15	tr|D5CP66|D5CP66_SIDLE 50S ribosomal protein L4 OS=Sideroxydans lithotrophicus (strain ES-1) OX=580332 GN=rplD PE=3 SV=1	1	15	15	15	8	8	9	7	9	6	8	8	9	7	8	7	11	12	8	10	10	10	9	9	8	9	9	11	8	8	9	7	9	6	8	8	9	7	8	7	11	12	8	10
D5CP67	D5CP67	10	10	10	tr|D5CP67|D5CP67_SIDLE 50S ribosomal protein L23 OS=Sideroxydans lithotrophicus (strain ES-1) OX=580332 GN=rplW PE=3 SV=1	1	10	10	10	5	4	3	4	5	2	6	5	7	3	3	3	7	7	5	5	6	6	4	6	5	3	7	7	5	4	3	4	5	2	6	5	7	3	3	3	7	7	5	5
D5CP68	D5CP68	20	20	20	tr|D5CP68|D5CP68_SIDLE 50S ribosomal protein L2 OS=Sideroxydans lithotrophicus (strain ES-1) OX=580332 GN=rplB PE=3 SV=1	1	20	20	20	14	14	13	11	11	8	11	12	15	9	8	7	16	15	14	16	16	15	15	16	14	13	16	19	14	14	13	11	11	8	11	12	15	9	8	7	16	15	14	16
D5CP69	D5CP69	7	7	7	tr|D5CP69|D5CP69_SIDLE 30S ribosomal protein S19 OS=Sideroxydans lithotrophicus (strain ES-1) OX=580332 GN=rpsS PE=3 SV=1	1	7	7	7	4	4	4	2	2	2	3	3	4	2	4	2	3	5	3	4	4	4	3	3	3	4	4	4	4	4	4	2	2	2	3	3	4	2	4	2	3	5	3	4
D5CP70	D5CP70	12	12	12	tr|D5CP70|D5CP70_SIDLE 50S ribosomal protein L22 OS=Sideroxydans lithotrophicus (strain ES-1) OX=580332 GN=rplV PE=3 SV=1	1	12	12	12	6	5	5	4	3	3	7	5	6	2	3	2	9	8	7	6	9	9	5	6	7	5	9	8	6	5	5	4	3	3	7	5	6	2	3	2	9	8	7	6
D5CP71	D5CP71	23	23	23	tr|D5CP71|D5CP71_SIDLE 30S ribosomal protein S3 OS=Sideroxydans lithotrophicus (strain ES-1) OX=580332 GN=rpsC PE=3 SV=1	1	23	23	23	14	16	15	8	9	5	11	10	12	4	7	4	14	17	14	14	16	17	11	12	13	13	11	13	14	16	15	8	9	5	11	10	12	4	7	4	14	17	14	14
D5CP72	D5CP72	7	7	7	tr|D5CP72|D5CP72_SIDLE 50S ribosomal protein L16 OS=Sideroxydans lithotrophicus (strain ES-1) OX=580332 GN=rplP PE=3 SV=1	1	7	7	7	6	6	6	5	4	4	6	5	6	5	5	5	7	6	6	6	6	6	6	6	6	7	6	6	6	6	6	5	4	4	6	5	6	5	5	5	7	6	6	6
D5CP73	D5CP73	6	6	6	tr|D5CP73|D5CP73_SIDLE 50S ribosomal protein L29 OS=Sideroxydans lithotrophicus (strain ES-1) OX=580332 GN=rpmC PE=3 SV=1	1	6	6	6	3	3	3	2	3	3	3	3	3	2	2	2	3	4	4	3	3	3	3	4	4	3	4	3	3	3	3	2	3	3	3	3	3	2	2	2	3	4	4	3
D5CP74	D5CP74	7	7	7	tr|D5CP74|D5CP74_SIDLE 30S ribosomal protein S17 OS=Sideroxydans lithotrophicus (strain ES-1) OX=580332 GN=rpsQ PE=3 SV=1	1	7	7	7	5	4	4	3	2	2	4	2	4	1	2	2	6	4	4	5	5	6	3	5	4	5	6	7	5	4	4	3	2	2	4	2	4	1	2	2	6	4	4	5
D5CP75	D5CP75	12	12	12	tr|D5CP75|D5CP75_SIDLE 50S ribosomal protein L14 OS=Sideroxydans lithotrophicus (strain ES-1) OX=580332 GN=rplN PE=3 SV=1	1	12	12	12	9	10	9	8	8	8	10	8	11	7	8	8	10	11	9	10	10	10	10	9	9	11	11	11	9	10	9	8	8	8	10	8	11	7	8	8	10	11	9	10
D5CP76	D5CP76	9	9	9	tr|D5CP76|D5CP76_SIDLE 50S ribosomal protein L24 OS=Sideroxydans lithotrophicus (strain ES-1) OX=580332 GN=rplX PE=3 SV=1	1	9	9	9	6	6	5	1	3	1	6	5	6	2	4	3	7	7	8	6	8	7	7	6	7	6	6	5	6	6	5	1	3	1	6	5	6	2	4	3	7	7	8	6
D5CP77	D5CP77	23	23	23	tr|D5CP77|D5CP77_SIDLE 50S ribosomal protein L5 OS=Sideroxydans lithotrophicus (strain ES-1) OX=580332 GN=rplE PE=3 SV=1	1	23	23	23	18	15	12	12	17	14	14	16	14	12	11	11	20	19	17	17	18	19	18	17	17	16	17	17	18	15	12	12	17	14	14	16	14	12	11	11	20	19	17	17
D5CP78	D5CP78	6	6	6	tr|D5CP78|D5CP78_SIDLE 30S ribosomal protein S14 OS=Sideroxydans lithotrophicus (strain ES-1) OX=580332 GN=rpsN PE=3 SV=1	1	6	6	6	1	1	2	1	1	1	2	1	2	0	0	1	3	2	2	1	1	3	1	1	0	1	2	2	1	1	2	1	1	1	2	1	2	0	0	1	3	2	2	1
D5CP79	D5CP79	10	10	10	tr|D5CP79|D5CP79_SIDLE 30S ribosomal protein S8 OS=Sideroxydans lithotrophicus (strain ES-1) OX=580332 GN=rpsH PE=3 SV=1	1	10	10	10	7	5	5	6	6	6	7	7	7	3	5	4	7	5	6	7	6	7	6	5	6	7	8	7	7	5	5	6	6	6	7	7	7	3	5	4	7	5	6	7
D5CP80	D5CP80	19	19	19	tr|D5CP80|D5CP80_SIDLE 50S ribosomal protein L6 OS=Sideroxydans lithotrophicus (strain ES-1) OX=580332 GN=rplF PE=3 SV=1	1	19	19	19	14	12	12	9	10	8	14	13	14	6	9	7	16	16	15	13	14	14	10	12	13	13	12	13	14	12	12	9	10	8	14	13	14	6	9	7	16	16	15	13
D5CP81	D5CP81	9	9	9	tr|D5CP81|D5CP81_SIDLE 50S ribosomal protein L18 OS=Sideroxydans lithotrophicus (strain ES-1) OX=580332 GN=rplR PE=3 SV=1	1	9	9	9	5	5	4	4	5	4	4	3	4	5	3	2	4	6	6	4	5	6	6	5	4	6	6	5	5	5	4	4	5	4	4	3	4	5	3	2	4	6	6	4
D5CP82	D5CP82	11	11	11	tr|D5CP82|D5CP82_SIDLE 30S ribosomal protein S5 OS=Sideroxydans lithotrophicus (strain ES-1) OX=580332 GN=rpsE PE=3 SV=1	1	11	11	11	9	7	8	8	8	7	9	10	9	6	7	4	9	9	7	8	9	8	8	9	8	11	10	10	9	7	8	8	8	7	9	10	9	6	7	4	9	9	7	8
D5CP83	D5CP83	3	3	3	tr|D5CP83|D5CP83_SIDLE 50S ribosomal protein L30 OS=Sideroxydans lithotrophicus (strain ES-1) OX=580332 GN=rpmD PE=3 SV=1	1	3	3	3	1	1	1	1	1	1	1	1	1	1	1	1	1	1	1	1	2	1	1	1	1	1	2	3	1	1	1	1	1	1	1	1	1	1	1	1	1	1	1	1
D5CP84	D5CP84	13	13	13	tr|D5CP84|D5CP84_SIDLE 50S ribosomal protein L15 OS=Sideroxydans lithotrophicus (strain ES-1) OX=580332 GN=rplO PE=3 SV=1	1	13	13	13	11	11	11	7	7	6	7	9	11	4	6	4	10	13	9	11	11	11	9	11	11	8	10	9	11	11	11	7	7	6	7	9	11	4	6	4	10	13	9	11
D5CP85	D5CP85	7	7	7	tr|D5CP85|D5CP85_SIDLE Protein translocase subunit SecY OS=Sideroxydans lithotrophicus (strain ES-1) OX=580332 GN=secY PE=3 SV=1	1	7	7	7	2	2	3	1	2	1	4	2	3	2	1	2	3	3	2	3	3	2	2	2	2	2	2	2	2	2	3	1	2	1	4	2	3	2	1	2	3	3	2	3
D5CP86	D5CP86	6	6	6	tr|D5CP86|D5CP86_SIDLE Translation initiation factor IF-1 OS=Sideroxydans lithotrophicus (strain ES-1) OX=580332 GN=infA PE=3 SV=1	1	6	6	6	4	4	4	1	1	1	4	3	4	1	1	1	4	3	2	3	4	4	3	2	2	1	3	3	4	4	4	1	1	1	4	3	4	1	1	1	4	3	2	3
D5CP88	D5CP88	12	12	12	tr|D5CP88|D5CP88_SIDLE 30S ribosomal protein S13 OS=Sideroxydans lithotrophicus (strain ES-1) OX=580332 GN=rpsM PE=3 SV=1	1	12	12	12	7	8	6	5	6	5	6	6	8	2	4	2	8	8	6	9	9	9	6	5	8	7	8	8	7	8	6	5	6	5	6	6	8	2	4	2	8	8	6	9
D5CP89	D5CP89	8	8	8	tr|D5CP89|D5CP89_SIDLE 30S ribosomal protein S11 OS=Sideroxydans lithotrophicus (strain ES-1) OX=580332 GN=rpsK PE=3 SV=1	1	8	8	8	4	4	6	3	3	3	4	4	3	3	2	2	5	6	4	4	5	4	4	4	5	4	4	4	4	4	6	3	3	3	4	4	3	3	2	2	5	6	4	4
D5CP90	D5CP90	15	15	15	tr|D5CP90|D5CP90_SIDLE 30S ribosomal protein S4 OS=Sideroxydans lithotrophicus (strain ES-1) OX=580332 GN=rpsD PE=3 SV=1	1	15	15	15	10	12	11	7	9	6	9	9	11	7	9	5	11	10	11	11	11	12	11	12	11	12	9	10	10	12	11	7	9	6	9	9	11	7	9	5	11	10	11	11
D5CP91	D5CP91	26	26	26	tr|D5CP91|D5CP91_SIDLE DNA-directed RNA polymerase subunit alpha OS=Sideroxydans lithotrophicus (strain ES-1) OX=580332 GN=rpoA PE=3 SV=1	1	26	26	26	14	16	16	10	11	10	16	11	14	7	10	7	17	18	11	15	18	16	13	18	17	12	17	19	14	16	16	10	11	10	16	11	14	7	10	7	17	18	11	15
D5CP92	D5CP92	10	10	10	tr|D5CP92|D5CP92_SIDLE 50S ribosomal protein L17 OS=Sideroxydans lithotrophicus (strain ES-1) OX=580332 GN=rplQ PE=3 SV=1	1	10	10	10	7	7	7	5	5	5	8	8	7	4	4	4	8	8	8	7	8	8	6	8	9	6	8	8	7	7	7	5	5	5	8	8	7	4	4	4	8	8	8	7
D5CP94	D5CP94	6	6	6	tr|D5CP94|D5CP94_SIDLE Uncharacterized protein OS=Sideroxydans lithotrophicus (strain ES-1) OX=580332 GN=Slit_0796 PE=4 SV=1	1	6	6	6	4	4	5	2	2	2	4	4	5	0	3	2	3	3	3	4	4	5	4	4	4	4	3	3	4	4	5	2	2	2	4	4	5	0	3	2	3	3	3	4
D5CP95	D5CP95	4	4	4	tr|D5CP95|D5CP95_SIDLE SCP-like extracellular OS=Sideroxydans lithotrophicus (strain ES-1) OX=580332 GN=Slit_0797 PE=4 SV=1	1	4	4	4	0	0	0	0	0	0	0	0	0	0	0	0	0	0	0	0	0	0	0	0	0	0	0	0	0	0	0	0	0	0	0	0	0	0	0	0	0	0	0	0
D5CP96	D5CP96	49	49	49	tr|D5CP96|D5CP96_SIDLE UvrABC system protein A OS=Sideroxydans lithotrophicus (strain ES-1) OX=580332 GN=uvrA PE=3 SV=1	1	49	49	49	18	21	22	7	9	5	21	15	21	4	6	7	20	21	17	20	21	20	18	19	17	16	17	15	18	21	22	7	9	5	21	15	21	4	6	7	20	21	17	20
D5CP97	D5CP97	8	8	8	tr|D5CP97|D5CP97_SIDLE Major facilitator superfamily MFS_1 OS=Sideroxydans lithotrophicus (strain ES-1) OX=580332 GN=Slit_0799 PE=4 SV=1	1	8	8	8	2	3	3	1	4	2	5	4	5	2	2	3	3	5	3	5	6	5	3	1	4	3	4	4	2	3	3	1	4	2	5	4	5	2	2	3	3	5	3	5
D5CP98	D5CP98	10	10	9	tr|D5CP98|D5CP98_SIDLE Single-stranded DNA-binding protein OS=Sideroxydans lithotrophicus (strain ES-1) OX=580332 GN=Slit_0800 PE=3 SV=1	1	10	10	9	6	6	5	4	4	3	6	5	7	1	2	2	5	6	6	6	5	5	7	8	5	5	7	8	6	6	5	4	4	3	6	5	7	1	2	2	5	6	6	6
D5CPB1	D5CPB1	4	4	4	tr|D5CPB1|D5CPB1_SIDLE HicB family protein OS=Sideroxydans lithotrophicus (strain ES-1) OX=580332 GN=Slit_0813 PE=4 SV=1	1	4	4	4	1	2	3	0	0	0	0	0	0	0	1	0	1	1	0	1	2	2	0	0	1	0	0	0	1	2	3	0	0	0	0	0	0	0	1	0	1	1	0	1
D5CPB2	D5CPB2	5	5	5	tr|D5CPB2|D5CPB2_SIDLE HicA protein OS=Sideroxydans lithotrophicus (strain ES-1) OX=580332 GN=Slit_0814 PE=4 SV=1	1	5	5	5	1	1	1	0	0	0	2	1	2	1	1	0	2	3	2	2	3	2	2	2	3	2	2	2	1	1	1	0	0	0	2	1	2	1	1	0	2	3	2	2
D5CPB3	D5CPB3	1	1	1	tr|D5CPB3|D5CPB3_SIDLE TRAP dicarboxylate transporter, DctM subunit OS=Sideroxydans lithotrophicus (strain ES-1) OX=580332 GN=Slit_0815 PE=4 SV=1	1	1	1	1	0	0	0	0	0	0	1	0	1	0	0	0	0	0	0	0	0	1	1	0	1	0	0	0	0	0	0	0	0	0	1	0	1	0	0	0	0	0	0	0
D5CPB5	D5CPB5	15	15	15	tr|D5CPB5|D5CPB5_SIDLE Extracellular solute-binding protein, family 7 OS=Sideroxydans lithotrophicus (strain ES-1) OX=580332 GN=Slit_0817 PE=4 SV=1	1	15	15	15	10	9	9	4	6	5	8	9	7	2	3	2	8	7	6	7	7	7	9	8	7	8	8	8	10	9	9	4	6	5	8	9	7	2	3	2	8	7	6	7
D5CPB6	D5CPB6	8	8	8	tr|D5CPB6|D5CPB6_SIDLE Uncharacterized protein OS=Sideroxydans lithotrophicus (strain ES-1) OX=580332 GN=Slit_0818 PE=4 SV=1	1	8	8	8	3	2	2	1	1	0	2	3	3	1	2	0	2	2	2	2	3	3	3	4	3	3	3	3	3	2	2	1	1	0	2	3	3	1	2	0	2	2	2	2
D5CPB8	D5CPB8	3	3	3	tr|D5CPB8|D5CPB8_SIDLE Uncharacterized protein OS=Sideroxydans lithotrophicus (strain ES-1) OX=580332 GN=Slit_0820 PE=4 SV=1	1	3	3	3	2	2	3	2	2	2	2	2	2	2	2	2	2	2	2	2	2	2	2	1	3	2	2	2	2	2	3	2	2	2	2	2	2	2	2	2	2	2	2	2
D5CPB9	D5CPB9	4	4	4	tr|D5CPB9|D5CPB9_SIDLE Uncharacterized protein OS=Sideroxydans lithotrophicus (strain ES-1) OX=580332 GN=Slit_0821 PE=4 SV=1	1	4	4	4	1	3	3	0	0	0	0	0	0	0	0	0	0	0	0	0	0	1	0	1	1	0	0	1	1	3	3	0	0	0	0	0	0	0	0	0	0	0	0	0
D5CPC0	D5CPC0	6	6	6	tr|D5CPC0|D5CPC0_SIDLE LUD_dom domain-containing protein OS=Sideroxydans lithotrophicus (strain ES-1) OX=580332 GN=Slit_0822 PE=4 SV=1	1	6	6	6	2	2	2	1	0	0	1	0	0	0	0	0	0	0	0	1	1	1	1	0	1	1	0	1	2	2	2	1	0	0	1	0	0	0	0	0	0	0	0	1
D5CPC1	D5CPC1	18	18	18	tr|D5CPC1|D5CPC1_SIDLE Iron-sulfur cluster binding protein OS=Sideroxydans lithotrophicus (strain ES-1) OX=580332 GN=Slit_0823 PE=4 SV=1	1	18	18	18	7	9	8	0	1	0	5	5	6	0	0	0	1	2	1	3	4	4	8	5	9	2	2	2	7	9	8	0	1	0	5	5	6	0	0	0	1	2	1	3
D5CPC2	D5CPC2	19	19	19	tr|D5CPC2|D5CPC2_SIDLE Serine--pyruvate transaminase OS=Sideroxydans lithotrophicus (strain ES-1) OX=580332 GN=Slit_0824 PE=3 SV=1	1	19	19	19	10	10	9	4	5	3	12	12	13	4	5	3	11	8	6	9	9	10	8	13	9	7	8	7	10	10	9	4	5	3	12	12	13	4	5	3	11	8	6	9
D5CPC3	D5CPC3	10	10	10	tr|D5CPC3|D5CPC3_SIDLE Uncharacterized protein OS=Sideroxydans lithotrophicus (strain ES-1) OX=580332 GN=Slit_0825 PE=4 SV=1	1	10	10	10	4	3	4	0	0	0	7	6	5	0	1	0	3	2	2	3	2	2	4	2	3	0	1	1	4	3	4	0	0	0	7	6	5	0	1	0	3	2	2	3
D5CPC4	D5CPC4	12	12	12	tr|D5CPC4|D5CPC4_SIDLE FAD linked oxidase domain protein OS=Sideroxydans lithotrophicus (strain ES-1) OX=580332 GN=Slit_0826 PE=4 SV=1	1	12	12	12	4	7	2	0	0	1	6	8	7	0	0	0	2	3	2	3	4	2	4	5	5	0	1	2	4	7	2	0	0	1	6	8	7	0	0	0	2	3	2	3
D5CPC5	D5CPC5	12	12	12	tr|D5CPC5|D5CPC5_SIDLE FAD linked oxidase domain protein OS=Sideroxydans lithotrophicus (strain ES-1) OX=580332 GN=Slit_0827 PE=4 SV=1	1	12	12	12	2	2	4	0	0	0	6	4	7	0	0	0	3	5	2	4	4	3	3	4	4	3	2	1	2	2	4	0	0	0	6	4	7	0	0	0	3	5	2	4
D5CPC6	D5CPC6	5	5	5	tr|D5CPC6|D5CPC6_SIDLE Pirin domain protein OS=Sideroxydans lithotrophicus (strain ES-1) OX=580332 GN=Slit_0828 PE=3 SV=1	1	5	5	5	3	2	3	0	0	0	3	3	4	0	0	1	2	4	1	3	2	3	4	4	2	0	1	0	3	2	3	0	0	0	3	3	4	0	0	1	2	4	1	3
D5CPC7	D5CPC7	7	7	7	tr|D5CPC7|D5CPC7_SIDLE Uncharacterized protein OS=Sideroxydans lithotrophicus (strain ES-1) OX=580332 GN=Slit_0829 PE=4 SV=1	1	7	7	7	2	2	3	1	1	1	2	2	2	0	1	0	2	2	2	2	2	3	2	4	3	2	2	2	2	2	3	1	1	1	2	2	2	0	1	0	2	2	2	2
D5CPC9	D5CPC9	4	4	4	tr|D5CPC9|D5CPC9_SIDLE Peptidase S24/S26A/S26B, conserved region OS=Sideroxydans lithotrophicus (strain ES-1) OX=580332 GN=Slit_0831 PE=3 SV=1	1	4	4	4	0	0	1	0	0	0	0	0	0	0	0	0	1	1	1	2	1	1	0	1	1	0	0	0	0	0	1	0	0	0	0	0	0	0	0	0	1	1	1	2
D5CPE0	D5CPE0	21	21	21	tr|D5CPE0|D5CPE0_SIDLE Uncharacterized protein OS=Sideroxydans lithotrophicus (strain ES-1) OX=580332 GN=Slit_0842 PE=4 SV=1	1	21	21	21	8	10	12	0	1	0	5	3	5	0	1	0	8	12	6	8	12	12	9	8	10	4	4	5	8	10	12	0	1	0	5	3	5	0	1	0	8	12	6	8
D5CPE1	D5CPE1	5	5	5	tr|D5CPE1|D5CPE1_SIDLE von Willebrand factor type A OS=Sideroxydans lithotrophicus (strain ES-1) OX=580332 GN=Slit_0844 PE=4 SV=1	1	5	5	5	0	0	0	0	0	0	0	1	1	1	0	0	3	1	0	1	1	1	1	2	1	1	1	1	0	0	0	0	0	0	0	1	1	1	0	0	3	1	0	1
D5CPE2	D5CPE2	6	6	6	tr|D5CPE2|D5CPE2_SIDLE Uncharacterized protein OS=Sideroxydans lithotrophicus (strain ES-1) OX=580332 GN=Slit_0845 PE=4 SV=1	1	6	6	6	2	1	0	0	0	0	1	0	1	0	0	0	2	2	2	2	2	2	1	1	1	1	0	0	2	1	0	0	0	0	1	0	1	0	0	0	2	2	2	2
D5CPE3	D5CPE3	11	11	11	tr|D5CPE3|D5CPE3_SIDLE DUF58 domain-containing protein OS=Sideroxydans lithotrophicus (strain ES-1) OX=580332 GN=Slit_0846 PE=4 SV=1	1	11	11	11	5	3	4	0	0	0	2	1	2	0	1	0	2	3	2	3	3	2	3	1	2	2	0	1	5	3	4	0	0	0	2	1	2	0	1	0	2	3	2	3
D5CPE4	D5CPE4	17	17	17	tr|D5CPE4|D5CPE4_SIDLE ATPase associated with various cellular activities AAA_3 OS=Sideroxydans lithotrophicus (strain ES-1) OX=580332 GN=Slit_0847 PE=4 SV=1	1	17	17	17	13	12	11	3	4	2	11	10	11	4	8	4	12	12	10	13	14	13	9	11	14	8	10	11	13	12	11	3	4	2	11	10	11	4	8	4	12	12	10	13
D5CPE5	D5CPE5	9	9	8	tr|D5CPE5|D5CPE5_SIDLE Uncharacterized protein OS=Sideroxydans lithotrophicus (strain ES-1) OX=580332 GN=Slit_0848 PE=4 SV=1	1	9	9	8	5	5	3	0	1	0	4	3	4	0	0	0	1	3	1	3	4	4	5	5	6	3	3	3	5	5	3	0	1	0	4	3	4	0	0	0	1	3	1	3
D5CPE7	D5CPE7	2	2	2	tr|D5CPE7|D5CPE7_SIDLE Site-specific DNA-methyltransferase (adenine-specific) OS=Sideroxydans lithotrophicus (strain ES-1) OX=580332 GN=Slit_0850 PE=3 SV=1	1	2	2	2	0	1	0	0	0	0	0	0	0	0	0	0	1	1	0	1	1	1	0	0	0	0	0	0	0	1	0	0	0	0	0	0	0	0	0	0	1	1	0	1
D5CPE8	D5CPE8	24	24	24	tr|D5CPE8|D5CPE8_SIDLE AAA ATPase OS=Sideroxydans lithotrophicus (strain ES-1) OX=580332 GN=Slit_0851 PE=4 SV=1	1	24	24	24	11	11	10	5	6	5	10	9	12	4	5	1	8	8	6	8	10	9	11	9	13	9	10	10	11	11	10	5	6	5	10	9	12	4	5	1	8	8	6	8
D5CPE9	D5CPE9	14	14	14	tr|D5CPE9|D5CPE9_SIDLE Uncharacterized protein OS=Sideroxydans lithotrophicus (strain ES-1) OX=580332 GN=Slit_0852 PE=4 SV=1	1	14	14	14	3	5	5	2	1	1	5	3	2	0	0	0	2	3	1	4	2	3	3	1	3	0	3	2	3	5	5	2	1	1	5	3	2	0	0	0	2	3	1	4
D5CPG2	D5CPG2	5	5	5	tr|D5CPG2|D5CPG2_SIDLE Sodium/hydrogen exchanger OS=Sideroxydans lithotrophicus (strain ES-1) OX=580332 GN=Slit_0865 PE=4 SV=1	1	5	5	5	1	1	1	0	0	0	1	0	0	0	0	0	0	1	0	0	0	1	1	0	1	0	1	0	1	1	1	0	0	0	1	0	0	0	0	0	0	1	0	0
D5CPG3	D5CPG3	5	4	4	tr|D5CPG3|D5CPG3_SIDLE FAD-dependent pyridine nucleotide-disulfide oxidoreductase OS=Sideroxydans lithotrophicus (strain ES-1) OX=580332 GN=Slit_0866 PE=4 SV=1	1	5	4	4	3	3	3	1	1	1	2	1	2	1	1	1	1	1	2	1	2	2	2	3	2	1	1	1	2	2	2	0	0	0	1	0	1	0	0	0	0	0	1	0
D5CPG4	D5CPG4	11	11	11	tr|D5CPG4|D5CPG4_SIDLE Sporulation domain-containing protein OS=Sideroxydans lithotrophicus (strain ES-1) OX=580332 GN=Slit_0867 PE=4 SV=1	1	11	11	11	2	3	1	0	0	0	1	0	1	0	0	0	1	1	1	1	2	1	3	4	3	0	1	0	2	3	1	0	0	0	1	0	1	0	0	0	1	1	1	1
D5CPG9	D5CPG9	5	5	5	tr|D5CPG9|D5CPG9_SIDLE Uncharacterized protein OS=Sideroxydans lithotrophicus (strain ES-1) OX=580332 GN=Slit_0872 PE=4 SV=1	1	5	5	5	2	2	2	1	1	1	3	1	2	0	1	0	2	3	1	3	2	3	2	2	1	1	3	2	2	2	2	1	1	1	3	1	2	0	1	0	2	3	1	3
D5CPH3	D5CPH3	25	25	25	tr|D5CPH3|D5CPH3_SIDLE L-threonine dehydratase OS=Sideroxydans lithotrophicus (strain ES-1) OX=580332 GN=ilvA PE=3 SV=1	1	25	25	25	19	18	19	8	9	7	18	18	21	5	9	4	15	19	14	16	17	17	20	18	16	15	17	17	19	18	19	8	9	7	18	18	21	5	9	4	15	19	14	16
D5CPH5	D5CPH5	5	5	5	tr|D5CPH5|D5CPH5_SIDLE 5-formyltetrahydrofolate cyclo-ligase OS=Sideroxydans lithotrophicus (strain ES-1) OX=580332 GN=Slit_2745 PE=3 SV=1	1	5	5	5	2	2	2	0	0	0	0	0	1	0	0	0	0	1	0	0	0	0	2	2	2	0	1	1	2	2	2	0	0	0	0	0	1	0	0	0	0	1	0	0
D5CPH6	D5CPH6	60	60	60	tr|D5CPH6|D5CPH6_SIDLE Pyruvate dehydrogenase E1 component OS=Sideroxydans lithotrophicus (strain ES-1) OX=580332 GN=Slit_2746 PE=4 SV=1	1	60	60	60	38	35	43	21	27	20	38	38	38	18	20	12	42	40	34	41	41	42	33	42	36	30	36	42	38	35	43	21	27	20	38	38	38	18	20	12	42	40	34	41
D5CPH7	D5CPH7	20	20	20	tr|D5CPH7|D5CPH7_SIDLE Acetyltransferase component of pyruvate dehydrogenase complex OS=Sideroxydans lithotrophicus (strain ES-1) OX=580332 GN=Slit_2747 PE=3 SV=1	1	20	20	20	12	14	13	6	7	6	11	10	11	2	3	1	10	10	10	11	11	11	11	11	11	10	12	8	12	14	13	6	7	6	11	10	11	2	3	1	10	10	10	11
D5CPH8	D5CPH8	12	12	12	tr|D5CPH8|D5CPH8_SIDLE Probable nicotinate-nucleotide adenylyltransferase OS=Sideroxydans lithotrophicus (strain ES-1) OX=580332 GN=nadD PE=3 SV=1	1	12	12	12	6	5	6	1	1	1	5	4	4	0	1	0	6	5	4	5	6	7	3	6	4	3	5	3	6	5	6	1	1	1	5	4	4	0	1	0	6	5	4	5
D5CPH9	D5CPH9	6	6	6	tr|D5CPH9|D5CPH9_SIDLE Ribosomal silencing factor RsfS OS=Sideroxydans lithotrophicus (strain ES-1) OX=580332 GN=rsfS PE=3 SV=1	1	6	6	6	3	3	3	3	3	2	3	3	3	0	1	0	6	4	4	4	4	4	3	4	3	4	5	3	3	3	3	3	3	2	3	3	3	0	1	0	6	4	4	4
D5CPI0	D5CPI0	9	9	9	tr|D5CPI0|D5CPI0_SIDLE Ribosomal RNA large subunit methyltransferase H OS=Sideroxydans lithotrophicus (strain ES-1) OX=580332 GN=rlmH PE=3 SV=1	1	9	9	9	5	4	3	0	0	0	2	1	3	1	1	0	3	4	3	3	4	3	3	3	3	3	4	5	5	4	3	0	0	0	2	1	3	1	1	0	3	4	3	3
D5CPI1	D5CPI1	4	4	4	tr|D5CPI1|D5CPI1_SIDLE dTTP/UTP pyrophosphatase OS=Sideroxydans lithotrophicus (strain ES-1) OX=580332 GN=Slit_2751 PE=3 SV=1	1	4	4	4	1	2	2	0	0	0	1	0	1	0	0	0	1	1	0	1	1	1	2	0	1	1	1	1	1	2	2	0	0	0	1	0	1	0	0	0	1	1	0	1
D5CPI2	D5CPI2	26	26	26	tr|D5CPI2|D5CPI2_SIDLE Ribonuclease, Rne/Rng family OS=Sideroxydans lithotrophicus (strain ES-1) OX=580332 GN=Slit_2752 PE=4 SV=1	1	26	26	26	16	17	17	4	9	6	15	17	16	2	4	1	13	15	11	16	17	16	15	13	14	12	14	11	16	17	17	4	9	6	15	17	16	2	4	1	13	15	11	16
D5CPI3	D5CPI3	12	3	3	tr|D5CPI3|D5CPI3_SIDLE Histone family protein DNA-binding protein OS=Sideroxydans lithotrophicus (strain ES-1) OX=580332 GN=Slit_2753 PE=3 SV=1	1	12	3	3	8	7	8	5	5	3	8	10	9	5	4	4	8	9	7	8	9	9	8	11	10	7	11	12	2	2	2	2	2	2	2	2	2	2	2	1	2	3	3	2
D5CPI5	D5CPI5	3	3	3	tr|D5CPI5|D5CPI5_SIDLE UPF0235 protein Slit_2755 OS=Sideroxydans lithotrophicus (strain ES-1) OX=580332 GN=Slit_2755 PE=3 SV=1	1	3	3	3	1	1	1	0	0	0	1	1	0	0	0	0	0	1	0	1	1	1	1	0	0	1	0	0	1	1	1	0	0	0	1	1	0	0	0	0	0	1	0	1
D5CPI7	D5CPI7	11	11	11	tr|D5CPI7|D5CPI7_SIDLE Pyrroline-5-carboxylate reductase OS=Sideroxydans lithotrophicus (strain ES-1) OX=580332 GN=proC PE=3 SV=1	1	11	11	11	9	8	6	4	5	3	7	6	7	4	5	2	6	7	6	7	7	9	8	9	9	8	8	9	9	8	6	4	5	3	7	6	7	4	5	2	6	7	6	7
D5CPI8	D5CPI8	10	10	10	tr|D5CPI8|D5CPI8_SIDLE Pyridoxal phosphate homeostasis protein OS=Sideroxydans lithotrophicus (strain ES-1) OX=580332 GN=Slit_2758 PE=3 SV=1	1	10	10	10	6	6	7	0	1	1	6	5	7	0	0	0	5	3	0	4	2	5	6	5	8	2	6	4	6	6	7	0	1	1	6	5	7	0	0	0	5	3	0	4
D5CPI9	D5CPI9	32	32	32	tr|D5CPI9|D5CPI9_SIDLE Twitching motility protein OS=Sideroxydans lithotrophicus (strain ES-1) OX=580332 GN=Slit_2759 PE=3 SV=1	1	32	32	32	17	18	18	12	11	12	17	16	18	8	9	8	15	18	12	13	17	17	16	20	21	14	22	18	17	18	18	12	11	12	17	16	18	8	9	8	15	18	12	13
D5CPJ0	D5CPJ0	26	26	24	tr|D5CPJ0|D5CPJ0_SIDLE Twitching motility protein OS=Sideroxydans lithotrophicus (strain ES-1) OX=580332 GN=Slit_2760 PE=3 SV=1	1	26	26	24	17	15	16	10	11	7	14	15	16	4	8	5	13	14	13	12	14	12	16	15	15	14	14	14	17	15	16	10	11	7	14	15	16	4	8	5	13	14	13	12
D5CPJ1	D5CPJ1	6	6	6	tr|D5CPJ1|D5CPJ1_SIDLE Uncharacterized protein OS=Sideroxydans lithotrophicus (strain ES-1) OX=580332 GN=Slit_2761 PE=4 SV=1	1	6	6	6	3	3	3	0	0	0	4	4	4	0	0	0	3	3	3	4	3	4	3	5	4	2	4	5	3	3	3	0	0	0	4	4	4	0	0	0	3	3	3	4
D5CPJ2	D5CPJ2	1	1	1	tr|D5CPJ2|D5CPJ2_SIDLE DoxX family protein OS=Sideroxydans lithotrophicus (strain ES-1) OX=580332 GN=Slit_2762 PE=4 SV=1	1	1	1	1	0	0	0	0	0	0	0	1	1	0	1	0	1	1	0	0	1	1	0	0	0	0	0	0	0	0	0	0	0	0	0	1	1	0	1	0	1	1	0	0
D5CPJ5	D5CPJ5	2	2	2	tr|D5CPJ5|D5CPJ5_SIDLE Uncharacterized protein OS=Sideroxydans lithotrophicus (strain ES-1) OX=580332 GN=Slit_2765 PE=4 SV=1	1	2	2	2	0	0	0	1	0	0	1	1	1	1	1	1	1	1	1	1	1	1	1	1	0	1	1	1	0	0	0	1	0	0	1	1	1	1	1	1	1	1	1	1
D5CPJ7	D5CPJ7	4	4	4	tr|D5CPJ7|D5CPJ7_SIDLE Peptide methionine sulfoxide reductase MsrA OS=Sideroxydans lithotrophicus (strain ES-1) OX=580332 GN=msrA PE=3 SV=1	1	4	4	4	3	2	4	0	2	1	3	2	3	1	1	0	3	3	3	3	3	3	2	3	1	3	3	3	3	2	4	0	2	1	3	2	3	1	1	0	3	3	3	3
D5CPJ8	D5CPJ8	20	20	20	tr|D5CPJ8|D5CPJ8_SIDLE Cytochrome c biogenesis protein transmembrane region OS=Sideroxydans lithotrophicus (strain ES-1) OX=580332 GN=Slit_2768 PE=4 SV=1	1	20	20	20	4	5	3	1	1	1	4	3	5	4	6	2	4	5	4	5	4	5	3	5	4	1	1	1	4	5	3	1	1	1	4	3	5	4	6	2	4	5	4	5
D5CPJ9	D5CPJ9	8	8	8	tr|D5CPJ9|D5CPJ9_SIDLE Peptide methionine sulfoxide reductase MsrB OS=Sideroxydans lithotrophicus (strain ES-1) OX=580332 GN=msrB PE=3 SV=1	1	8	8	8	4	4	4	1	0	0	4	3	4	2	2	2	3	3	2	3	4	4	4	4	5	2	2	4	4	4	4	1	0	0	4	3	4	2	2	2	3	3	2	3
D5CPK1	D5CPK1	4	4	4	tr|D5CPK1|D5CPK1_SIDLE RNA polymerase, sigma-24 subunit, ECF subfamily OS=Sideroxydans lithotrophicus (strain ES-1) OX=580332 GN=Slit_2771 PE=3 SV=1	1	4	4	4	0	0	0	0	0	0	0	0	0	0	0	0	0	0	0	0	1	1	0	0	0	0	0	0	0	0	0	0	0	0	0	0	0	0	0	0	0	0	0	0
D5CPK2	D5CPK2	2	2	2	tr|D5CPK2|D5CPK2_SIDLE Uncharacterized protein OS=Sideroxydans lithotrophicus (strain ES-1) OX=580332 GN=Slit_2772 PE=4 SV=1	1	2	2	2	1	0	0	0	0	0	0	0	0	0	0	0	0	1	0	0	0	0	0	0	0	0	0	1	1	0	0	0	0	0	0	0	0	0	0	0	0	1	0	0
D5CPK3	D5CPK3	6	6	5	tr|D5CPK3|D5CPK3_SIDLE Uncharacterized protein OS=Sideroxydans lithotrophicus (strain ES-1) OX=580332 GN=Slit_2773 PE=4 SV=1	1	6	6	5	5	5	4	1	1	1	4	4	3	1	1	1	2	4	3	3	4	5	4	3	3	3	2	2	5	5	4	1	1	1	4	4	3	1	1	1	2	4	3	3
D5CPK4	D5CPK4	2	2	2	tr|D5CPK4|D5CPK4_SIDLE HNH endonuclease OS=Sideroxydans lithotrophicus (strain ES-1) OX=580332 GN=Slit_2774 PE=4 SV=1	1	2	2	2	1	2	2	0	0	0	0	0	0	0	0	0	0	0	0	0	0	0	0	1	0	0	0	1	1	2	2	0	0	0	0	0	0	0	0	0	0	0	0	0
D5CPK5	D5CPK5	9	9	9	tr|D5CPK5|D5CPK5_SIDLE Short-chain dehydrogenase/reductase SDR OS=Sideroxydans lithotrophicus (strain ES-1) OX=580332 GN=Slit_2775 PE=3 SV=1	1	9	9	9	6	5	6	0	1	0	7	4	5	0	0	0	1	2	1	3	4	3	6	5	4	2	3	2	6	5	6	0	1	0	7	4	5	0	0	0	1	2	1	3
D5CPK7	D5CPK7	12	12	12	tr|D5CPK7|D5CPK7_SIDLE NfeD domain-containing protein OS=Sideroxydans lithotrophicus (strain ES-1) OX=580332 GN=Slit_2777 PE=4 SV=1	1	12	12	12	12	11	11	0	0	0	7	7	11	1	3	0	2	4	2	8	9	8	11	10	9	2	4	2	12	11	11	0	0	0	7	7	11	1	3	0	2	4	2	8
D5CPK8	D5CPK8	16	16	16	tr|D5CPK8|D5CPK8_SIDLE Band 7 protein OS=Sideroxydans lithotrophicus (strain ES-1) OX=580332 GN=Slit_2778 PE=3 SV=1	1	16	16	16	13	11	12	2	2	1	11	10	11	1	5	1	4	6	3	9	9	9	11	11	12	2	2	3	13	11	12	2	2	1	11	10	11	1	5	1	4	6	3	9
D5CPK9	D5CPK9	4	4	4	tr|D5CPK9|D5CPK9_SIDLE Uncharacterized protein OS=Sideroxydans lithotrophicus (strain ES-1) OX=580332 GN=Slit_2779 PE=4 SV=1	1	4	4	4	1	1	1	0	0	0	0	0	1	0	0	0	1	1	0	1	1	1	0	0	1	0	0	0	1	1	1	0	0	0	0	0	1	0	0	0	1	1	0	1
D5CPL0	D5CPL0	6	6	6	tr|D5CPL0|D5CPL0_SIDLE Cytochrome c class I OS=Sideroxydans lithotrophicus (strain ES-1) OX=580332 GN=Slit_2780 PE=4 SV=1	1	6	6	6	3	4	3	0	1	0	4	5	5	1	1	0	0	1	0	2	2	2	3	3	4	2	2	1	3	4	3	0	1	0	4	5	5	1	1	0	0	1	0	2
D5CPL1	D5CPL1	28	28	28	tr|D5CPL1|D5CPL1_SIDLE DNA topoisomerase 4 subunit B OS=Sideroxydans lithotrophicus (strain ES-1) OX=580332 GN=parE PE=3 SV=1	1	28	28	28	8	12	12	4	7	3	10	10	10	2	5	1	12	15	11	13	14	14	10	10	10	10	12	8	8	12	12	4	7	3	10	10	10	2	5	1	12	15	11	13
D5CPL2	D5CPL2	32	32	32	tr|D5CPL2|D5CPL2_SIDLE DNA topoisomerase 4 subunit A OS=Sideroxydans lithotrophicus (strain ES-1) OX=580332 GN=parC PE=3 SV=1	1	32	32	32	20	16	16	3	8	6	18	17	19	2	4	2	18	17	16	14	15	15	12	16	16	13	15	15	20	16	16	3	8	6	18	17	19	2	4	2	18	17	16	14
D5CPL4	D5CPL4	29	29	29	tr|D5CPL4|D5CPL4_SIDLE Histidine kinase OS=Sideroxydans lithotrophicus (strain ES-1) OX=580332 GN=Slit_2784 PE=4 SV=1	1	29	29	29	15	17	14	3	3	2	13	10	12	0	2	0	15	11	6	10	9	12	12	11	13	8	9	7	15	17	14	3	3	2	13	10	12	0	2	0	15	11	6	10
D5CPL5	D5CPL5	6	6	6	tr|D5CPL5|D5CPL5_SIDLE Uncharacterized protein OS=Sideroxydans lithotrophicus (strain ES-1) OX=580332 GN=Slit_2785 PE=4 SV=1	1	6	6	6	2	3	2	0	1	1	1	0	3	0	0	0	0	1	0	0	0	0	3	3	2	1	1	1	2	3	2	0	1	1	1	0	3	0	0	0	0	1	0	0
D5CPL6	D5CPL6	9	9	9	tr|D5CPL6|D5CPL6_SIDLE Beta-lactamase domain protein OS=Sideroxydans lithotrophicus (strain ES-1) OX=580332 GN=Slit_2786 PE=4 SV=1	1	9	9	9	5	5	4	0	0	0	3	3	4	0	0	0	2	2	0	1	3	2	5	2	2	1	2	1	5	5	4	0	0	0	3	3	4	0	0	0	2	2	0	1
D5CPL9	D5CPL9	1	1	1	tr|D5CPL9|D5CPL9_SIDLE Addiction module killer protein OS=Sideroxydans lithotrophicus (strain ES-1) OX=580332 GN=Slit_2789 PE=4 SV=1	1	1	1	1	1	1	1	0	0	0	1	1	1	0	0	0	0	0	0	1	0	1	0	0	0	0	0	0	1	1	1	0	0	0	1	1	1	0	0	0	0	0	0	1
D5CPM0	D5CPM0	7	7	7	tr|D5CPM0|D5CPM0_SIDLE Addiction module antidote protein OS=Sideroxydans lithotrophicus (strain ES-1) OX=580332 GN=Slit_2790 PE=4 SV=1	1	7	7	7	3	5	3	0	0	0	4	4	5	0	0	0	1	1	2	1	1	1	2	1	4	0	1	0	3	5	3	0	0	0	4	4	5	0	0	0	1	1	2	1
D5CPM1	D5CPM1	11	11	11	tr|D5CPM1|D5CPM1_SIDLE Uncharacterized protein OS=Sideroxydans lithotrophicus (strain ES-1) OX=580332 GN=Slit_2791 PE=4 SV=1	1	11	11	11	8	7	7	2	6	2	8	10	9	2	7	3	7	7	8	8	9	8	9	7	8	8	7	7	8	7	7	2	6	2	8	10	9	2	7	3	7	7	8	8
D5CPM2	D5CPM2	15	15	15	tr|D5CPM2|D5CPM2_SIDLE Methyltransferase type 11 OS=Sideroxydans lithotrophicus (strain ES-1) OX=580332 GN=Slit_2792 PE=4 SV=1	1	15	15	15	10	10	12	2	3	4	12	10	11	2	3	1	3	5	3	6	5	8	9	9	9	5	4	5	10	10	12	2	3	4	12	10	11	2	3	1	3	5	3	6
D5CPM3	D5CPM3	4	4	4	tr|D5CPM3|D5CPM3_SIDLE Uncharacterized protein OS=Sideroxydans lithotrophicus (strain ES-1) OX=580332 GN=Slit_2793 PE=4 SV=1	1	4	4	4	0	0	0	0	0	0	0	0	1	0	0	0	0	1	0	0	0	0	0	0	2	0	0	0	0	0	0	0	0	0	0	0	1	0	0	0	0	1	0	0
D5CPM4	D5CPM4	7	7	7	tr|D5CPM4|D5CPM4_SIDLE Transcriptional regulator, XRE family OS=Sideroxydans lithotrophicus (strain ES-1) OX=580332 GN=Slit_2794 PE=4 SV=1	1	7	7	7	3	4	4	0	0	0	4	0	4	0	0	0	3	2	2	2	5	4	1	1	3	2	5	3	3	4	4	0	0	0	4	0	4	0	0	0	3	2	2	2
D5CPM6	D5CPM6	6	6	6	tr|D5CPM6|D5CPM6_SIDLE YecA family protein OS=Sideroxydans lithotrophicus (strain ES-1) OX=580332 GN=Slit_2796 PE=4 SV=1	1	6	6	6	3	3	2	0	0	0	1	2	2	0	0	0	2	1	1	3	1	2	5	3	4	2	2	2	3	3	2	0	0	0	1	2	2	0	0	0	2	1	1	3
D5CPM7	D5CPM7	5	5	5	tr|D5CPM7|D5CPM7_SIDLE dUTPase OS=Sideroxydans lithotrophicus (strain ES-1) OX=580332 GN=Slit_2797 PE=4 SV=1	1	5	5	5	1	1	0	0	0	0	1	0	1	0	1	0	1	2	1	1	1	1	1	1	1	1	1	1	1	1	0	0	0	0	1	0	1	0	1	0	1	2	1	1
D5CPM8	D5CPM8	3	3	3	tr|D5CPM8|D5CPM8_SIDLE Uncharacterized protein OS=Sideroxydans lithotrophicus (strain ES-1) OX=580332 GN=Slit_2798 PE=4 SV=1	1	3	3	3	3	2	2	0	1	0	2	2	1	1	0	0	0	1	1	2	2	2	3	1	3	1	1	1	3	2	2	0	1	0	2	2	1	1	0	0	0	1	1	2
D5CPM9	D5CPM9	3	3	3	tr|D5CPM9|D5CPM9_SIDLE Methyltransferase type 11 OS=Sideroxydans lithotrophicus (strain ES-1) OX=580332 GN=Slit_2799 PE=4 SV=1	1	3	3	3	2	3	3	0	0	0	1	0	2	0	0	0	0	0	0	1	2	2	1	2	3	0	0	0	2	3	3	0	0	0	1	0	2	0	0	0	0	0	0	1
D5CPN0	D5CPN0	7	7	7	tr|D5CPN0|D5CPN0_SIDLE Putative transcriptional regulator, Crp/Fnr family OS=Sideroxydans lithotrophicus (strain ES-1) OX=580332 GN=Slit_2800 PE=4 SV=1	1	7	7	7	3	4	3	0	1	0	3	1	4	0	0	0	2	4	1	4	2	2	2	2	4	3	3	3	3	4	3	0	1	0	3	1	4	0	0	0	2	4	1	4
D5CPN2	D5CPN2	3	3	3	tr|D5CPN2|D5CPN2_SIDLE Isochorismatase hydrolase OS=Sideroxydans lithotrophicus (strain ES-1) OX=580332 GN=Slit_2802 PE=4 SV=1	1	3	3	3	3	1	1	0	1	1	2	1	2	1	1	0	1	2	1	2	1	1	2	1	1	2	2	2	3	1	1	0	1	1	2	1	2	1	1	0	1	2	1	2
D5CPN3	D5CPN3	4	4	4	tr|D5CPN3|D5CPN3_SIDLE PEBP family protein OS=Sideroxydans lithotrophicus (strain ES-1) OX=580332 GN=Slit_2803 PE=4 SV=1	1	4	4	4	2	2	2	0	0	0	2	2	2	0	0	0	0	0	0	0	3	2	2	0	1	0	0	0	2	2	2	0	0	0	2	2	2	0	0	0	0	0	0	0
D5CPN4	D5CPN4	25	25	25	tr|D5CPN4|D5CPN4_SIDLE Diguanylate cyclase with PAS/PAC sensor OS=Sideroxydans lithotrophicus (strain ES-1) OX=580332 GN=Slit_2804 PE=4 SV=1	1	25	25	25	11	11	11	0	2	1	9	8	10	0	2	0	4	5	3	7	5	5	7	8	11	4	4	5	11	11	11	0	2	1	9	8	10	0	2	0	4	5	3	7
D5CPN5	D5CPN5	6	6	6	tr|D5CPN5|D5CPN5_SIDLE Uncharacterized protein OS=Sideroxydans lithotrophicus (strain ES-1) OX=580332 GN=Slit_2805 PE=4 SV=1	1	6	6	6	2	4	4	0	1	1	2	3	2	0	2	1	0	4	2	3	1	2	2	3	3	0	1	1	2	4	4	0	1	1	2	3	2	0	2	1	0	4	2	3
D5CPN7	D5CPN7	14	12	12	tr|D5CPN7|D5CPN7_SIDLE Diguanylate cyclase/phosphodiesterase with PAS/PAC sensor(S) OS=Sideroxydans lithotrophicus (strain ES-1) OX=580332 GN=Slit_2807 PE=4 SV=1	1	14	12	12	2	5	3	1	1	1	5	5	4	2	1	1	4	5	3	4	3	3	3	3	2	3	3	4	1	4	2	0	0	0	4	4	3	1	0	0	3	4	2	3
D5CPN9	D5CPN9	16	16	16	tr|D5CPN9|D5CPN9_SIDLE Uncharacterized protein OS=Sideroxydans lithotrophicus (strain ES-1) OX=580332 GN=Slit_2809 PE=4 SV=1	1	16	16	16	7	10	7	2	3	3	6	6	4	3	2	2	3	6	5	5	7	6	9	9	10	4	7	6	7	10	7	2	3	3	6	6	4	3	2	2	3	6	5	5
D5CPP0	D5CPP0	5	5	5	tr|D5CPP0|D5CPP0_SIDLE Uncharacterized protein OS=Sideroxydans lithotrophicus (strain ES-1) OX=580332 GN=Slit_2810 PE=4 SV=1	1	5	5	5	4	4	4	1	1	1	4	3	4	1	3	1	3	4	4	4	4	4	3	4	4	2	2	2	4	4	4	1	1	1	4	3	4	1	3	1	3	4	4	4
D5CPP1	D5CPP1	9	7	6	tr|D5CPP1|D5CPP1_SIDLE Diguanylate cyclase/phosphodiesterase with PAS/PAC sensor(S) OS=Sideroxydans lithotrophicus (strain ES-1) OX=580332 GN=Slit_2811 PE=4 SV=1	1	9	7	6	2	4	2	1	0	0	1	1	2	0	1	0	2	0	2	1	1	1	2	3	3	0	2	1	1	3	2	0	0	0	0	0	1	0	0	0	1	0	1	0
D5CPP3	D5CPP3	1	1	1	tr|D5CPP3|D5CPP3_SIDLE Uncharacterized protein OS=Sideroxydans lithotrophicus (strain ES-1) OX=580332 GN=Slit_2813 PE=4 SV=1	1	1	1	1	0	0	0	0	0	0	0	0	0	0	0	0	0	0	0	0	0	0	0	0	0	0	0	0	0	0	0	0	0	0	0	0	0	0	0	0	0	0	0	0
D5CPP4	D5CPP4	15	15	15	tr|D5CPP4|D5CPP4_SIDLE Putative RNA methylase OS=Sideroxydans lithotrophicus (strain ES-1) OX=580332 GN=Slit_2814 PE=4 SV=1	1	15	15	15	5	7	6	0	0	0	5	6	7	0	0	0	3	4	3	3	6	5	3	5	4	2	3	2	5	7	6	0	0	0	5	6	7	0	0	0	3	4	3	3
D5CPP5	D5CPP5	1	1	1	tr|D5CPP5|D5CPP5_SIDLE Protoporphyrinogen IX oxidase OS=Sideroxydans lithotrophicus (strain ES-1) OX=580332 GN=Slit_2815 PE=3 SV=1	1	1	1	1	1	1	1	0	1	0	1	0	1	0	0	0	0	0	1	1	1	1	1	1	0	0	1	1	1	1	1	0	1	0	1	0	1	0	0	0	0	0	1	1
D5CPP7	D5CPP7	2	2	2	tr|D5CPP7|D5CPP7_SIDLE Uncharacterized protein OS=Sideroxydans lithotrophicus (strain ES-1) OX=580332 GN=Slit_2817 PE=4 SV=1	1	2	2	2	0	0	0	0	0	0	0	0	0	0	0	0	1	0	0	0	0	0	0	0	0	0	0	0	0	0	0	0	0	0	0	0	0	0	0	0	1	0	0	0
D5CPP8	D5CPP8	11	11	11	tr|D5CPP8|D5CPP8_SIDLE ABC transporter related protein OS=Sideroxydans lithotrophicus (strain ES-1) OX=580332 GN=Slit_2818 PE=4 SV=1	1	11	11	11	6	5	6	1	2	1	6	5	7	1	4	0	4	5	4	4	4	4	5	6	7	2	5	3	6	5	6	1	2	1	6	5	7	1	4	0	4	5	4	4
D5CPP9	D5CPP9	2	2	2	tr|D5CPP9|D5CPP9_SIDLE Esterase/lipase/thioesterase family protein OS=Sideroxydans lithotrophicus (strain ES-1) OX=580332 GN=Slit_2819 PE=4 SV=1	1	2	2	2	0	1	0	0	0	0	0	0	0	0	0	0	0	0	0	0	0	0	0	0	0	1	1	1	0	1	0	0	0	0	0	0	0	0	0	0	0	0	0	0
D5CPQ0	D5CPQ0	2	2	2	tr|D5CPQ0|D5CPQ0_SIDLE Putative ferredoxin 2fe-2s protein OS=Sideroxydans lithotrophicus (strain ES-1) OX=580332 GN=Slit_2820 PE=4 SV=1	1	2	2	2	1	1	1	0	0	0	1	0	1	0	0	0	1	1	0	0	1	1	1	0	1	0	0	1	1	1	1	0	0	0	1	0	1	0	0	0	1	1	0	0
D5CPQ2	D5CPQ2	3	3	3	tr|D5CPQ2|D5CPQ2_SIDLE Hemerythrin-like metal-binding protein OS=Sideroxydans lithotrophicus (strain ES-1) OX=580332 GN=Slit_2822 PE=3 SV=1	1	3	3	3	0	1	0	0	0	0	0	0	0	0	0	0	1	2	0	1	1	1	0	0	0	0	0	0	0	1	0	0	0	0	0	0	0	0	0	0	1	2	0	1
D5CPQ3	D5CPQ3	1	1	1	tr|D5CPQ3|D5CPQ3_SIDLE UPF0235 protein Slit_2823 OS=Sideroxydans lithotrophicus (strain ES-1) OX=580332 GN=Slit_2823 PE=3 SV=1	1	1	1	1	1	1	1	0	0	0	1	0	1	0	0	0	1	1	0	0	1	0	0	0	0	0	0	0	1	1	1	0	0	0	1	0	1	0	0	0	1	1	0	0
D5CPQ6	D5CPQ6	18	18	18	tr|D5CPQ6|D5CPQ6_SIDLE Putative PAS/PAC sensor protein OS=Sideroxydans lithotrophicus (strain ES-1) OX=580332 GN=Slit_2826 PE=4 SV=1	1	18	18	18	11	13	12	1	2	1	8	5	14	1	2	0	4	4	2	7	6	5	7	7	6	2	1	2	11	13	12	1	2	1	8	5	14	1	2	0	4	4	2	7
D5CPQ7	D5CPQ7	7	7	7	tr|D5CPQ7|D5CPQ7_SIDLE Response regulator receiver protein OS=Sideroxydans lithotrophicus (strain ES-1) OX=580332 GN=Slit_2827 PE=4 SV=1	1	7	7	7	4	3	1	0	0	0	2	1	4	0	0	0	0	0	0	1	1	2	4	3	2	1	1	0	4	3	1	0	0	0	2	1	4	0	0	0	0	0	0	1
D5CPQ8	D5CPQ8	13	13	13	tr|D5CPQ8|D5CPQ8_SIDLE Histidine kinase OS=Sideroxydans lithotrophicus (strain ES-1) OX=580332 GN=Slit_2828 PE=4 SV=1	1	13	13	13	6	5	10	0	0	0	6	4	6	0	0	0	1	2	0	2	3	4	4	6	6	0	0	0	6	5	10	0	0	0	6	4	6	0	0	0	1	2	0	2
D5CPQ9	D5CPQ9	1	1	1	tr|D5CPQ9|D5CPQ9_SIDLE Uncharacterized protein OS=Sideroxydans lithotrophicus (strain ES-1) OX=580332 GN=Slit_2829 PE=4 SV=1	1	1	1	1	1	1	1	0	0	0	1	0	1	0	0	0	0	1	0	1	1	1	1	1	0	0	0	0	1	1	1	0	0	0	1	0	1	0	0	0	0	1	0	1
D5CPR1	D5CPR1	3	3	2	tr|D5CPR1|D5CPR1_SIDLE Sulfur relay protein, TusE/DsrC/DsvC family OS=Sideroxydans lithotrophicus (strain ES-1) OX=580332 GN=Slit_2831 PE=3 SV=1	1	3	3	2	1	1	1	1	0	1	1	2	0	0	1	0	0	0	0	2	1	2	2	2	2	2	2	1	1	1	1	1	0	1	1	2	0	0	1	0	0	0	0	2
D5CPR2	D5CPR2	4	4	4	tr|D5CPR2|D5CPR2_SIDLE Uncharacterized protein OS=Sideroxydans lithotrophicus (strain ES-1) OX=580332 GN=Slit_2832 PE=4 SV=1	1	4	4	4	0	2	1	0	0	0	1	1	3	0	0	0	2	1	1	1	3	2	2	2	3	1	0	0	0	2	1	0	0	0	1	1	3	0	0	0	2	1	1	1
D5CPR3	D5CPR3	39	39	39	tr|D5CPR3|D5CPR3_SIDLE DNA polymerase I OS=Sideroxydans lithotrophicus (strain ES-1) OX=580332 GN=polA PE=3 SV=1	1	39	39	39	23	25	18	2	6	5	20	22	22	1	4	1	18	20	12	15	17	15	18	18	14	11	11	19	23	25	18	2	6	5	20	22	22	1	4	1	18	20	12	15
D5CPR4	D5CPR4	14	14	14	tr|D5CPR4|D5CPR4_SIDLE Cytokinin riboside 5-monophosphate phosphoribohydrolase OS=Sideroxydans lithotrophicus (strain ES-1) OX=580332 GN=Slit_2834 PE=3 SV=1	1	14	14	14	7	10	10	1	1	1	8	7	9	0	1	0	6	7	6	7	6	7	7	10	11	5	9	8	7	10	10	1	1	1	8	7	9	0	1	0	6	7	6	7
D5CPR5	D5CPR5	7	7	7	tr|D5CPR5|D5CPR5_SIDLE Uncharacterized protein OS=Sideroxydans lithotrophicus (strain ES-1) OX=580332 GN=Slit_2835 PE=4 SV=1	1	7	7	7	6	6	7	3	4	1	6	6	5	3	5	0	4	6	6	7	7	7	6	5	5	6	4	5	6	6	7	3	4	1	6	6	5	3	5	0	4	6	6	7
D5CPR6	D5CPR6	11	11	11	tr|D5CPR6|D5CPR6_SIDLE Homoserine kinase OS=Sideroxydans lithotrophicus (strain ES-1) OX=580332 GN=thrB PE=3 SV=1	1	11	11	11	5	4	4	1	3	1	3	3	3	2	1	1	3	3	3	4	3	4	4	3	4	2	2	3	5	4	4	1	3	1	3	3	3	2	1	1	3	3	3	4
D5CPR7	D5CPR7	3	3	3	tr|D5CPR7|D5CPR7_SIDLE Uncharacterized protein OS=Sideroxydans lithotrophicus (strain ES-1) OX=580332 GN=Slit_2837 PE=4 SV=1	1	3	3	3	1	3	1	0	0	0	0	1	1	0	0	0	0	0	0	1	1	2	0	0	0	0	0	0	1	3	1	0	0	0	0	1	1	0	0	0	0	0	0	1
D5CPR8	D5CPR8	2	2	2	tr|D5CPR8|D5CPR8_SIDLE Uncharacterized protein OS=Sideroxydans lithotrophicus (strain ES-1) OX=580332 GN=Slit_2838 PE=4 SV=1	1	2	2	2	1	1	1	1	1	1	1	1	1	0	1	0	1	0	1	1	0	1	1	1	1	2	1	1	1	1	1	1	1	1	1	1	1	0	1	0	1	0	1	1
D5CPR9	D5CPR9	5	5	5	tr|D5CPR9|D5CPR9_SIDLE Uncharacterized protein OS=Sideroxydans lithotrophicus (strain ES-1) OX=580332 GN=Slit_2839 PE=4 SV=1	1	5	5	5	3	3	4	1	1	1	2	3	3	0	0	0	2	2	2	2	2	2	2	2	2	2	2	2	3	3	4	1	1	1	2	3	3	0	0	0	2	2	2	2
D5CPS2	D5CPS2	5	5	5	tr|D5CPS2|D5CPS2_SIDLE Alkylhydroperoxidase like protein, AhpD family OS=Sideroxydans lithotrophicus (strain ES-1) OX=580332 GN=Slit_2842 PE=4 SV=1	1	5	5	5	2	3	4	0	1	0	4	4	4	1	1	0	3	3	2	5	3	4	3	2	3	3	2	2	2	3	4	0	1	0	4	4	4	1	1	0	3	3	2	5
D5CPS3	D5CPS3	3	3	3	tr|D5CPS3|D5CPS3_SIDLE MEKHLA domain protein OS=Sideroxydans lithotrophicus (strain ES-1) OX=580332 GN=Slit_2843 PE=4 SV=1	1	3	3	3	2	2	2	0	1	1	1	1	1	0	0	0	1	2	1	1	1	1	1	0	2	1	2	2	2	2	2	0	1	1	1	1	1	0	0	0	1	2	1	1
D5CPS4	D5CPS4	33	33	33	tr|D5CPS4|D5CPS4_SIDLE DNA helicase OS=Sideroxydans lithotrophicus (strain ES-1) OX=580332 GN=Slit_2844 PE=3 SV=1	1	33	33	33	17	18	14	2	5	4	15	11	16	3	7	1	18	16	15	13	12	12	10	9	9	7	10	14	17	18	14	2	5	4	15	11	16	3	7	1	18	16	15	13
D5CPS6	D5CPS6	27	27	27	tr|D5CPS6|D5CPS6_SIDLE Phosphoribulokinase OS=Sideroxydans lithotrophicus (strain ES-1) OX=580332 GN=Slit_2846 PE=3 SV=1	1	27	27	27	18	17	18	8	8	8	17	19	19	6	10	8	18	18	13	14	19	18	15	20	18	14	16	16	18	17	18	8	8	8	17	19	19	6	10	8	18	18	13	14
D5CPS7	D5CPS7	40	40	40	tr|D5CPS7|D5CPS7_SIDLE Leucine--tRNA ligase OS=Sideroxydans lithotrophicus (strain ES-1) OX=580332 GN=leuS PE=3 SV=1	1	40	40	40	19	21	22	3	3	2	20	16	26	3	5	1	21	23	14	21	25	22	19	20	18	8	13	19	19	21	22	3	3	2	20	16	26	3	5	1	21	23	14	21
D5CPS8	D5CPS8	9	9	9	tr|D5CPS8|D5CPS8_SIDLE LPS-assembly lipoprotein LptE OS=Sideroxydans lithotrophicus (strain ES-1) OX=580332 GN=lptE PE=3 SV=1	1	9	9	9	5	4	5	0	4	1	4	5	3	0	1	0	3	5	4	4	6	6	3	2	3	4	3	2	5	4	5	0	4	1	4	5	3	0	1	0	3	5	4	4
D5CPS9	D5CPS9	10	10	10	tr|D5CPS9|D5CPS9_SIDLE DNA polymerase III subunit delta OS=Sideroxydans lithotrophicus (strain ES-1) OX=580332 GN=Slit_2849 PE=4 SV=1	1	10	10	10	4	5	5	0	1	0	3	3	3	1	0	0	2	3	1	3	2	3	3	1	3	1	1	0	4	5	5	0	1	0	3	3	3	1	0	0	2	3	1	3
D5CPT0	D5CPT0	2	2	2	tr|D5CPT0|D5CPT0_SIDLE CutA1 divalent ion tolerance protein OS=Sideroxydans lithotrophicus (strain ES-1) OX=580332 GN=Slit_2850 PE=3 SV=1	1	2	2	2	0	0	0	0	0	0	0	0	0	0	0	0	0	0	0	0	0	0	0	0	0	0	0	0	0	0	0	0	0	0	0	0	0	0	0	0	0	0	0	0
D5CPT1	D5CPT1	14	14	14	tr|D5CPT1|D5CPT1_SIDLE Thiol:disulfide interchange protein DsbD OS=Sideroxydans lithotrophicus (strain ES-1) OX=580332 GN=dsbD PE=3 SV=1	1	14	14	14	5	5	6	4	3	4	5	3	6	1	4	1	6	7	4	5	5	5	2	3	3	3	3	4	5	5	6	4	3	4	5	3	6	1	4	1	6	7	4	5
D5CPT3	D5CPT3	7	7	7	tr|D5CPT3|D5CPT3_SIDLE 3-dehydroquinate dehydratase OS=Sideroxydans lithotrophicus (strain ES-1) OX=580332 GN=aroQ PE=3 SV=1	1	7	7	7	4	4	5	2	2	1	4	4	4	2	3	1	3	4	2	4	4	4	4	4	4	4	5	5	4	4	5	2	2	1	4	4	4	2	3	1	3	4	2	4
D5CPT4	D5CPT4	7	7	7	tr|D5CPT4|D5CPT4_SIDLE Biotin carboxyl carrier protein of acetyl-CoA carboxylase OS=Sideroxydans lithotrophicus (strain ES-1) OX=580332 GN=Slit_2854 PE=4 SV=1	1	7	7	7	2	2	3	1	1	1	3	2	3	1	1	0	3	4	3	4	4	4	2	2	2	1	2	2	2	2	3	1	1	1	3	2	3	1	1	0	3	4	3	4
D5CPT6	D5CPT6	17	17	17	tr|D5CPT6|D5CPT6_SIDLE Biotin carboxylase OS=Sideroxydans lithotrophicus (strain ES-1) OX=580332 GN=Slit_2856 PE=4 SV=1	1	17	17	17	14	12	13	9	12	7	13	14	14	3	8	3	14	14	11	15	15	15	12	13	13	12	11	12	14	12	13	9	12	7	13	14	14	3	8	3	14	14	11	15
D5CPT7	D5CPT7	11	11	11	tr|D5CPT7|D5CPT7_SIDLE Ribosomal protein L11 methyltransferase OS=Sideroxydans lithotrophicus (strain ES-1) OX=580332 GN=prmA PE=3 SV=1	1	11	11	11	7	8	6	1	1	3	5	5	6	0	1	0	6	5	5	5	8	6	6	3	5	5	4	6	7	8	6	1	1	3	5	5	6	0	1	0	6	5	5	5
D5CPT8	D5CPT8	9	9	9	tr|D5CPT8|D5CPT8_SIDLE MJ0042 family finger-like protein OS=Sideroxydans lithotrophicus (strain ES-1) OX=580332 GN=Slit_2858 PE=4 SV=1	1	9	9	9	5	5	4	1	1	2	3	2	3	0	0	0	2	2	0	2	4	3	4	4	4	3	4	5	5	5	4	1	1	2	3	2	3	0	0	0	2	2	0	2
D5CPT9	D5CPT9	16	16	16	tr|D5CPT9|D5CPT9_SIDLE Aminomethyltransferase OS=Sideroxydans lithotrophicus (strain ES-1) OX=580332 GN=gcvT PE=3 SV=1	1	16	16	16	8	10	10	5	6	7	9	10	12	6	8	4	9	11	8	11	12	12	11	11	10	8	9	9	8	10	10	5	6	7	9	10	12	6	8	4	9	11	8	11
D5CPU0	D5CPU0	3	3	3	tr|D5CPU0|D5CPU0_SIDLE Glycine cleavage system H protein OS=Sideroxydans lithotrophicus (strain ES-1) OX=580332 GN=gcvH PE=3 SV=1	1	3	3	3	1	1	1	1	0	0	1	1	1	0	0	0	1	1	0	1	1	1	0	1	1	0	1	1	1	1	1	1	0	0	1	1	1	0	0	0	1	1	0	1
D5CPU1	D5CPU1	39	39	39	tr|D5CPU1|D5CPU1_SIDLE Glycine dehydrogenase (decarboxylating) OS=Sideroxydans lithotrophicus (strain ES-1) OX=580332 GN=gcvP PE=3 SV=1	1	39	39	39	23	21	21	8	9	5	26	26	24	6	5	3	21	23	17	25	23	26	22	21	23	15	21	21	23	21	21	8	9	5	26	26	24	6	5	3	21	23	17	25
D5CPU2	D5CPU2	9	9	9	tr|D5CPU2|D5CPU2_SIDLE Thiol peroxidase OS=Sideroxydans lithotrophicus (strain ES-1) OX=580332 GN=tpx PE=3 SV=1	1	9	9	9	5	7	5	2	2	2	3	2	5	1	2	2	3	3	2	4	4	5	2	4	4	3	3	3	5	7	5	2	2	2	3	2	5	1	2	2	3	3	2	4
D5CPU4	D5CPU4	17	17	17	tr|D5CPU4|D5CPU4_SIDLE ATPase, P-type (Transporting), HAD superfamily, subfamily IC OS=Sideroxydans lithotrophicus (strain ES-1) OX=580332 GN=Slit_2864 PE=4 SV=1	1	17	17	17	6	8	2	0	0	0	4	1	4	1	0	0	2	0	0	2	2	2	3	3	5	1	2	1	6	8	2	0	0	0	4	1	4	1	0	0	2	0	0	2
D5CPU5	D5CPU5	2	2	2	tr|D5CPU5|D5CPU5_SIDLE Sodium/hydrogen exchanger OS=Sideroxydans lithotrophicus (strain ES-1) OX=580332 GN=Slit_2865 PE=4 SV=1	1	2	2	2	1	2	1	0	0	0	1	1	1	1	0	0	1	1	1	1	1	1	1	1	1	1	1	1	1	2	1	0	0	0	1	1	1	1	0	0	1	1	1	1
D5CPU6	D5CPU6	13	13	13	tr|D5CPU6|D5CPU6_SIDLE PfkB domain protein OS=Sideroxydans lithotrophicus (strain ES-1) OX=580332 GN=Slit_2866 PE=4 SV=1	1	13	13	13	7	7	7	5	5	4	6	6	8	3	3	1	6	7	6	6	6	6	7	8	8	7	6	6	7	7	7	5	5	4	6	6	8	3	3	1	6	7	6	6
D5CPU7	D5CPU7	5	5	5	tr|D5CPU7|D5CPU7_SIDLE Glyoxalase/bleomycin resistance protein/dioxygenase OS=Sideroxydans lithotrophicus (strain ES-1) OX=580332 GN=Slit_2867 PE=4 SV=1	1	5	5	5	0	3	1	1	0	0	1	1	1	0	0	0	1	1	1	1	0	2	2	1	2	1	0	2	0	3	1	1	0	0	1	1	1	0	0	0	1	1	1	1
D5CPU9	D5CPU9	2	2	2	tr|D5CPU9|D5CPU9_SIDLE Cold-shock DNA-binding domain protein OS=Sideroxydans lithotrophicus (strain ES-1) OX=580332 GN=Slit_2869 PE=4 SV=1	1	2	2	2	0	0	0	0	0	0	0	0	0	0	0	0	2	2	1	2	2	2	0	0	1	0	0	0	0	0	0	0	0	0	0	0	0	0	0	0	2	2	1	2
D5CPV2	D5CPV2	9	9	9	tr|D5CPV2|D5CPV2_SIDLE Beta-lactamase domain protein OS=Sideroxydans lithotrophicus (strain ES-1) OX=580332 GN=Slit_0878 PE=4 SV=1	1	9	9	9	7	5	5	0	0	0	5	3	3	0	0	0	0	0	0	2	3	3	4	3	3	0	1	0	7	5	5	0	0	0	5	3	3	0	0	0	0	0	0	2
D5CPV3	D5CPV3	24	23	23	tr|D5CPV3|D5CPV3_SIDLE Diguanylate cyclase/phosphodiesterase with PAS/PAC sensor(S) OS=Sideroxydans lithotrophicus (strain ES-1) OX=580332 GN=Slit_0879 PE=4 SV=1	1	24	23	23	11	15	13	1	1	1	7	7	6	1	1	1	3	3	2	4	4	4	13	7	8	3	9	3	10	14	12	0	0	0	6	6	5	0	0	0	2	2	1	3
D5CPV4	D5CPV4	6	6	6	tr|D5CPV4|D5CPV4_SIDLE NAD(+)--dinitrogen-reductase ADP-D-ribosyltransferase OS=Sideroxydans lithotrophicus (strain ES-1) OX=580332 GN=Slit_0880 PE=4 SV=1	1	6	6	6	0	0	0	0	0	0	0	0	0	0	0	0	1	1	0	0	0	1	0	0	0	0	0	0	0	0	0	0	0	0	0	0	0	0	0	0	1	1	0	0
D5CPW3	D5CPW3	9	9	9	tr|D5CPW3|D5CPW3_SIDLE Metal dependent phosphohydrolase OS=Sideroxydans lithotrophicus (strain ES-1) OX=580332 GN=Slit_0889 PE=4 SV=1	1	9	9	9	6	6	4	0	0	1	2	2	6	0	0	0	0	0	0	0	1	0	1	4	3	1	1	0	6	6	4	0	0	1	2	2	6	0	0	0	0	0	0	0
D5CPW8	D5CPW8	21	21	21	tr|D5CPW8|D5CPW8_SIDLE Uncharacterized protein putative lipoprotein-like protein OS=Sideroxydans lithotrophicus (strain ES-1) OX=580332 GN=Slit_0894 PE=4 SV=1	1	21	21	21	11	10	14	1	2	2	9	5	9	0	0	0	2	3	1	2	2	5	7	6	10	4	4	7	11	10	14	1	2	2	9	5	9	0	0	0	2	3	1	2
D5CPW9	D5CPW9	15	15	15	tr|D5CPW9|D5CPW9_SIDLE Molybdenum ABC transporter, periplasmic molybdate-binding protein OS=Sideroxydans lithotrophicus (strain ES-1) OX=580332 GN=Slit_0895 PE=3 SV=1	1	15	15	15	9	8	10	2	3	1	9	11	10	0	1	0	6	7	4	9	7	10	10	7	7	8	8	9	9	8	10	2	3	1	9	11	10	0	1	0	6	7	4	9
D5CPX1	D5CPX1	12	12	12	tr|D5CPX1|D5CPX1_SIDLE Molybdenum ABC transporter, periplasmic molybdate-binding protein OS=Sideroxydans lithotrophicus (strain ES-1) OX=580332 GN=Slit_0897 PE=3 SV=1	1	12	12	12	4	6	6	1	2	0	4	3	6	0	0	0	6	5	3	6	6	6	8	8	9	1	5	5	4	6	6	1	2	0	4	3	6	0	0	0	6	5	3	6
D5CPX3	D5CPX3	17	17	17	tr|D5CPX3|D5CPX3_SIDLE Molybdenum import ATP-binding protein ModC OS=Sideroxydans lithotrophicus (strain ES-1) OX=580332 GN=modC PE=3 SV=1	1	17	17	17	3	5	6	0	0	0	3	2	5	0	0	0	2	2	1	2	5	4	6	6	6	1	2	0	3	5	6	0	0	0	3	2	5	0	0	0	2	2	1	2
D5CPX4	D5CPX4	6	6	6	tr|D5CPX4|D5CPX4_SIDLE GCN5-related N-acetyltransferase OS=Sideroxydans lithotrophicus (strain ES-1) OX=580332 GN=Slit_0900 PE=4 SV=1	1	6	6	6	1	0	0	0	1	0	1	1	2	0	0	0	0	0	0	0	0	0	2	1	1	0	0	0	1	0	0	0	1	0	1	1	2	0	0	0	0	0	0	0
D5CPX6	D5CPX6	7	7	7	tr|D5CPX6|D5CPX6_SIDLE Uncharacterized protein OS=Sideroxydans lithotrophicus (strain ES-1) OX=580332 GN=Slit_0902 PE=4 SV=1	1	7	7	7	1	0	0	1	0	0	0	0	0	0	0	0	1	0	0	0	0	0	0	0	0	0	2	1	1	0	0	1	0	0	0	0	0	0	0	0	1	0	0	0
D5CPY7	D5CPY7	6	6	6	tr|D5CPY7|D5CPY7_SIDLE Nitroreductase domain-containing protein OS=Sideroxydans lithotrophicus (strain ES-1) OX=580332 GN=Slit_0913 PE=4 SV=1	1	6	6	6	1	0	1	0	1	0	0	1	1	0	0	0	0	0	0	0	0	0	0	0	0	0	0	1	1	0	1	0	1	0	0	1	1	0	0	0	0	0	0	0
D5CPZ1	D5CPZ1	13	13	13	tr|D5CPZ1|D5CPZ1_SIDLE Uncharacterized protein OS=Sideroxydans lithotrophicus (strain ES-1) OX=580332 GN=Slit_0917 PE=4 SV=1	1	13	13	13	6	5	5	0	0	0	6	1	5	0	0	0	2	3	1	4	7	5	5	4	6	4	2	3	6	5	5	0	0	0	6	1	5	0	0	0	2	3	1	4
D5CPZ2	D5CPZ2	2	2	2	tr|D5CPZ2|D5CPZ2_SIDLE Sodium/hydrogen exchanger OS=Sideroxydans lithotrophicus (strain ES-1) OX=580332 GN=Slit_0918 PE=4 SV=1	1	2	2	2	0	0	1	0	0	0	0	0	0	0	0	0	0	1	0	0	0	0	0	0	0	0	0	0	0	0	1	0	0	0	0	0	0	0	0	0	0	1	0	0
D5CPZ5	D5CPZ5	7	7	7	tr|D5CPZ5|D5CPZ5_SIDLE OmpA/MotB domain protein OS=Sideroxydans lithotrophicus (strain ES-1) OX=580332 GN=Slit_0921 PE=4 SV=1	1	7	7	7	0	0	0	0	0	0	0	0	0	0	0	0	3	3	1	5	3	3	0	0	0	0	3	3	0	0	0	0	0	0	0	0	0	0	0	0	3	3	1	5
D5CPZ8	D5CPZ8	51	51	51	tr|D5CPZ8|D5CPZ8_SIDLE Pyruvate, phosphate dikinase OS=Sideroxydans lithotrophicus (strain ES-1) OX=580332 GN=Slit_0924 PE=3 SV=1	1	51	51	51	30	33	32	7	11	10	29	30	31	9	12	5	17	22	15	24	25	27	26	29	31	20	21	21	30	33	32	7	11	10	29	30	31	9	12	5	17	22	15	24
D5CQ01	D5CQ01	4	4	4	tr|D5CQ01|D5CQ01_SIDLE Transcription elongation factor GreB OS=Sideroxydans lithotrophicus (strain ES-1) OX=580332 GN=greB PE=3 SV=1	1	4	4	4	1	0	0	0	0	0	1	0	1	0	0	0	1	1	1	0	0	0	1	1	1	1	1	0	1	0	0	0	0	0	1	0	1	0	0	0	1	1	1	0
D5CQ04	D5CQ04	3	3	3	tr|D5CQ04|D5CQ04_SIDLE Uncharacterized protein OS=Sideroxydans lithotrophicus (strain ES-1) OX=580332 GN=Slit_0930 PE=4 SV=1	1	3	3	3	0	0	0	0	0	0	0	0	0	0	0	0	0	3	1	0	0	1	0	0	0	0	0	0	0	0	0	0	0	0	0	0	0	0	0	0	0	3	1	0
D5CQ05	D5CQ05	12	12	12	tr|D5CQ05|D5CQ05_SIDLE NAD(P)-bd_dom domain-containing protein OS=Sideroxydans lithotrophicus (strain ES-1) OX=580332 GN=Slit_0931 PE=4 SV=1	1	12	12	12	0	1	1	0	1	1	1	0	3	0	0	0	4	8	3	3	3	3	1	1	2	2	1	3	0	1	1	0	1	1	1	0	3	0	0	0	4	8	3	3
D5CQ06	D5CQ06	10	10	10	tr|D5CQ06|D5CQ06_SIDLE Transcriptional regulator, TetR family OS=Sideroxydans lithotrophicus (strain ES-1) OX=580332 GN=Slit_0932 PE=4 SV=1	1	10	10	10	5	5	5	2	2	2	4	3	5	2	3	2	6	5	4	3	4	5	4	2	3	2	3	4	5	5	5	2	2	2	4	3	5	2	3	2	6	5	4	3
D5CQ07	D5CQ07	10	10	10	tr|D5CQ07|D5CQ07_SIDLE Efflux transporter, RND family, MFP subunit OS=Sideroxydans lithotrophicus (strain ES-1) OX=580332 GN=Slit_0933 PE=3 SV=1	1	10	10	10	8	8	8	5	5	4	7	6	7	4	5	1	8	9	9	8	8	8	8	8	7	7	7	8	8	8	8	5	5	4	7	6	7	4	5	1	8	9	9	8
D5CQ08	D5CQ08	40	40	40	tr|D5CQ08|D5CQ08_SIDLE Acriflavin resistance protein OS=Sideroxydans lithotrophicus (strain ES-1) OX=580332 GN=Slit_0934 PE=4 SV=1	1	40	40	40	21	17	18	9	11	8	9	9	10	2	5	0	20	25	16	14	14	13	11	10	12	10	15	16	21	17	18	9	11	8	9	9	10	2	5	0	20	25	16	14
D5CQ09	D5CQ09	29	2	2	tr|D5CQ09|D5CQ09_SIDLE Type I secretion outer membrane protein, TolC family OS=Sideroxydans lithotrophicus (strain ES-1) OX=580332 GN=Slit_0935 PE=3 SV=1	1	29	2	2	17	17	19	10	11	8	18	15	17	6	12	8	25	24	16	21	20	21	12	12	16	13	18	19	2	1	2	1	1	1	1	1	1	1	1	1	2	2	1	1
D5CQ10	D5CQ10	11	11	11	tr|D5CQ10|D5CQ10_SIDLE Diguanylate cyclase/phosphodiesterase with PAS/PAC sensor(S) OS=Sideroxydans lithotrophicus (strain ES-1) OX=580332 GN=Slit_0936 PE=4 SV=1	1	11	11	11	3	1	0	0	0	0	3	2	3	0	0	0	1	3	1	4	2	3	2	3	4	2	3	2	3	1	0	0	0	0	3	2	3	0	0	0	1	3	1	4
D5CQ11	D5CQ11	2	2	2	tr|D5CQ11|D5CQ11_SIDLE Uncharacterized protein OS=Sideroxydans lithotrophicus (strain ES-1) OX=580332 GN=Slit_0937 PE=4 SV=1	1	2	2	2	2	2	2	0	0	0	2	1	1	0	0	0	1	0	1	2	1	1	0	0	1	0	0	0	2	2	2	0	0	0	2	1	1	0	0	0	1	0	1	2
D5CQ12	D5CQ12	19	19	19	tr|D5CQ12|D5CQ12_SIDLE TonB-dependent receptor plug OS=Sideroxydans lithotrophicus (strain ES-1) OX=580332 GN=Slit_0938 PE=3 SV=1	1	19	19	19	9	9	8	1	0	0	6	5	6	0	0	0	3	6	2	6	5	9	8	5	5	6	3	4	9	9	8	1	0	0	6	5	6	0	0	0	3	6	2	6
D5CQ13	D5CQ13	23	23	23	tr|D5CQ13|D5CQ13_SIDLE Fmu (Sun) domain protein OS=Sideroxydans lithotrophicus (strain ES-1) OX=580332 GN=Slit_0939 PE=3 SV=1	1	23	23	23	9	9	8	0	0	1	9	6	7	0	2	1	8	8	5	5	5	7	3	2	4	4	7	6	9	9	8	0	0	1	9	6	7	0	2	1	8	8	5	5
D5CQ14	D5CQ14	7	7	7	tr|D5CQ14|D5CQ14_SIDLE Uncharacterized protein OS=Sideroxydans lithotrophicus (strain ES-1) OX=580332 GN=Slit_0940 PE=4 SV=1	1	7	7	7	4	5	3	0	0	0	2	1	4	0	0	0	4	4	1	4	4	3	3	3	3	1	2	3	4	5	3	0	0	0	2	1	4	0	0	0	4	4	1	4
D5CQ15	D5CQ15	4	4	4	tr|D5CQ15|D5CQ15_SIDLE Uncharacterized protein OS=Sideroxydans lithotrophicus (strain ES-1) OX=580332 GN=Slit_0941 PE=4 SV=1	1	4	4	4	1	2	2	0	1	1	3	3	2	0	0	0	2	1	2	1	1	1	0	1	1	2	2	0	1	2	2	0	1	1	3	3	2	0	0	0	2	1	2	1
D5CQ16	D5CQ16	12	12	12	tr|D5CQ16|D5CQ16_SIDLE Phosphoribosylglycinamide formyltransferase OS=Sideroxydans lithotrophicus (strain ES-1) OX=580332 GN=purN PE=3 SV=1	1	12	12	12	2	5	4	1	1	4	3	3	5	0	0	1	3	2	2	2	1	3	2	3	2	3	3	4	2	5	4	1	1	4	3	3	5	0	0	1	3	2	2	2
D5CQ17	D5CQ17	17	17	17	tr|D5CQ17|D5CQ17_SIDLE Phosphoribosylformylglycinamidine cyclo-ligase OS=Sideroxydans lithotrophicus (strain ES-1) OX=580332 GN=purM PE=3 SV=1	1	17	17	17	9	10	9	3	5	2	8	7	9	1	4	1	6	7	5	9	9	7	7	7	7	6	7	5	9	10	9	3	5	2	8	7	9	1	4	1	6	7	5	9
D5CQ18	D5CQ18	4	4	4	tr|D5CQ18|D5CQ18_SIDLE DnaA regulatory inactivator Hda OS=Sideroxydans lithotrophicus (strain ES-1) OX=580332 GN=Slit_0944 PE=4 SV=1	1	4	4	4	3	2	2	0	1	0	1	1	1	0	1	0	3	2	1	0	2	0	1	0	0	2	1	0	3	2	2	0	1	0	1	1	1	0	1	0	3	2	1	0
D5CQ19	D5CQ19	7	7	7	tr|D5CQ19|D5CQ19_SIDLE Outer membrane protein domain-containing protein OS=Sideroxydans lithotrophicus (strain ES-1) OX=580332 GN=Slit_0945 PE=4 SV=1	1	7	7	7	4	4	5	1	2	2	3	3	4	0	2	1	2	3	3	2	3	3	4	3	3	3	3	3	4	4	5	1	2	2	3	3	4	0	2	1	2	3	3	2
D5CQ20	D5CQ20	12	12	12	tr|D5CQ20|D5CQ20_SIDLE HAD-superfamily subfamily IB hydrolase, TIGR01490 OS=Sideroxydans lithotrophicus (strain ES-1) OX=580332 GN=Slit_0946 PE=4 SV=1	1	12	12	12	4	5	5	1	0	1	4	3	3	0	0	0	5	6	4	3	3	3	2	1	3	2	3	3	4	5	5	1	0	1	4	3	3	0	0	0	5	6	4	3
D5CQ21	D5CQ21	30	30	30	tr|D5CQ21|D5CQ21_SIDLE Poly(A) polymerase I OS=Sideroxydans lithotrophicus (strain ES-1) OX=580332 GN=pcnB PE=3 SV=1	1	30	30	30	12	17	16	8	6	5	16	12	13	2	6	2	15	15	14	16	15	16	14	14	16	10	14	14	12	17	16	8	6	5	16	12	13	2	6	2	15	15	14	16
D5CQ22	D5CQ22	2	2	2	tr|D5CQ22|D5CQ22_SIDLE 2-amino-4-hydroxy-6-hydroxymethyldihydropteridine pyrophosphokinase OS=Sideroxydans lithotrophicus (strain ES-1) OX=580332 GN=Slit_0948 PE=3 SV=1	1	2	2	2	0	0	0	0	0	0	0	0	0	0	0	0	0	0	0	0	1	1	0	0	0	0	0	0	0	0	0	0	0	0	0	0	0	0	0	0	0	0	0	0
D5CQ23	D5CQ23	8	8	8	tr|D5CQ23|D5CQ23_SIDLE Deoxynucleoside kinase OS=Sideroxydans lithotrophicus (strain ES-1) OX=580332 GN=Slit_0949 PE=4 SV=1	1	8	8	8	5	5	5	1	4	3	5	5	6	2	3	2	5	7	5	6	5	5	5	5	5	5	4	5	5	5	5	1	4	3	5	5	6	2	3	2	5	7	5	6
D5CQ24	D5CQ24	7	7	7	tr|D5CQ24|D5CQ24_SIDLE 3-methyl-2-oxobutanoate hydroxymethyltransferase OS=Sideroxydans lithotrophicus (strain ES-1) OX=580332 GN=panB PE=3 SV=1	1	7	7	7	4	5	4	2	2	1	4	3	4	0	1	0	4	4	2	2	2	3	3	3	3	1	2	2	4	5	4	2	2	1	4	3	4	0	1	0	4	4	2	2
D5CQ25	D5CQ25	12	12	12	tr|D5CQ25|D5CQ25_SIDLE Pantothenate synthetase OS=Sideroxydans lithotrophicus (strain ES-1) OX=580332 GN=panC PE=3 SV=1	1	12	12	12	5	6	6	1	1	1	3	1	3	0	1	0	2	1	2	4	4	1	2	2	3	2	1	2	5	6	6	1	1	1	3	1	3	0	1	0	2	1	2	4
D5CQ27	D5CQ27	30	30	30	tr|D5CQ27|D5CQ27_SIDLE Adenylosuccinate lyase OS=Sideroxydans lithotrophicus (strain ES-1) OX=580332 GN=Slit_0953 PE=3 SV=1	1	30	30	30	12	14	15	6	5	5	14	12	14	4	8	3	12	13	11	12	13	12	11	12	13	8	13	13	12	14	15	6	5	5	14	12	14	4	8	3	12	13	11	12
D5CQ28	D5CQ28	12	12	12	tr|D5CQ28|D5CQ28_SIDLE tRNA-specific 2-thiouridylase MnmA OS=Sideroxydans lithotrophicus (strain ES-1) OX=580332 GN=mnmA PE=3 SV=1	1	12	12	12	7	6	6	0	3	0	5	4	7	0	1	0	4	4	2	3	4	4	3	5	8	3	3	3	7	6	6	0	3	0	5	4	7	0	1	0	4	4	2	3
D5CQ29	D5CQ29	6	6	6	tr|D5CQ29|D5CQ29_SIDLE Phosphatase NudJ OS=Sideroxydans lithotrophicus (strain ES-1) OX=580332 GN=nudJ PE=3 SV=1	1	6	6	6	1	1	1	1	1	0	1	1	1	0	1	0	1	1	1	1	1	1	2	1	2	1	1	1	1	1	1	1	1	0	1	1	1	0	1	0	1	1	1	1
D5CQ32	D5CQ32	11	11	11	tr|D5CQ32|D5CQ32_SIDLE S-adenosylmethionine:tRNA ribosyltransferase-isomerase OS=Sideroxydans lithotrophicus (strain ES-1) OX=580332 GN=queA PE=3 SV=1	1	11	11	11	2	2	3	0	0	1	2	2	3	0	0	0	2	2	1	2	2	3	3	2	3	2	3	1	2	2	3	0	0	1	2	2	3	0	0	0	2	2	1	2
D5CQ33	D5CQ33	10	10	10	tr|D5CQ33|D5CQ33_SIDLE Queuine tRNA-ribosyltransferase OS=Sideroxydans lithotrophicus (strain ES-1) OX=580332 GN=tgt PE=3 SV=1	1	10	10	10	3	5	5	2	2	1	4	5	4	1	2	0	4	4	4	4	4	4	4	4	4	5	4	4	3	5	5	2	2	1	4	5	4	1	2	0	4	4	4	4
D5CQ34	D5CQ34	5	5	5	tr|D5CQ34|D5CQ34_SIDLE Sec translocon accessory complex subunit YajC OS=Sideroxydans lithotrophicus (strain ES-1) OX=580332 GN=yajC PE=3 SV=1	1	5	5	5	4	5	4	3	4	3	4	4	4	3	3	3	5	4	4	4	5	4	3	4	4	5	4	4	4	5	4	3	4	3	4	4	4	3	3	3	5	4	4	4
D5CQ35	D5CQ35	40	40	40	tr|D5CQ35|D5CQ35_SIDLE Protein translocase subunit SecD OS=Sideroxydans lithotrophicus (strain ES-1) OX=580332 GN=secD PE=3 SV=1	1	40	40	40	22	26	27	17	18	17	19	22	24	16	15	10	23	22	22	21	22	23	21	24	22	25	26	27	22	26	27	17	18	17	19	22	24	16	15	10	23	22	22	21
D5CQ36	D5CQ36	9	9	9	tr|D5CQ36|D5CQ36_SIDLE Protein-export membrane protein SecF OS=Sideroxydans lithotrophicus (strain ES-1) OX=580332 GN=secF PE=3 SV=1	1	9	9	9	8	8	8	3	3	0	8	6	8	2	5	1	7	8	7	7	7	8	7	7	8	5	5	5	8	8	8	3	3	0	8	6	8	2	5	1	7	8	7	7
D5CQ38	D5CQ38	6	6	6	tr|D5CQ38|D5CQ38_SIDLE Glutamyl-Q tRNA(Asp) synthetase OS=Sideroxydans lithotrophicus (strain ES-1) OX=580332 GN=gluQ PE=3 SV=1	1	6	6	6	3	2	1	1	1	0	3	2	3	0	0	0	0	1	0	0	0	2	2	2	2	2	2	0	3	2	1	1	1	0	3	2	3	0	0	0	0	1	0	0
D5CQ39	D5CQ39	41	41	41	tr|D5CQ39|D5CQ39_SIDLE ATP-dependent Clp protease, ATP-binding subunit clpA OS=Sideroxydans lithotrophicus (strain ES-1) OX=580332 GN=Slit_0965 PE=3 SV=1	1	41	41	41	20	22	26	11	12	10	24	24	23	5	11	6	20	23	18	25	28	28	21	19	20	18	21	20	20	22	26	11	12	10	24	24	23	5	11	6	20	23	18	25
D5CQ40	D5CQ40	5	5	5	tr|D5CQ40|D5CQ40_SIDLE ATP-dependent Clp protease adapter protein ClpS OS=Sideroxydans lithotrophicus (strain ES-1) OX=580332 GN=clpS PE=3 SV=1	1	5	5	5	0	1	1	1	0	0	1	1	1	0	0	0	2	1	1	2	2	2	1	2	1	1	1	1	0	1	1	1	0	0	1	1	1	0	0	0	2	1	1	2
D5CQ41	D5CQ41	5	5	5	tr|D5CQ41|D5CQ41_SIDLE Cold-shock DNA-binding domain protein OS=Sideroxydans lithotrophicus (strain ES-1) OX=580332 GN=Slit_0967 PE=4 SV=1	1	5	5	5	1	2	2	1	3	2	3	2	3	1	1	1	3	2	1	2	2	2	2	3	2	4	3	3	1	2	2	1	3	2	3	2	3	1	1	1	3	2	1	2
D5CQ42	D5CQ42	47	47	47	tr|D5CQ42|D5CQ42_SIDLE Isocitrate dehydrogenase [NADP] OS=Sideroxydans lithotrophicus (strain ES-1) OX=580332 GN=Slit_0968 PE=3 SV=1	1	47	47	47	29	28	28	11	13	12	28	26	30	9	17	7	23	22	17	26	28	27	24	27	29	22	24	22	29	28	28	11	13	12	28	26	30	9	17	7	23	22	17	26
D5CQ45	D5CQ45	2	2	2	tr|D5CQ45|D5CQ45_SIDLE Regulatory protein, FmdB family OS=Sideroxydans lithotrophicus (strain ES-1) OX=580332 GN=Slit_0971 PE=4 SV=1	1	2	2	2	1	0	0	0	1	1	0	0	0	0	0	0	1	1	0	0	0	1	0	0	0	0	0	1	1	0	0	0	1	1	0	0	0	0	0	0	1	1	0	0
D5CQ46	D5CQ46	6	6	6	tr|D5CQ46|D5CQ46_SIDLE Uncharacterized protein OS=Sideroxydans lithotrophicus (strain ES-1) OX=580332 GN=Slit_0972 PE=4 SV=1	1	6	6	6	2	6	2	1	1	0	3	3	3	0	1	0	3	1	3	2	3	2	3	3	3	2	3	2	2	6	2	1	1	0	3	3	3	0	1	0	3	1	3	2
D5CQ47	D5CQ47	37	37	37	tr|D5CQ47|D5CQ47_SIDLE Aspartate--tRNA(Asp/Asn) ligase OS=Sideroxydans lithotrophicus (strain ES-1) OX=580332 GN=aspS PE=3 SV=1	1	37	37	37	22	25	23	13	16	11	20	22	23	8	13	6	23	24	22	22	22	26	22	23	24	19	21	18	22	25	23	13	16	11	20	22	23	8	13	6	23	24	22	22
D5CQ49	D5CQ49	7	7	7	tr|D5CQ49|D5CQ49_SIDLE Barstar domain-containing protein OS=Sideroxydans lithotrophicus (strain ES-1) OX=580332 GN=Slit_0975 PE=3 SV=1	1	7	7	7	2	3	3	0	0	0	2	2	2	0	0	0	0	3	3	3	2	2	3	2	3	2	3	1	2	3	3	0	0	0	2	2	2	0	0	0	0	3	3	3
D5CQ50	D5CQ50	5	5	5	tr|D5CQ50|D5CQ50_SIDLE NUDIX hydrolase OS=Sideroxydans lithotrophicus (strain ES-1) OX=580332 GN=Slit_0976 PE=4 SV=1	1	5	5	5	2	3	3	0	0	0	2	2	2	0	0	0	1	1	1	1	1	1	2	1	2	1	0	1	2	3	3	0	0	0	2	2	2	0	0	0	1	1	1	1
D5CQ51	D5CQ51	11	11	11	tr|D5CQ51|D5CQ51_SIDLE Quinolinate synthase OS=Sideroxydans lithotrophicus (strain ES-1) OX=580332 GN=Slit_0977 PE=4 SV=1	1	11	11	11	5	7	5	2	0	2	4	5	6	1	1	1	3	4	5	4	4	4	5	5	5	3	6	4	5	7	5	2	0	2	4	5	6	1	1	1	3	4	5	4
D5CQ52	D5CQ52	7	7	7	tr|D5CQ52|D5CQ52_SIDLE Endonuclease/exonuclease/phosphatase OS=Sideroxydans lithotrophicus (strain ES-1) OX=580332 GN=Slit_0978 PE=4 SV=1	1	7	7	7	1	1	1	0	0	0	1	0	1	0	0	0	0	0	0	0	0	0	1	2	1	0	2	0	1	1	1	0	0	0	1	0	1	0	0	0	0	0	0	0
D5CQ53	D5CQ53	7	7	7	tr|D5CQ53|D5CQ53_SIDLE Cardiolipin synthase B OS=Sideroxydans lithotrophicus (strain ES-1) OX=580332 GN=clsB PE=3 SV=1	1	7	7	7	1	1	1	0	0	0	2	1	2	0	0	0	0	1	0	0	1	1	3	3	1	0	0	1	1	1	1	0	0	0	2	1	2	0	0	0	0	1	0	0
D5CQ54	D5CQ54	29	29	28	tr|D5CQ54|D5CQ54_SIDLE Alpha-1,4 glucan phosphorylase OS=Sideroxydans lithotrophicus (strain ES-1) OX=580332 GN=Slit_0980 PE=3 SV=1	1	29	29	28	18	20	23	2	8	4	13	12	20	2	6	1	11	10	8	15	16	14	14	16	17	8	10	12	18	20	23	2	8	4	13	12	20	2	6	1	11	10	8	15
D5CQ55	D5CQ55	8	8	8	tr|D5CQ55|D5CQ55_SIDLE Glucokinase OS=Sideroxydans lithotrophicus (strain ES-1) OX=580332 GN=glk PE=3 SV=1	1	8	8	8	4	4	4	1	0	0	3	3	4	1	1	0	2	3	1	4	3	4	4	5	2	2	4	4	4	4	4	1	0	0	3	3	4	1	1	0	2	3	1	4
D5CQ56	D5CQ56	18	17	17	tr|D5CQ56|D5CQ56_SIDLE ABC transporter related protein OS=Sideroxydans lithotrophicus (strain ES-1) OX=580332 GN=Slit_0982 PE=4 SV=1	1	18	17	17	5	9	6	2	1	1	7	7	10	1	1	0	5	8	3	6	7	4	5	4	7	5	3	4	4	8	5	2	1	1	6	6	9	0	1	0	5	7	3	5
D5CQ58	D5CQ58	8	8	8	tr|D5CQ58|D5CQ58_SIDLE Transcriptional regulator, LysR family OS=Sideroxydans lithotrophicus (strain ES-1) OX=580332 GN=Slit_0984 PE=3 SV=1	1	8	8	8	2	4	4	0	0	0	1	1	0	1	1	0	1	1	1	2	2	2	2	1	1	0	1	1	2	4	4	0	0	0	1	1	0	1	1	0	1	1	1	2
D5CQ59	D5CQ59	6	6	6	tr|D5CQ59|D5CQ59_SIDLE Ribulose bisphosphate carboxylase large chain OS=Sideroxydans lithotrophicus (strain ES-1) OX=580332 GN=cbbL PE=3 SV=1	1	6	6	6	0	0	0	0	0	0	1	0	1	0	2	0	1	2	0	2	2	2	0	0	1	2	1	1	0	0	0	0	0	0	1	0	1	0	2	0	1	2	0	2
D5CQ60	D5CQ60	2	2	2	tr|D5CQ60|D5CQ60_SIDLE Ribulose-bisphosphate carboxylase OS=Sideroxydans lithotrophicus (strain ES-1) OX=580332 GN=Slit_0986 PE=4 SV=1	1	2	2	2	0	0	0	0	0	0	1	2	1	1	1	1	0	0	0	1	0	0	0	0	0	1	2	1	0	0	0	0	0	0	1	2	1	1	1	1	0	0	0	1
D5CQ68	D5CQ68	4	4	4	tr|D5CQ68|D5CQ68_SIDLE Uncharacterized protein OS=Sideroxydans lithotrophicus (strain ES-1) OX=580332 GN=Slit_0994 PE=4 SV=1	1	4	4	4	0	0	0	0	0	0	1	1	1	0	0	0	0	0	0	0	0	0	0	0	0	0	1	0	0	0	0	0	0	0	1	1	1	0	0	0	0	0	0	0
D5CQ69	D5CQ69	1	1	1	tr|D5CQ69|D5CQ69_SIDLE Putative transcriptional regulator, ArsR family OS=Sideroxydans lithotrophicus (strain ES-1) OX=580332 GN=Slit_0995 PE=4 SV=1	1	1	1	1	1	1	1	0	0	0	1	0	0	0	0	0	0	0	0	0	0	1	0	0	0	0	0	0	1	1	1	0	0	0	1	0	0	0	0	0	0	0	0	0
D5CQ70	D5CQ70	3	3	3	tr|D5CQ70|D5CQ70_SIDLE Protein-tyrosine-phosphatase OS=Sideroxydans lithotrophicus (strain ES-1) OX=580332 GN=Slit_0996 PE=4 SV=1	1	3	3	3	0	0	0	0	0	0	1	2	2	0	0	0	3	3	3	3	3	3	0	0	1	0	1	1	0	0	0	0	0	0	1	2	2	0	0	0	3	3	3	3
D5CQ72	D5CQ72	2	2	2	tr|D5CQ72|D5CQ72_SIDLE RNA polymerase sigma factor OS=Sideroxydans lithotrophicus (strain ES-1) OX=580332 GN=Slit_0998 PE=3 SV=1	1	2	2	2	0	1	1	0	0	0	1	1	2	0	0	0	1	1	0	1	1	2	0	0	0	0	0	0	0	1	1	0	0	0	1	1	2	0	0	0	1	1	0	1
D5CQ74	D5CQ74	3	3	3	tr|D5CQ74|D5CQ74_SIDLE Translation initiation factor IF-1 OS=Sideroxydans lithotrophicus (strain ES-1) OX=580332 GN=infA PE=3 SV=1	1	3	3	3	0	0	0	0	0	0	0	0	0	0	0	0	2	2	1	2	2	3	0	0	0	1	2	1	0	0	0	0	0	0	0	0	0	0	0	0	2	2	1	2
D5CQ75	D5CQ75	8	8	8	tr|D5CQ75|D5CQ75_SIDLE Bis(5-nucleosyl)-tetraphosphatase, symmetrical OS=Sideroxydans lithotrophicus (strain ES-1) OX=580332 GN=apaH PE=3 SV=1	1	8	8	8	4	4	3	0	1	0	5	2	3	0	0	0	4	2	0	3	4	4	3	4	5	2	1	1	4	4	3	0	1	0	5	2	3	0	0	0	4	2	0	3
D5CQ76	D5CQ76	2	2	2	tr|D5CQ76|D5CQ76_SIDLE Membrane bound O-acyl transferase MBOAT family protein OS=Sideroxydans lithotrophicus (strain ES-1) OX=580332 GN=Slit_2872 PE=3 SV=1	1	2	2	2	1	1	1	0	0	0	1	1	1	0	0	0	0	1	0	1	1	1	1	1	1	0	0	0	1	1	1	0	0	0	1	1	1	0	0	0	0	1	0	1
D5CQ77	D5CQ77	13	13	13	tr|D5CQ77|D5CQ77_SIDLE Uncharacterized protein OS=Sideroxydans lithotrophicus (strain ES-1) OX=580332 GN=Slit_2873 PE=4 SV=1	1	13	13	13	6	3	3	0	0	0	5	6	4	0	0	0	3	3	3	3	2	3	4	6	5	4	3	3	6	3	3	0	0	0	5	6	4	0	0	0	3	3	3	3
D5CQ78	D5CQ78	8	8	8	tr|D5CQ78|D5CQ78_SIDLE Glycosyl transferase family 2 OS=Sideroxydans lithotrophicus (strain ES-1) OX=580332 GN=Slit_2874 PE=4 SV=1	1	8	8	8	4	5	6	1	1	1	4	2	5	2	1	0	4	4	3	4	5	4	3	3	4	2	2	2	4	5	6	1	1	1	4	2	5	2	1	0	4	4	3	4
D5CQ79	D5CQ79	4	4	4	tr|D5CQ79|D5CQ79_SIDLE O-antigen polymerase OS=Sideroxydans lithotrophicus (strain ES-1) OX=580332 GN=Slit_2875 PE=4 SV=1	1	4	4	4	2	1	2	0	0	1	2	1	3	0	0	0	1	1	1	1	1	0	2	1	2	1	1	1	2	1	2	0	0	1	2	1	3	0	0	0	1	1	1	1
D5CQ80	D5CQ80	17	17	17	tr|D5CQ80|D5CQ80_SIDLE Glycosyl transferase group 1 OS=Sideroxydans lithotrophicus (strain ES-1) OX=580332 GN=Slit_2876 PE=4 SV=1	1	17	17	17	9	7	9	2	3	3	7	5	8	0	1	0	5	11	4	7	9	9	7	6	6	4	9	7	9	7	9	2	3	3	7	5	8	0	1	0	5	11	4	7
D5CQ81	D5CQ81	7	7	7	tr|D5CQ81|D5CQ81_SIDLE Methyltransferase type 11 OS=Sideroxydans lithotrophicus (strain ES-1) OX=580332 GN=Slit_2877 PE=4 SV=1	1	7	7	7	4	5	4	0	0	0	4	2	4	0	0	0	2	3	1	1	2	2	1	4	4	1	3	3	4	5	4	0	0	0	4	2	4	0	0	0	2	3	1	1
D5CQ82	D5CQ82	8	8	8	tr|D5CQ82|D5CQ82_SIDLE Glycosyl transferase family 2 OS=Sideroxydans lithotrophicus (strain ES-1) OX=580332 GN=Slit_2878 PE=4 SV=1	1	8	8	8	3	3	5	0	0	0	3	3	3	0	1	1	2	2	2	3	3	3	3	4	4	2	1	4	3	3	5	0	0	0	3	3	3	0	1	1	2	2	2	3
D5CQ83	D5CQ83	8	8	8	tr|D5CQ83|D5CQ83_SIDLE Glycosyl transferase family 2 OS=Sideroxydans lithotrophicus (strain ES-1) OX=580332 GN=Slit_2879 PE=4 SV=1	1	8	8	8	1	2	2	1	1	0	2	1	2	1	1	1	1	1	2	1	1	2	0	1	1	0	1	1	1	2	2	1	1	0	2	1	2	1	1	1	1	1	2	1
D5CQ84	D5CQ84	29	29	29	tr|D5CQ84|D5CQ84_SIDLE Polysaccharide biosynthesis protein CapD OS=Sideroxydans lithotrophicus (strain ES-1) OX=580332 GN=Slit_2880 PE=3 SV=1	1	29	29	29	9	9	9	3	3	3	6	6	6	1	1	1	4	8	4	6	6	7	6	8	6	6	8	9	9	9	9	3	3	3	6	6	6	1	1	1	4	8	4	6
D5CQ85	D5CQ85	3	3	3	tr|D5CQ85|D5CQ85_SIDLE Glycosyl transferase, family 4, conserved region OS=Sideroxydans lithotrophicus (strain ES-1) OX=580332 GN=Slit_2881 PE=4 SV=1	1	3	3	3	0	1	1	1	1	0	1	1	2	0	0	0	0	1	1	1	1	0	2	1	1	1	0	0	0	1	1	1	1	0	1	1	2	0	0	0	0	1	1	1
D5CQ86	D5CQ86	15	15	15	tr|D5CQ86|D5CQ86_SIDLE NAD-dependent epimerase/dehydratase OS=Sideroxydans lithotrophicus (strain ES-1) OX=580332 GN=Slit_2882 PE=4 SV=1	1	15	15	15	5	7	9	2	1	1	4	4	5	1	1	0	6	7	2	5	7	8	5	5	6	3	5	4	5	7	9	2	1	1	4	4	5	1	1	0	6	7	2	5
D5CQ88	D5CQ88	18	18	18	tr|D5CQ88|D5CQ88_SIDLE Uncharacterized protein OS=Sideroxydans lithotrophicus (strain ES-1) OX=580332 GN=Slit_2884 PE=4 SV=1	1	18	18	18	8	10	9	5	2	3	9	8	8	1	5	1	8	9	8	9	10	8	6	7	8	7	9	10	8	10	9	5	2	3	9	8	8	1	5	1	8	9	8	9
D5CQ89	D5CQ89	8	8	8	tr|D5CQ89|D5CQ89_SIDLE Glycosyl transferase family 2 OS=Sideroxydans lithotrophicus (strain ES-1) OX=580332 GN=Slit_2885 PE=4 SV=1	1	8	8	8	0	2	2	0	0	0	2	3	2	0	0	0	2	2	2	2	2	1	2	2	1	0	0	1	0	2	2	0	0	0	2	3	2	0	0	0	2	2	2	2
D5CQ90	D5CQ90	8	8	8	tr|D5CQ90|D5CQ90_SIDLE Glycosyl transferase family 2 OS=Sideroxydans lithotrophicus (strain ES-1) OX=580332 GN=Slit_2886 PE=4 SV=1	1	8	8	8	3	3	1	1	1	1	2	3	2	0	1	1	2	3	2	2	1	3	2	2	3	1	1	2	3	3	1	1	1	1	2	3	2	0	1	1	2	3	2	2
D5CQ91	D5CQ91	11	11	11	tr|D5CQ91|D5CQ91_SIDLE Glycosyl transferase family 2 OS=Sideroxydans lithotrophicus (strain ES-1) OX=580332 GN=Slit_2887 PE=4 SV=1	1	11	11	11	3	4	4	0	2	0	4	6	5	0	0	0	3	4	3	3	3	4	3	2	4	1	4	5	3	4	4	0	2	0	4	6	5	0	0	0	3	4	3	3
D5CQ92	D5CQ92	5	5	5	tr|D5CQ92|D5CQ92_SIDLE NAD-dependent epimerase/dehydratase OS=Sideroxydans lithotrophicus (strain ES-1) OX=580332 GN=Slit_2888 PE=4 SV=1	1	5	5	5	1	3	3	0	1	1	3	3	2	0	1	0	2	3	3	1	3	1	3	3	4	1	2	1	1	3	3	0	1	1	3	3	2	0	1	0	2	3	3	1
D5CQ93	D5CQ93	13	13	13	tr|D5CQ93|D5CQ93_SIDLE Glycosyl transferase family 11 OS=Sideroxydans lithotrophicus (strain ES-1) OX=580332 GN=Slit_2889 PE=4 SV=1	1	13	13	13	1	3	1	1	0	0	2	3	2	0	0	0	2	3	0	3	1	2	3	2	5	1	1	2	1	3	1	1	0	0	2	3	2	0	0	0	2	3	0	3
D5CQ94	D5CQ94	9	9	9	tr|D5CQ94|D5CQ94_SIDLE Putative fucosyl transferase OS=Sideroxydans lithotrophicus (strain ES-1) OX=580332 GN=Slit_2890 PE=3 SV=1	1	9	9	9	3	5	4	1	1	0	5	2	3	2	2	0	3	4	2	3	2	3	3	2	3	3	3	2	3	5	4	1	1	0	5	2	3	2	2	0	3	4	2	3
D5CQ95	D5CQ95	7	7	7	tr|D5CQ95|D5CQ95_SIDLE Glycosyl transferase family 2 OS=Sideroxydans lithotrophicus (strain ES-1) OX=580332 GN=Slit_2891 PE=4 SV=1	1	7	7	7	3	4	4	0	0	0	0	0	1	0	0	0	0	2	0	2	1	0	1	1	0	0	0	0	3	4	4	0	0	0	0	0	1	0	0	0	0	2	0	2
D5CQ96	D5CQ96	1	1	1	tr|D5CQ96|D5CQ96_SIDLE Polysaccharide biosynthesis protein OS=Sideroxydans lithotrophicus (strain ES-1) OX=580332 GN=Slit_2892 PE=4 SV=1	1	1	1	1	0	0	0	0	0	0	0	0	0	0	0	0	0	0	0	0	0	0	0	0	0	0	0	0	0	0	0	0	0	0	0	0	0	0	0	0	0	0	0	0
D5CQ97	D5CQ97	15	15	15	tr|D5CQ97|D5CQ97_SIDLE Rhamnosyl O-methyltransferase OS=Sideroxydans lithotrophicus (strain ES-1) OX=580332 GN=Slit_2893 PE=3 SV=1	1	15	15	15	9	9	8	7	6	5	7	8	9	3	3	5	7	9	9	9	9	10	7	10	11	7	8	8	9	9	8	7	6	5	7	8	9	3	3	5	7	9	9	9
D5CQ98	D5CQ98	7	7	7	tr|D5CQ98|D5CQ98_SIDLE Sugar O-acyltransferase, sialic acid O-acetyltransferase NeuD family OS=Sideroxydans lithotrophicus (strain ES-1) OX=580332 GN=Slit_2894 PE=4 SV=1	1	7	7	7	1	1	2	0	1	0	1	2	0	0	0	0	3	1	1	2	1	1	1	2	2	2	1	1	1	1	2	0	1	0	1	2	0	0	0	0	3	1	1	2
D5CQ99	D5CQ99	12	12	12	tr|D5CQ99|D5CQ99_SIDLE Glutamine--scyllo-inositol transaminase OS=Sideroxydans lithotrophicus (strain ES-1) OX=580332 GN=Slit_2895 PE=3 SV=1	1	12	12	12	8	6	6	3	2	2	6	7	8	1	1	0	4	4	3	4	4	3	4	5	5	5	6	4	8	6	6	3	2	2	6	7	8	1	1	0	4	4	3	4
D5CQA0	D5CQA0	18	18	18	tr|D5CQA0|D5CQA0_SIDLE C-methyltransferase OS=Sideroxydans lithotrophicus (strain ES-1) OX=580332 GN=Slit_2896 PE=4 SV=1	1	18	18	18	10	11	11	4	6	5	9	9	10	2	3	1	12	10	8	10	12	11	10	9	10	5	9	10	10	11	11	4	6	5	9	9	10	2	3	1	12	10	8	10
D5CQA1	D5CQA1	9	9	9	tr|D5CQA1|D5CQA1_SIDLE dTDP-4-dehydrorhamnose 3,5-epimerase OS=Sideroxydans lithotrophicus (strain ES-1) OX=580332 GN=Slit_2897 PE=3 SV=1	1	9	9	9	3	3	3	0	0	0	3	2	4	0	0	0	3	3	3	3	4	4	1	3	4	2	4	3	3	3	3	0	0	0	3	2	4	0	0	0	3	3	3	3
D5CQA2	D5CQA2	17	17	17	tr|D5CQA2|D5CQA2_SIDLE CDP-glucose 4,6-dehydratase OS=Sideroxydans lithotrophicus (strain ES-1) OX=580332 GN=Slit_2898 PE=4 SV=1	1	17	17	17	8	8	8	5	4	4	7	8	8	4	5	2	7	9	8	9	10	9	8	8	7	8	9	9	8	8	8	5	4	4	7	8	8	4	5	2	7	9	8	9
D5CQA3	D5CQA3	10	10	10	tr|D5CQA3|D5CQA3_SIDLE Glucose-1-phosphate cytidylyltransferase OS=Sideroxydans lithotrophicus (strain ES-1) OX=580332 GN=Slit_2899 PE=4 SV=1	1	10	10	10	7	7	7	2	1	2	6	4	6	0	1	2	6	8	7	5	7	7	5	5	7	5	4	5	7	7	7	2	1	2	6	4	6	0	1	2	6	8	7	5
D5CQA4	D5CQA4	13	13	13	tr|D5CQA4|D5CQA4_SIDLE DegT/DnrJ/EryC1/StrS aminotransferase OS=Sideroxydans lithotrophicus (strain ES-1) OX=580332 GN=Slit_2900 PE=3 SV=1	1	13	13	13	6	6	7	1	1	1	7	4	6	0	1	0	10	6	3	6	8	6	2	4	5	5	5	5	6	6	7	1	1	1	7	4	6	0	1	0	10	6	3	6
D5CQA5	D5CQA5	15	15	15	tr|D5CQA5|D5CQA5_SIDLE GDP-L-fucose synthase OS=Sideroxydans lithotrophicus (strain ES-1) OX=580332 GN=fcl PE=3 SV=1	1	15	15	15	9	6	7	2	1	2	6	6	6	1	2	1	8	9	8	8	9	9	7	7	9	3	7	6	9	6	7	2	1	2	6	6	6	1	2	1	8	9	8	8
D5CQA6	D5CQA6	18	18	18	tr|D5CQA6|D5CQA6_SIDLE GDP-mannose 4,6-dehydratase OS=Sideroxydans lithotrophicus (strain ES-1) OX=580332 GN=gmd PE=3 SV=1	1	18	18	18	10	9	13	4	6	1	10	8	10	1	2	1	10	11	10	12	11	12	9	10	10	6	8	10	10	9	13	4	6	1	10	8	10	1	2	1	10	11	10	12
D5CQA7	D5CQA7	25	25	25	tr|D5CQA7|D5CQA7_SIDLE Mannose-1-phosphate guanylyltransferase OS=Sideroxydans lithotrophicus (strain ES-1) OX=580332 GN=Slit_2903 PE=3 SV=1	1	25	25	25	9	8	12	3	4	2	7	8	10	1	3	1	10	10	10	8	10	9	9	8	9	7	10	9	9	8	12	3	4	2	7	8	10	1	3	1	10	10	10	8
D5CQA8	D5CQA8	4	4	4	tr|D5CQA8|D5CQA8_SIDLE Regulatory protein MarR OS=Sideroxydans lithotrophicus (strain ES-1) OX=580332 GN=Slit_2904 PE=4 SV=1	1	4	4	4	0	0	0	0	0	0	0	0	0	0	0	0	0	0	0	1	0	0	0	0	0	0	0	1	0	0	0	0	0	0	0	0	0	0	0	0	0	0	0	1
D5CQA9	D5CQA9	7	7	7	tr|D5CQA9|D5CQA9_SIDLE Glycosyl transferase family 9 OS=Sideroxydans lithotrophicus (strain ES-1) OX=580332 GN=Slit_2905 PE=4 SV=1	1	7	7	7	0	2	1	0	0	0	0	0	2	0	0	0	0	0	0	0	0	2	0	0	0	0	0	0	0	2	1	0	0	0	0	0	2	0	0	0	0	0	0	0
D5CQB0	D5CQB0	13	13	13	tr|D5CQB0|D5CQB0_SIDLE 3-deoxy-D-manno-octulosonic acid transferase OS=Sideroxydans lithotrophicus (strain ES-1) OX=580332 GN=Slit_2906 PE=3 SV=1	1	13	13	13	5	7	7	0	0	0	3	1	4	0	0	0	3	3	3	3	2	2	6	4	4	3	2	3	5	7	7	0	0	0	3	1	4	0	0	0	3	3	3	3
D5CQB1	D5CQB1	19	19	19	tr|D5CQB1|D5CQB1_SIDLE dTDP-glucose 4,6-dehydratase OS=Sideroxydans lithotrophicus (strain ES-1) OX=580332 GN=Slit_2907 PE=3 SV=1	1	19	19	19	9	9	10	1	1	0	11	6	9	0	4	0	5	7	6	6	7	7	6	5	9	4	7	5	9	9	10	1	1	0	11	6	9	0	4	0	5	7	6	6
D5CQB2	D5CQB2	3	3	3	tr|D5CQB2|D5CQB2_SIDLE S23 ribosomal protein OS=Sideroxydans lithotrophicus (strain ES-1) OX=580332 GN=Slit_2908 PE=4 SV=1	1	3	3	3	0	0	0	0	0	0	0	0	0	0	0	0	0	0	1	0	0	0	0	0	0	0	0	0	0	0	0	0	0	0	0	0	0	0	0	0	0	0	1	0
D5CQB3	D5CQB3	16	16	16	tr|D5CQB3|D5CQB3_SIDLE Glucose-1-phosphate thymidylyltransferase OS=Sideroxydans lithotrophicus (strain ES-1) OX=580332 GN=Slit_2909 PE=3 SV=1	1	16	16	16	6	9	10	4	4	3	8	8	8	2	5	2	6	9	7	9	8	8	8	8	9	6	9	8	6	9	10	4	4	3	8	8	8	2	5	2	6	9	7	9
D5CQB4	D5CQB4	7	7	7	tr|D5CQB4|D5CQB4_SIDLE dTDP-4-dehydrorhamnose 3,5-epimerase OS=Sideroxydans lithotrophicus (strain ES-1) OX=580332 GN=Slit_2910 PE=3 SV=1	1	7	7	7	4	4	4	0	1	0	4	1	3	0	1	0	3	5	1	4	4	6	4	4	3	1	3	3	4	4	4	0	1	0	4	1	3	0	1	0	3	5	1	4
D5CQB5	D5CQB5	17	17	17	tr|D5CQB5|D5CQB5_SIDLE dTDP-4-dehydrorhamnose reductase OS=Sideroxydans lithotrophicus (strain ES-1) OX=580332 GN=Slit_2911 PE=3 SV=1	1	17	17	17	4	7	6	1	2	2	4	4	5	2	2	1	6	7	3	5	7	6	5	8	6	4	4	4	4	7	6	1	2	2	4	4	5	2	2	1	6	7	3	5
D5CQB7	D5CQB7	29	29	2	tr|D5CQB7|D5CQB7_SIDLE Type I secretion outer membrane protein, TolC family OS=Sideroxydans lithotrophicus (strain ES-1) OX=580332 GN=Slit_2913 PE=3 SV=1	1	29	29	2	17	18	19	10	11	8	19	16	18	6	13	8	25	24	17	22	21	22	13	13	17	14	19	20	17	18	19	10	11	8	19	16	18	6	13	8	25	24	17	22
D5CQB8	D5CQB8	9	9	9	tr|D5CQB8|D5CQB8_SIDLE L-isoaspartyl protein carboxyl methyltransferase OS=Sideroxydans lithotrophicus (strain ES-1) OX=580332 GN=Slit_2914 PE=3 SV=1	1	9	9	9	5	6	6	2	3	2	5	6	6	2	3	1	7	7	5	7	7	7	4	7	6	4	6	8	5	6	6	2	3	2	5	6	6	2	3	1	7	7	5	7
D5CQB9	D5CQB9	35	35	35	tr|D5CQB9|D5CQB9_SIDLE Phosphomethylpyrimidine synthase OS=Sideroxydans lithotrophicus (strain ES-1) OX=580332 GN=thiC PE=3 SV=1	1	35	35	35	5	7	8	7	4	7	11	4	12	0	4	1	14	17	15	12	15	17	6	6	7	13	13	15	5	7	8	7	4	7	11	4	12	0	4	1	14	17	15	12
D5CQC1	D5CQC1	16	16	16	tr|D5CQC1|D5CQC1_SIDLE Putative restriction endonuclease OS=Sideroxydans lithotrophicus (strain ES-1) OX=580332 GN=Slit_2917 PE=4 SV=1	1	16	16	16	11	10	9	0	0	0	9	5	9	0	0	0	6	5	2	4	5	6	5	5	8	5	5	5	11	10	9	0	0	0	9	5	9	0	0	0	6	5	2	4
D5CQC5	D5CQC5	10	10	10	tr|D5CQC5|D5CQC5_SIDLE Rhodanese domain protein OS=Sideroxydans lithotrophicus (strain ES-1) OX=580332 GN=Slit_2921 PE=4 SV=1	1	10	10	10	6	5	5	1	2	1	6	5	7	1	2	1	6	6	5	7	6	6	7	6	6	4	3	4	6	5	5	1	2	1	6	5	7	1	2	1	6	6	5	7
D5CQC6	D5CQC6	10	10	10	tr|D5CQC6|D5CQC6_SIDLE Cation diffusion facilitator family transporter OS=Sideroxydans lithotrophicus (strain ES-1) OX=580332 GN=Slit_2922 PE=4 SV=1	1	10	10	10	4	5	5	1	0	0	5	4	4	1	0	0	4	4	3	3	4	3	3	4	2	5	4	3	4	5	5	1	0	0	5	4	4	1	0	0	4	4	3	3
D5CQC7	D5CQC7	32	32	32	tr|D5CQC7|D5CQC7_SIDLE Glutamine synthetase OS=Sideroxydans lithotrophicus (strain ES-1) OX=580332 GN=Slit_2923 PE=3 SV=1	1	32	32	32	13	15	16	10	12	9	13	13	14	7	11	7	14	16	16	15	15	15	13	15	15	15	15	18	13	15	16	10	12	9	13	13	14	7	11	7	14	16	16	15
D5CQC8	D5CQC8	16	16	16	tr|D5CQC8|D5CQC8_SIDLE DUF4124 domain-containing protein OS=Sideroxydans lithotrophicus (strain ES-1) OX=580332 GN=Slit_2924 PE=4 SV=1	1	16	16	16	11	6	5	3	3	3	8	7	7	3	3	0	7	4	5	7	9	9	9	9	7	7	9	8	11	6	5	3	3	3	8	7	7	3	3	0	7	4	5	7
D5CQC9	D5CQC9	10	10	10	tr|D5CQC9|D5CQC9_SIDLE Histidine kinase OS=Sideroxydans lithotrophicus (strain ES-1) OX=580332 GN=Slit_2925 PE=4 SV=1	1	10	10	10	5	4	7	1	1	0	2	1	2	0	1	0	0	0	0	1	1	1	2	3	5	0	1	0	5	4	7	1	1	0	2	1	2	0	1	0	0	0	0	1
D5CQD0	D5CQD0	24	24	24	tr|D5CQD0|D5CQD0_SIDLE DNA-binding transcriptional regulator NtrC OS=Sideroxydans lithotrophicus (strain ES-1) OX=580332 GN=ntrC PE=4 SV=1	1	24	24	24	13	12	13	1	2	0	14	8	12	0	4	0	10	10	6	13	11	13	10	12	13	11	10	10	13	12	13	1	2	0	14	8	12	0	4	0	10	10	6	13
D5CQD1	D5CQD1	7	7	7	tr|D5CQD1|D5CQD1_SIDLE Phosphoesterase OS=Sideroxydans lithotrophicus (strain ES-1) OX=580332 GN=Slit_2927 PE=4 SV=1	1	7	7	7	4	4	2	0	0	0	3	3	3	0	0	0	1	3	0	1	2	2	3	3	1	1	0	0	4	4	2	0	0	0	3	3	3	0	0	0	1	3	0	1
D5CQD2	D5CQD2	14	14	14	tr|D5CQD2|D5CQD2_SIDLE Exodeoxyribonuclease III OS=Sideroxydans lithotrophicus (strain ES-1) OX=580332 GN=Slit_2928 PE=3 SV=1	1	14	14	14	5	7	6	0	2	0	6	5	7	0	1	0	3	5	3	4	4	3	3	5	4	1	2	5	5	7	6	0	2	0	6	5	7	0	1	0	3	5	3	4
D5CQD3	D5CQD3	11	11	11	tr|D5CQD3|D5CQD3_SIDLE Glutaredoxin OS=Sideroxydans lithotrophicus (strain ES-1) OX=580332 GN=Slit_2929 PE=4 SV=1	1	11	11	11	10	9	8	6	6	4	10	7	9	3	5	1	7	8	4	6	6	7	4	5	7	5	7	8	10	9	8	6	6	4	10	7	9	3	5	1	7	8	4	6
D5CQD4	D5CQD4	39	39	39	tr|D5CQD4|D5CQD4_SIDLE Oligopeptidase A OS=Sideroxydans lithotrophicus (strain ES-1) OX=580332 GN=Slit_2930 PE=3 SV=1	1	39	39	39	27	25	28	7	8	5	22	22	22	4	9	6	25	24	17	25	25	26	16	20	21	20	19	20	27	25	28	7	8	5	22	22	22	4	9	6	25	24	17	25
D5CQD5	D5CQD5	19	19	19	tr|D5CQD5|D5CQD5_SIDLE Dihydroorotase, multifunctional complex type OS=Sideroxydans lithotrophicus (strain ES-1) OX=580332 GN=Slit_2931 PE=4 SV=1	1	19	19	19	12	12	10	6	9	7	11	11	12	6	6	3	9	8	7	11	11	12	9	11	11	11	11	8	12	12	10	6	9	7	11	11	12	6	6	3	9	8	7	11
D5CQD6	D5CQD6	22	22	22	tr|D5CQD6|D5CQD6_SIDLE Aspartate carbamoyltransferase OS=Sideroxydans lithotrophicus (strain ES-1) OX=580332 GN=pyrB PE=3 SV=1	1	22	22	22	13	15	15	4	6	7	15	14	14	5	9	4	12	13	9	11	15	15	11	12	14	13	14	10	13	15	15	4	6	7	15	14	14	5	9	4	12	13	9	11
D5CQD7	D5CQD7	5	5	5	tr|D5CQD7|D5CQD7_SIDLE Putative pre-16S rRNA nuclease OS=Sideroxydans lithotrophicus (strain ES-1) OX=580332 GN=Slit_2933 PE=3 SV=1	1	5	5	5	1	2	2	0	0	0	2	1	1	0	0	0	1	1	0	0	1	1	2	1	1	0	1	0	1	2	2	0	0	0	2	1	1	0	0	0	1	1	0	0
D5CQD9	D5CQD9	2	2	2	tr|D5CQD9|D5CQD9_SIDLE UPF0301 protein Slit_2935 OS=Sideroxydans lithotrophicus (strain ES-1) OX=580332 GN=Slit_2935 PE=3 SV=1	1	2	2	2	0	0	0	0	0	0	0	0	0	0	0	0	0	0	0	0	0	0	0	0	0	0	0	0	0	0	0	0	0	0	0	0	0	0	0	0	0	0	0	0
D5CQE0	D5CQE0	88	88	88	tr|D5CQE0|D5CQE0_SIDLE Histidine kinase OS=Sideroxydans lithotrophicus (strain ES-1) OX=580332 GN=Slit_2936 PE=4 SV=1	1	88	88	88	55	49	49	18	25	11	49	43	47	12	19	6	37	38	30	36	39	37	44	47	43	35	45	41	55	49	49	18	25	11	49	43	47	12	19	6	37	38	30	36
D5CQE1	D5CQE1	41	41	41	tr|D5CQE1|D5CQE1_SIDLE Methyl-accepting chemotaxis sensory transducer OS=Sideroxydans lithotrophicus (strain ES-1) OX=580332 GN=Slit_2937 PE=4 SV=1	1	41	41	41	22	24	22	15	19	17	24	26	26	10	12	7	23	24	23	21	24	22	23	26	27	25	22	26	22	24	22	15	19	17	24	26	26	10	12	7	23	24	23	21
D5CQE2	D5CQE2	7	7	7	tr|D5CQE2|D5CQE2_SIDLE CheW protein OS=Sideroxydans lithotrophicus (strain ES-1) OX=580332 GN=Slit_2938 PE=4 SV=1	1	7	7	7	3	6	5	2	2	0	3	2	3	0	1	0	2	2	2	2	2	3	3	2	4	0	3	3	3	6	5	2	2	0	3	2	3	0	1	0	2	2	2	2
D5CQE3	D5CQE3	14	14	14	tr|D5CQE3|D5CQE3_SIDLE Response regulator receiver protein OS=Sideroxydans lithotrophicus (strain ES-1) OX=580332 GN=Slit_2939 PE=4 SV=1	1	14	14	14	11	8	7	6	6	6	10	9	9	4	5	4	8	8	7	8	8	8	9	10	10	9	9	9	11	8	7	6	6	6	10	9	9	4	5	4	8	8	7	8
D5CQE4	D5CQE4	14	14	14	tr|D5CQE4|D5CQE4_SIDLE Response regulator receiver protein OS=Sideroxydans lithotrophicus (strain ES-1) OX=580332 GN=Slit_2940 PE=4 SV=1	1	14	14	14	12	9	8	5	8	7	10	9	10	4	3	4	6	7	8	7	7	8	9	9	9	8	6	7	12	9	8	5	8	7	10	9	10	4	3	4	6	7	8	7
D5CQE5	D5CQE5	2	2	2	tr|D5CQE5|D5CQE5_SIDLE Trk system potassium uptake protein OS=Sideroxydans lithotrophicus (strain ES-1) OX=580332 GN=Slit_2941 PE=3 SV=1	1	2	2	2	2	1	1	0	0	0	0	0	1	0	0	0	0	0	0	0	0	0	0	1	0	1	1	1	2	1	1	0	0	0	0	0	1	0	0	0	0	0	0	0
D5CQE6	D5CQE6	18	18	18	tr|D5CQE6|D5CQE6_SIDLE Trk system potassium uptake protein TrkA OS=Sideroxydans lithotrophicus (strain ES-1) OX=580332 GN=Slit_2942 PE=4 SV=1	1	18	18	18	10	10	10	5	7	6	8	9	9	3	4	3	8	6	7	8	8	8	10	8	9	5	6	7	10	10	10	5	7	6	8	9	9	3	4	3	8	6	7	8
D5CQE7	D5CQE7	9	9	9	tr|D5CQE7|D5CQE7_SIDLE Alkyl hydroperoxide reductase/ Thiol specific antioxidant/ Mal allergen OS=Sideroxydans lithotrophicus (strain ES-1) OX=580332 GN=Slit_2943 PE=4 SV=1	1	9	9	9	5	5	5	1	3	1	6	7	8	0	1	0	5	3	4	5	6	7	4	6	5	3	6	6	5	5	5	1	3	1	6	7	8	0	1	0	5	3	4	5
D5CQE8	D5CQE8	4	4	4	tr|D5CQE8|D5CQE8_SIDLE Ribosomal RNA small subunit methyltransferase E OS=Sideroxydans lithotrophicus (strain ES-1) OX=580332 GN=Slit_2944 PE=3 SV=1	1	4	4	4	3	2	2	0	1	0	2	2	3	0	0	0	3	2	1	3	3	3	1	3	3	2	2	2	3	2	2	0	1	0	2	2	3	0	0	0	3	2	1	3
D5CQE9	D5CQE9	13	13	13	tr|D5CQE9|D5CQE9_SIDLE OmpA/MotB domain protein OS=Sideroxydans lithotrophicus (strain ES-1) OX=580332 GN=Slit_2945 PE=4 SV=1	1	13	13	13	8	6	8	3	2	2	6	5	6	0	1	0	5	6	4	5	7	4	6	8	8	4	6	6	8	6	8	3	2	2	6	5	6	0	1	0	5	6	4	5
D5CQF0	D5CQF0	5	5	5	tr|D5CQF0|D5CQF0_SIDLE FecR domain-containing protein OS=Sideroxydans lithotrophicus (strain ES-1) OX=580332 GN=Slit_2946 PE=4 SV=1	1	5	5	5	1	2	2	0	0	0	1	1	1	0	0	0	1	2	1	1	1	1	1	1	1	1	1	1	1	2	2	0	0	0	1	1	1	0	0	0	1	2	1	1
D5CQF1	D5CQF1	2	2	2	tr|D5CQF1|D5CQF1_SIDLE 4-oxalocrotonate tautomerase OS=Sideroxydans lithotrophicus (strain ES-1) OX=580332 GN=Slit_2947 PE=4 SV=1	1	2	2	2	0	0	0	0	1	0	0	0	0	0	0	0	2	1	1	1	2	1	1	0	0	1	1	0	0	0	0	0	1	0	0	0	0	0	0	0	2	1	1	1
D5CQF2	D5CQF2	23	23	23	tr|D5CQF2|D5CQF2_SIDLE Amino-acid acetyltransferase OS=Sideroxydans lithotrophicus (strain ES-1) OX=580332 GN=argA PE=3 SV=1	1	23	23	23	9	8	8	5	2	2	8	8	11	1	2	0	4	6	3	4	4	5	8	6	6	5	7	7	9	8	8	5	2	2	8	8	11	1	2	0	4	6	3	4
D5CQF3	D5CQF3	10	10	10	tr|D5CQF3|D5CQF3_SIDLE Probable Fe(2+)-trafficking protein OS=Sideroxydans lithotrophicus (strain ES-1) OX=580332 GN=Slit_2949 PE=3 SV=1	1	10	10	10	6	7	8	2	4	3	6	5	7	3	3	3	5	5	5	6	7	7	4	7	7	4	4	5	6	7	8	2	4	3	6	5	7	3	3	3	5	5	5	6
D5CQF4	D5CQF4	26	26	26	tr|D5CQF4|D5CQF4_SIDLE Polyphosphate kinase OS=Sideroxydans lithotrophicus (strain ES-1) OX=580332 GN=ppk PE=3 SV=1	1	26	26	26	11	12	11	1	1	1	13	11	14	1	2	0	11	12	6	10	9	10	10	12	11	8	7	10	11	12	11	1	1	1	13	11	14	1	2	0	11	12	6	10
D5CQF5	D5CQF5	6	6	6	tr|D5CQF5|D5CQF5_SIDLE Uncharacterized protein OS=Sideroxydans lithotrophicus (strain ES-1) OX=580332 GN=Slit_2951 PE=4 SV=1	1	6	6	6	3	3	3	1	1	1	2	3	3	0	0	0	2	1	0	3	3	2	3	3	3	1	2	2	3	3	3	1	1	1	2	3	3	0	0	0	2	1	0	3
D5CQF6	D5CQF6	8	8	8	tr|D5CQF6|D5CQF6_SIDLE Putative phosphohistidine phosphatase, SixA OS=Sideroxydans lithotrophicus (strain ES-1) OX=580332 GN=Slit_2952 PE=4 SV=1	1	8	8	8	6	7	7	3	2	2	5	3	5	1	2	0	4	4	2	4	4	4	5	4	4	2	4	5	6	7	7	3	2	2	5	3	5	1	2	0	4	4	2	4
D5CQF7	D5CQF7	36	36	36	tr|D5CQF7|D5CQF7_SIDLE Uncharacterized protein OS=Sideroxydans lithotrophicus (strain ES-1) OX=580332 GN=Slit_2953 PE=4 SV=1	1	36	36	36	23	21	20	6	7	4	21	19	22	7	10	3	14	18	9	17	18	21	18	22	22	14	16	16	23	21	20	6	7	4	21	19	22	7	10	3	14	18	9	17
D5CQF8	D5CQF8	4	4	4	tr|D5CQF8|D5CQF8_SIDLE Uncharacterized protein OS=Sideroxydans lithotrophicus (strain ES-1) OX=580332 GN=Slit_2954 PE=4 SV=1	1	4	4	4	3	4	3	1	0	0	1	2	2	0	1	0	2	2	1	1	2	1	2	1	3	1	2	1	3	4	3	1	0	0	1	2	2	0	1	0	2	2	1	1
D5CQF9	D5CQF9	3	3	3	tr|D5CQF9|D5CQF9_SIDLE Uncharacterized protein OS=Sideroxydans lithotrophicus (strain ES-1) OX=580332 GN=Slit_2955 PE=4 SV=1	1	3	3	3	1	1	1	0	0	0	0	0	1	1	1	0	1	1	0	1	1	2	1	1	1	1	1	1	1	1	1	0	0	0	0	0	1	1	1	0	1	1	0	1
D5CQG0	D5CQG0	2	2	2	tr|D5CQG0|D5CQG0_SIDLE Carbonic anhydrase family 3 OS=Sideroxydans lithotrophicus (strain ES-1) OX=580332 GN=Slit_2956 PE=4 SV=1	1	2	2	2	0	0	0	0	1	1	0	0	0	0	0	0	1	1	1	1	1	1	0	0	0	0	0	1	0	0	0	0	1	1	0	0	0	0	0	0	1	1	1	1
D5CQG1	D5CQG1	5	5	5	tr|D5CQG1|D5CQG1_SIDLE Addiction module toxin, RelE/StbE family OS=Sideroxydans lithotrophicus (strain ES-1) OX=580332 GN=Slit_2957 PE=4 SV=1	1	5	5	5	3	4	4	0	1	1	4	4	2	0	1	0	3	2	3	3	2	3	4	4	4	3	3	4	3	4	4	0	1	1	4	4	2	0	1	0	3	2	3	3
D5CQG2	D5CQG2	6	6	6	tr|D5CQG2|D5CQG2_SIDLE Transcriptional regulator, CopG family OS=Sideroxydans lithotrophicus (strain ES-1) OX=580332 GN=Slit_2958 PE=4 SV=1	1	6	6	6	5	5	5	1	2	1	3	4	4	0	1	0	3	3	1	3	3	3	1	2	2	1	1	1	5	5	5	1	2	1	3	4	4	0	1	0	3	3	1	3
D5CQG3	D5CQG3	3	3	3	tr|D5CQG3|D5CQG3_SIDLE Uncharacterized protein OS=Sideroxydans lithotrophicus (strain ES-1) OX=580332 GN=Slit_2959 PE=4 SV=1	1	3	3	3	0	0	0	0	1	0	0	0	0	0	0	0	0	0	0	0	0	0	0	0	0	0	0	0	0	0	0	0	1	0	0	0	0	0	0	0	0	0	0	0
D5CQG4	D5CQG4	16	16	16	tr|D5CQG4|D5CQG4_SIDLE Dihydroorotase OS=Sideroxydans lithotrophicus (strain ES-1) OX=580332 GN=pyrC PE=3 SV=1	1	16	16	16	7	7	6	2	3	2	6	6	6	0	0	0	5	6	4	7	7	7	6	6	7	2	4	4	7	7	6	2	3	2	6	6	6	0	0	0	5	6	4	7
D5CQG5	D5CQG5	4	4	4	tr|D5CQG5|D5CQG5_SIDLE Putative flavodoxin OS=Sideroxydans lithotrophicus (strain ES-1) OX=580332 GN=Slit_2961 PE=4 SV=1	1	4	4	4	1	0	0	0	0	0	0	0	0	0	0	0	0	0	0	1	1	0	1	1	1	0	0	1	1	0	0	0	0	0	0	0	0	0	0	0	0	0	0	1
D5CQG6	D5CQG6	11	11	11	tr|D5CQG6|D5CQG6_SIDLE Ribosomal RNA small subunit methyltransferase I OS=Sideroxydans lithotrophicus (strain ES-1) OX=580332 GN=rsmI PE=3 SV=1	1	11	11	11	2	4	4	1	1	2	3	3	8	0	0	0	5	4	2	2	3	2	3	3	4	2	1	1	2	4	4	1	1	2	3	3	8	0	0	0	5	4	2	2
D5CQG7	D5CQG7	22	22	22	tr|D5CQG7|D5CQG7_SIDLE LppC family lipoprotein OS=Sideroxydans lithotrophicus (strain ES-1) OX=580332 GN=Slit_2963 PE=4 SV=1	1	22	22	22	18	15	18	10	9	9	18	17	18	9	12	8	14	17	13	14	19	18	18	17	16	13	17	16	18	15	18	10	9	9	18	17	18	9	12	8	14	17	13	14
D5CQG8	D5CQG8	5	5	5	tr|D5CQG8|D5CQG8_SIDLE UPF0102 protein Slit_2964 OS=Sideroxydans lithotrophicus (strain ES-1) OX=580332 GN=Slit_2964 PE=3 SV=1	1	5	5	5	0	1	2	0	0	0	0	1	0	0	1	0	0	1	0	0	0	0	0	0	1	0	0	0	0	1	2	0	0	0	0	1	0	0	1	0	0	1	0	0
D5CQG9	D5CQG9	4	4	4	tr|D5CQG9|D5CQG9_SIDLE Phosphoheptose isomerase OS=Sideroxydans lithotrophicus (strain ES-1) OX=580332 GN=gmhA PE=3 SV=1	1	4	4	4	2	2	2	0	1	1	1	1	1	1	1	1	2	1	1	1	1	1	1	1	1	1	1	1	2	2	2	0	1	1	1	1	1	1	1	1	2	1	1	1
D5CQH0	D5CQH0	11	11	11	tr|D5CQH0|D5CQH0_SIDLE Transport-associated protein OS=Sideroxydans lithotrophicus (strain ES-1) OX=580332 GN=Slit_2966 PE=4 SV=1	1	11	11	11	8	6	7	5	4	4	6	7	6	6	5	3	5	7	6	6	6	6	6	8	5	6	6	7	8	6	7	5	4	4	6	7	6	6	5	3	5	7	6	6
D5CQH1	D5CQH1	8	8	8	tr|D5CQH1|D5CQH1_SIDLE D-beta-D-heptose 1-phosphate adenylyltransferase OS=Sideroxydans lithotrophicus (strain ES-1) OX=580332 GN=Slit_2967 PE=4 SV=1	1	8	8	8	1	2	2	0	0	1	3	3	3	0	1	0	1	1	1	2	2	2	2	3	3	1	2	3	1	2	2	0	0	1	3	3	3	0	1	0	1	1	1	2
D5CQH2	D5CQH2	12	12	12	tr|D5CQH2|D5CQH2_SIDLE GBBH-like_N domain-containing protein OS=Sideroxydans lithotrophicus (strain ES-1) OX=580332 GN=Slit_2968 PE=4 SV=1	1	12	12	12	9	8	8	4	4	3	10	8	8	2	6	3	6	8	7	8	7	8	8	8	6	8	10	11	9	8	8	4	4	3	10	8	8	2	6	3	6	8	7	8
D5CQH3	D5CQH3	15	15	15	tr|D5CQH3|D5CQH3_SIDLE Ubiquinone/menaquinone biosynthesis C-methyltransferase UbiE OS=Sideroxydans lithotrophicus (strain ES-1) OX=580332 GN=ubiE PE=3 SV=1	1	15	15	15	11	12	9	4	5	3	10	10	11	1	3	1	9	8	8	8	8	8	10	11	11	9	11	7	11	12	9	4	5	3	10	10	11	1	3	1	9	8	8	8
D5CQH4	D5CQH4	6	6	6	tr|D5CQH4|D5CQH4_SIDLE Uncharacterized protein OS=Sideroxydans lithotrophicus (strain ES-1) OX=580332 GN=Slit_2970 PE=4 SV=1	1	6	6	6	2	2	2	1	1	1	1	2	2	1	1	1	1	1	1	3	2	2	2	3	2	2	3	3	2	2	2	1	1	1	1	2	2	1	1	1	1	1	1	3
D5CQH5	D5CQH5	3	3	3	tr|D5CQH5|D5CQH5_SIDLE Plasmid stabilization system OS=Sideroxydans lithotrophicus (strain ES-1) OX=580332 GN=Slit_2971 PE=4 SV=1	1	3	3	3	1	1	1	0	0	0	1	1	1	0	0	0	1	2	2	1	0	1	2	2	2	1	1	1	1	1	1	0	0	0	1	1	1	0	0	0	1	2	2	1
D5CQH6	D5CQH6	7	7	7	tr|D5CQH6|D5CQH6_SIDLE Alkylphosphonate utilization operon protein PhnA OS=Sideroxydans lithotrophicus (strain ES-1) OX=580332 GN=Slit_2972 PE=3 SV=1	1	7	7	7	6	4	4	1	2	1	6	6	6	1	2	2	6	5	4	6	4	5	5	5	6	4	6	7	6	4	4	1	2	1	6	6	6	1	2	2	6	5	4	6
D5CQH8	D5CQH8	4	4	4	tr|D5CQH8|D5CQH8_SIDLE Pseudouridine synthase OS=Sideroxydans lithotrophicus (strain ES-1) OX=580332 GN=Slit_2974 PE=4 SV=1	1	4	4	4	0	1	0	0	0	0	0	2	0	0	0	0	1	0	1	0	1	0	1	0	0	0	2	0	0	1	0	0	0	0	0	2	0	0	0	0	1	0	1	0
D5CQH9	D5CQH9	8	8	8	tr|D5CQH9|D5CQH9_SIDLE Import inner membrane translocase subunit Tim44 OS=Sideroxydans lithotrophicus (strain ES-1) OX=580332 GN=Slit_2975 PE=4 SV=1	1	8	8	8	0	0	0	0	1	0	0	0	0	0	0	0	3	4	3	3	4	4	0	0	0	0	1	0	0	0	0	0	1	0	0	0	0	0	0	0	3	4	3	3
D5CQI0	D5CQI0	21	21	21	tr|D5CQI0|D5CQI0_SIDLE Probable protein kinase UbiB OS=Sideroxydans lithotrophicus (strain ES-1) OX=580332 GN=ubiB PE=3 SV=1	1	21	21	21	9	10	12	1	3	0	8	8	8	0	5	1	8	9	5	10	10	8	7	10	9	8	8	9	9	10	12	1	3	0	8	8	8	0	5	1	8	9	5	10
D5CQI1	D5CQI1	13	13	13	tr|D5CQI1|D5CQI1_SIDLE Cobyrinic acid ac-diamide synthase OS=Sideroxydans lithotrophicus (strain ES-1) OX=580332 GN=Slit_2977 PE=4 SV=1	1	13	13	13	7	6	9	2	2	2	6	8	7	2	2	0	5	4	2	4	5	5	4	4	4	3	2	1	7	6	9	2	2	2	6	8	7	2	2	0	5	4	2	4
D5CQI2	D5CQI2	22	22	22	tr|D5CQI2|D5CQI2_SIDLE Glutamine--fructose-6-phosphate aminotransferase [isomerizing] OS=Sideroxydans lithotrophicus (strain ES-1) OX=580332 GN=glmS PE=3 SV=1	1	22	22	22	11	12	13	3	5	3	7	6	10	4	5	2	7	10	5	8	10	9	9	9	11	9	8	8	11	12	13	3	5	3	7	6	10	4	5	2	7	10	5	8
D5CQI3	D5CQI3	20	20	20	tr|D5CQI3|D5CQI3_SIDLE Bifunctional protein GlmU OS=Sideroxydans lithotrophicus (strain ES-1) OX=580332 GN=glmU PE=3 SV=1	1	20	20	20	11	10	10	7	5	4	9	9	12	5	4	1	10	7	9	11	9	8	10	10	12	10	13	10	11	10	10	7	5	4	9	9	12	5	4	1	10	7	9	11
D5CQI4	D5CQI4	3	3	3	tr|D5CQI4|D5CQI4_SIDLE ATP synthase epsilon chain OS=Sideroxydans lithotrophicus (strain ES-1) OX=580332 GN=atpC PE=3 SV=1	1	3	3	3	1	1	1	0	0	0	1	1	1	0	0	0	1	1	1	1	1	1	0	1	1	0	1	2	1	1	1	0	0	0	1	1	1	0	0	0	1	1	1	1
D5CQI5	D5CQI5	37	37	37	tr|D5CQI5|D5CQI5_SIDLE ATP synthase subunit beta OS=Sideroxydans lithotrophicus (strain ES-1) OX=580332 GN=atpD PE=3 SV=1	1	37	37	37	26	27	28	20	23	21	25	23	25	19	19	17	28	28	26	29	29	29	25	26	27	25	27	28	26	27	28	20	23	21	25	23	25	19	19	17	28	28	26	29
D5CQI6	D5CQI6	18	18	18	tr|D5CQI6|D5CQI6_SIDLE ATP synthase gamma chain OS=Sideroxydans lithotrophicus (strain ES-1) OX=580332 GN=atpG PE=3 SV=1	1	18	18	18	12	12	12	7	9	6	13	13	13	4	7	6	12	13	13	13	14	14	12	13	14	10	13	14	12	12	12	7	9	6	13	13	13	4	7	6	12	13	13	13
D5CQI7	D5CQI7	47	47	47	tr|D5CQI7|D5CQI7_SIDLE ATP synthase subunit alpha OS=Sideroxydans lithotrophicus (strain ES-1) OX=580332 GN=atpA PE=3 SV=1	1	47	47	47	35	34	35	29	35	29	35	34	36	25	34	30	38	37	37	36	37	37	34	36	37	37	37	36	35	34	35	29	35	29	35	34	36	25	34	30	38	37	37	36
D5CQI8	D5CQI8	17	17	17	tr|D5CQI8|D5CQI8_SIDLE ATP synthase subunit delta OS=Sideroxydans lithotrophicus (strain ES-1) OX=580332 GN=atpH PE=3 SV=1	1	17	17	17	8	8	7	4	6	5	9	9	8	1	5	2	8	8	7	7	8	8	7	7	7	7	8	9	8	8	7	4	6	5	9	9	8	1	5	2	8	8	7	7
D5CQI9	D5CQI9	20	20	20	tr|D5CQI9|D5CQI9_SIDLE ATP synthase subunit b OS=Sideroxydans lithotrophicus (strain ES-1) OX=580332 GN=atpF PE=3 SV=1	1	20	20	20	7	6	7	8	8	7	11	12	12	5	2	5	12	8	8	8	11	11	10	12	11	11	13	12	7	6	7	8	8	7	11	12	12	5	2	5	12	8	8	8
D5CQJ0	D5CQJ0	2	2	2	tr|D5CQJ0|D5CQJ0_SIDLE ATP synthase subunit c OS=Sideroxydans lithotrophicus (strain ES-1) OX=580332 GN=atpE PE=3 SV=1	1	2	2	2	2	2	2	1	2	2	2	2	2	2	1	1	2	2	2	2	2	2	2	2	2	2	2	2	2	2	2	1	2	2	2	2	2	2	1	1	2	2	2	2
D5CQJ1	D5CQJ1	3	3	3	tr|D5CQJ1|D5CQJ1_SIDLE ATP synthase subunit a OS=Sideroxydans lithotrophicus (strain ES-1) OX=580332 GN=atpB PE=3 SV=1	1	3	3	3	0	1	2	0	1	0	1	1	1	0	0	0	1	1	1	2	1	1	1	1	1	0	0	0	0	1	2	0	1	0	1	1	1	0	0	0	1	1	1	2
D5CQJ3	D5CQJ3	22	22	22	tr|D5CQJ3|D5CQJ3_SIDLE ParB-like partition protein OS=Sideroxydans lithotrophicus (strain ES-1) OX=580332 GN=Slit_2989 PE=3 SV=1	1	22	22	22	13	16	16	8	11	8	16	15	14	7	7	5	13	16	13	13	15	14	13	15	14	13	14	11	13	16	16	8	11	8	16	15	14	7	7	5	13	16	13	13
D5CQJ4	D5CQJ4	15	15	15	tr|D5CQJ4|D5CQJ4_SIDLE Cobyrinic acid ac-diamide synthase OS=Sideroxydans lithotrophicus (strain ES-1) OX=580332 GN=Slit_2990 PE=4 SV=1	1	15	15	15	9	8	7	4	3	3	7	7	7	0	2	1	9	6	4	8	6	7	6	6	5	4	8	7	9	8	7	4	3	3	7	7	7	0	2	1	9	6	4	8
D5CQJ5	D5CQJ5	9	9	9	tr|D5CQJ5|D5CQJ5_SIDLE Ribosomal RNA small subunit methyltransferase G OS=Sideroxydans lithotrophicus (strain ES-1) OX=580332 GN=rsmG PE=3 SV=1	1	9	9	9	4	4	4	1	2	0	5	4	6	0	0	0	4	5	3	4	6	4	6	4	5	3	4	2	4	4	4	1	2	0	5	4	6	0	0	0	4	5	3	4
D5CQJ6	D5CQJ6	16	16	16	tr|D5CQJ6|D5CQJ6_SIDLE tRNA uridine 5-carboxymethylaminomethyl modification enzyme MnmG OS=Sideroxydans lithotrophicus (strain ES-1) OX=580332 GN=mnmG PE=3 SV=1	1	16	16	16	1	1	0	0	0	0	2	0	0	0	0	0	7	8	1	7	6	8	0	0	0	2	4	2	1	1	0	0	0	0	2	0	0	0	0	0	7	8	1	7
D5CQJ7	D5CQJ7	18	18	18	tr|D5CQJ7|D5CQJ7_SIDLE tRNA modification GTPase MnmE OS=Sideroxydans lithotrophicus (strain ES-1) OX=580332 GN=mnmE PE=3 SV=1	1	18	18	18	7	7	5	2	1	0	6	4	5	0	0	0	3	2	2	4	5	4	5	4	6	3	4	4	7	7	5	2	1	0	6	4	5	0	0	0	3	2	2	4
D5CQJ8	D5CQJ8	26	26	26	tr|D5CQJ8|D5CQJ8_SIDLE Membrane protein insertase YidC OS=Sideroxydans lithotrophicus (strain ES-1) OX=580332 GN=yidC PE=3 SV=1	1	26	26	26	16	16	16	7	12	6	14	13	14	9	11	7	14	19	17	18	19	18	16	18	18	14	14	12	16	16	16	7	12	6	14	13	14	9	11	7	14	19	17	18
D5CQK0	D5CQK0	2	2	2	tr|D5CQK0|D5CQK0_SIDLE Ribonuclease P protein component OS=Sideroxydans lithotrophicus (strain ES-1) OX=580332 GN=rnpA PE=3 SV=1	1	2	2	2	1	1	0	0	0	0	1	0	0	0	0	0	1	1	1	1	1	1	1	0	0	0	1	0	1	1	0	0	0	0	1	0	0	0	0	0	1	1	1	1
D5CQK1	D5CQK1	3	3	3	tr|D5CQK1|D5CQK1_SIDLE 50S ribosomal protein L34 OS=Sideroxydans lithotrophicus (strain ES-1) OX=580332 GN=rpmH PE=3 SV=1	1	3	3	3	1	2	2	0	1	0	2	2	1	1	1	0	2	2	1	2	2	2	1	1	1	1	1	1	1	2	2	0	1	0	2	2	1	1	1	0	2	2	1	2
D5CQK4	D5CQK4	3	3	3	tr|D5CQK4|D5CQK4_SIDLE Thiol-disulfide isomerase and thioredoxins family protein OS=Sideroxydans lithotrophicus (strain ES-1) OX=580332 GN=Slit_1002 PE=4 SV=1	1	3	3	3	1	2	2	0	0	0	1	1	1	0	0	1	0	0	0	0	1	0	2	0	0	0	0	1	1	2	2	0	0	0	1	1	1	0	0	1	0	0	0	0
D5CQK8	D5CQK8	19	19	19	tr|D5CQK8|D5CQK8_SIDLE Glutamate 5-kinase OS=Sideroxydans lithotrophicus (strain ES-1) OX=580332 GN=proB PE=3 SV=1	1	19	19	19	6	8	7	2	0	2	8	4	6	1	1	2	8	11	8	10	9	10	8	7	5	5	10	11	6	8	7	2	0	2	8	4	6	1	1	2	8	11	8	10
D5CQK9	D5CQK9	19	19	19	tr|D5CQK9|D5CQK9_SIDLE GTPase Obg OS=Sideroxydans lithotrophicus (strain ES-1) OX=580332 GN=obg PE=3 SV=1	1	19	19	19	7	8	6	5	4	4	7	5	5	2	2	2	9	9	7	7	8	9	7	4	7	6	8	7	7	8	6	5	4	4	7	5	5	2	2	2	9	9	7	7
D5CQL0	D5CQL0	7	7	7	tr|D5CQL0|D5CQL0_SIDLE 50S ribosomal protein L27 OS=Sideroxydans lithotrophicus (strain ES-1) OX=580332 GN=rpmA PE=3 SV=1	1	7	7	7	2	2	2	2	3	1	2	2	2	1	1	0	2	2	2	3	3	3	2	2	2	2	3	3	2	2	2	2	3	1	2	2	2	1	1	0	2	2	2	3
D5CQL1	D5CQL1	8	8	8	tr|D5CQL1|D5CQL1_SIDLE 50S ribosomal protein L21 OS=Sideroxydans lithotrophicus (strain ES-1) OX=580332 GN=rplU PE=3 SV=1	1	8	8	8	4	6	5	5	5	5	4	4	5	3	3	4	6	7	7	5	6	6	7	4	5	5	7	7	4	6	5	5	5	5	4	4	5	3	3	4	6	7	7	5
D5CQL2	D5CQL2	37	37	37	tr|D5CQL2|D5CQL2_SIDLE Transcription termination factor Rho OS=Sideroxydans lithotrophicus (strain ES-1) OX=580332 GN=rho PE=3 SV=1	1	37	37	37	23	21	22	9	16	9	20	18	22	11	12	9	21	23	19	22	21	22	19	22	22	20	17	19	23	21	22	9	16	9	20	18	22	11	12	9	21	23	19	22
D5CQL3	D5CQL3	6	6	6	tr|D5CQL3|D5CQL3_SIDLE Thioredoxin OS=Sideroxydans lithotrophicus (strain ES-1) OX=580332 GN=Slit_1011 PE=3 SV=1	1	6	6	6	5	5	5	5	5	5	5	6	5	4	4	4	5	5	5	5	5	5	5	5	5	5	5	5	5	5	5	5	5	5	5	6	5	4	4	4	5	5	5	5
D5CQL4	D5CQL4	14	14	14	tr|D5CQL4|D5CQL4_SIDLE Sensor protein QseC OS=Sideroxydans lithotrophicus (strain ES-1) OX=580332 GN=Slit_1012 PE=4 SV=1	1	14	14	14	9	9	6	1	4	0	5	2	3	0	0	0	3	3	2	2	3	1	7	6	7	4	5	5	9	9	6	1	4	0	5	2	3	0	0	0	3	3	2	2
D5CQL5	D5CQL5	10	10	10	tr|D5CQL5|D5CQL5_SIDLE Two component transcriptional regulator, winged helix family OS=Sideroxydans lithotrophicus (strain ES-1) OX=580332 GN=Slit_1013 PE=4 SV=1	1	10	10	10	1	4	5	1	0	0	2	1	4	0	0	0	1	1	0	1	2	2	6	5	7	2	5	8	1	4	5	1	0	0	2	1	4	0	0	0	1	1	0	1
D5CQL6	D5CQL6	7	7	7	tr|D5CQL6|D5CQL6_SIDLE Diheme cytochrome c OS=Sideroxydans lithotrophicus (strain ES-1) OX=580332 GN=Slit_1014 PE=4 SV=1	1	7	7	7	3	3	4	3	5	4	1	1	1	0	0	0	2	3	1	1	2	3	4	5	5	7	7	7	3	3	4	3	5	4	1	1	1	0	0	0	2	3	1	1
D5CQL7	D5CQL7	3	3	3	tr|D5CQL7|D5CQL7_SIDLE Cytochrome c domain-containing protein OS=Sideroxydans lithotrophicus (strain ES-1) OX=580332 GN=Slit_1015 PE=4 SV=1	1	3	3	3	0	0	0	0	0	0	0	0	0	0	0	0	1	1	0	0	0	0	0	0	0	2	3	1	0	0	0	0	0	0	0	0	0	0	0	0	1	1	0	0
D5CQL8	D5CQL8	1	1	1	tr|D5CQL8|D5CQL8_SIDLE Uncharacterized protein OS=Sideroxydans lithotrophicus (strain ES-1) OX=580332 GN=Slit_1016 PE=4 SV=1	1	1	1	1	0	0	0	0	0	0	0	0	0	0	0	0	0	0	0	0	0	0	0	0	0	0	0	0	0	0	0	0	0	0	0	0	0	0	0	0	0	0	0	0
D5CQL9	D5CQL9	15	15	15	tr|D5CQL9|D5CQL9_SIDLE DJ-1 family protein OS=Sideroxydans lithotrophicus (strain ES-1) OX=580332 GN=Slit_1017 PE=4 SV=1	1	15	15	15	8	10	9	0	0	1	6	7	8	0	1	0	5	6	3	5	7	7	7	10	10	4	7	5	8	10	9	0	0	1	6	7	8	0	1	0	5	6	3	5
D5CQM0	D5CQM0	2	2	2	tr|D5CQM0|D5CQM0_SIDLE Phosphoesterase PA-phosphatase related protein OS=Sideroxydans lithotrophicus (strain ES-1) OX=580332 GN=Slit_1018 PE=4 SV=1	1	2	2	2	0	1	0	0	0	0	0	0	0	0	0	0	0	1	0	1	1	0	0	0	0	0	0	0	0	1	0	0	0	0	0	0	0	0	0	0	0	1	0	1
D5CQM1	D5CQM1	10	10	10	tr|D5CQM1|D5CQM1_SIDLE UPF0234 protein Slit_1019 OS=Sideroxydans lithotrophicus (strain ES-1) OX=580332 GN=Slit_1019 PE=3 SV=1	1	10	10	10	7	7	7	5	5	6	7	8	8	3	5	3	7	7	7	7	7	8	7	6	9	6	8	7	7	7	7	5	5	6	7	8	8	3	5	3	7	7	7	7
D5CQM2	D5CQM2	9	9	9	tr|D5CQM2|D5CQM2_SIDLE Pyrimidine/purine nucleoside phosphorylase OS=Sideroxydans lithotrophicus (strain ES-1) OX=580332 GN=ppnP PE=3 SV=1	1	9	9	9	5	4	3	1	3	2	2	3	4	0	2	1	2	4	4	5	3	4	3	2	4	2	3	1	5	4	3	1	3	2	2	3	4	0	2	1	2	4	4	5
D5CQM3	D5CQM3	6	6	6	tr|D5CQM3|D5CQM3_SIDLE Macro domain-containing protein OS=Sideroxydans lithotrophicus (strain ES-1) OX=580332 GN=Slit_1021 PE=4 SV=1	1	6	6	6	4	3	4	1	1	1	3	3	3	0	3	0	3	3	3	3	3	2	3	3	3	3	3	3	4	3	4	1	1	1	3	3	3	0	3	0	3	3	3	3
D5CQM4	D5CQM4	32	32	32	tr|D5CQM4|D5CQM4_SIDLE Argininosuccinate synthase OS=Sideroxydans lithotrophicus (strain ES-1) OX=580332 GN=argG PE=3 SV=1	1	32	32	32	16	14	17	7	8	7	16	14	18	8	13	5	19	13	14	18	21	19	14	15	18	14	18	16	16	14	17	7	8	7	16	14	18	8	13	5	19	13	14	18
D5CQM5	D5CQM5	16	16	16	tr|D5CQM5|D5CQM5_SIDLE Ornithine carbamoyltransferase OS=Sideroxydans lithotrophicus (strain ES-1) OX=580332 GN=Slit_1023 PE=3 SV=1	1	16	16	16	12	13	10	5	5	5	10	9	10	5	7	3	10	11	10	12	12	12	11	10	8	6	8	8	12	13	10	5	5	5	10	9	10	5	7	3	10	11	10	12
D5CQM6	D5CQM6	25	25	25	tr|D5CQM6|D5CQM6_SIDLE Acetylornithine aminotransferase OS=Sideroxydans lithotrophicus (strain ES-1) OX=580332 GN=argD PE=3 SV=1	1	25	25	25	12	12	13	5	7	6	9	10	10	5	6	3	9	11	7	10	10	14	9	11	11	9	12	13	12	12	13	5	7	6	9	10	10	5	6	3	9	11	7	10
D5CQM7	D5CQM7	4	4	4	tr|D5CQM7|D5CQM7_SIDLE 30S ribosomal protein S20 OS=Sideroxydans lithotrophicus (strain ES-1) OX=580332 GN=rpsT PE=3 SV=1	1	4	4	4	2	2	2	1	1	0	4	2	4	1	2	1	4	2	2	2	2	2	2	2	2	1	3	3	2	2	2	1	1	0	4	2	4	1	2	1	4	2	2	2
D5CQM8	D5CQM8	4	4	4	tr|D5CQM8|D5CQM8_SIDLE Uncharacterized protein OS=Sideroxydans lithotrophicus (strain ES-1) OX=580332 GN=Slit_1026 PE=4 SV=1	1	4	4	4	3	3	3	0	0	0	3	1	2	0	1	0	1	1	0	1	1	1	2	2	2	2	1	2	3	3	3	0	0	0	3	1	2	0	1	0	1	1	0	1
D5CQM9	D5CQM9	11	11	11	tr|D5CQM9|D5CQM9_SIDLE Uncharacterized protein OS=Sideroxydans lithotrophicus (strain ES-1) OX=580332 GN=Slit_1027 PE=4 SV=1	1	11	11	11	7	7	7	1	2	0	6	6	7	1	3	1	7	6	6	8	8	8	6	5	4	3	5	4	7	7	7	1	2	0	6	6	7	1	3	1	7	6	6	8
D5CQN0	D5CQN0	2	2	2	tr|D5CQN0|D5CQN0_SIDLE Probable lipid II flippase MurJ OS=Sideroxydans lithotrophicus (strain ES-1) OX=580332 GN=murJ PE=3 SV=1	1	2	2	2	1	0	0	0	0	0	0	1	0	0	0	0	0	0	0	0	0	0	0	0	0	0	0	0	1	0	0	0	0	0	0	1	0	0	0	0	0	0	0	0
D5CQN1	D5CQN1	14	14	14	tr|D5CQN1|D5CQN1_SIDLE Diguanylate cyclase with PAS/PAC sensor OS=Sideroxydans lithotrophicus (strain ES-1) OX=580332 GN=Slit_1029 PE=4 SV=1	1	14	14	14	8	9	9	0	1	0	6	4	5	0	0	0	2	3	0	5	4	6	5	8	7	3	4	4	8	9	9	0	1	0	6	4	5	0	0	0	2	3	0	5
D5CQN2	D5CQN2	8	8	8	tr|D5CQN2|D5CQN2_SIDLE Transcriptional regulator, LysR family OS=Sideroxydans lithotrophicus (strain ES-1) OX=580332 GN=Slit_1030 PE=3 SV=1	1	8	8	8	6	3	2	2	0	2	3	2	3	0	0	0	3	5	1	2	2	2	3	3	3	2	4	3	6	3	2	2	0	2	3	2	3	0	0	0	3	5	1	2
D5CQN4	D5CQN4	28	28	28	tr|D5CQN4|D5CQN4_SIDLE Sulfite reductase (Ferredoxin) OS=Sideroxydans lithotrophicus (strain ES-1) OX=580332 GN=Slit_1032 PE=4 SV=1	1	28	28	28	17	19	19	0	0	0	3	7	9	0	0	0	8	8	4	13	15	18	14	15	12	0	1	0	17	19	19	0	0	0	3	7	9	0	0	0	8	8	4	13
D5CQN5	D5CQN5	10	10	10	tr|D5CQN5|D5CQN5_SIDLE Adenylylsulfate reductase, thioredoxin dependent OS=Sideroxydans lithotrophicus (strain ES-1) OX=580332 GN=Slit_1033 PE=3 SV=1	1	10	10	10	7	5	6	0	0	0	1	1	2	0	0	0	1	1	1	2	3	2	3	4	5	0	0	0	7	5	6	0	0	0	1	1	2	0	0	0	1	1	1	2
D5CQN6	D5CQN6	14	14	14	tr|D5CQN6|D5CQN6_SIDLE ATP-sulfurylase small subunit OS=Sideroxydans lithotrophicus (strain ES-1) OX=580332 GN=Slit_1034 PE=3 SV=1	1	14	14	14	6	6	4	0	0	0	0	1	3	0	0	0	1	1	1	2	3	2	5	2	4	1	0	0	6	6	4	0	0	0	0	1	3	0	0	0	1	1	1	2
D5CQN7	D5CQN7	12	12	12	tr|D5CQN7|D5CQN7_SIDLE Sulfate adenylyltransferase subunit 1 OS=Sideroxydans lithotrophicus (strain ES-1) OX=580332 GN=cysN PE=3 SV=1	1	12	12	12	9	8	8	2	1	1	1	2	5	1	1	1	1	4	2	8	8	7	5	4	5	1	2	2	9	8	8	2	1	1	1	2	5	1	1	1	1	4	2	8
D5CQN8	D5CQN8	6	6	6	tr|D5CQN8|D5CQN8_SIDLE Cobalamin biosynthesis protein CobD OS=Sideroxydans lithotrophicus (strain ES-1) OX=580332 GN=cobD PE=3 SV=1	1	6	6	6	3	2	2	0	0	0	2	1	1	0	1	0	1	2	1	1	1	1	2	1	3	0	1	2	3	2	2	0	0	0	2	1	1	0	1	0	1	2	1	1
D5CQN9	D5CQN9	9	9	9	tr|D5CQN9|D5CQN9_SIDLE 4-alpha-glucanotransferase OS=Sideroxydans lithotrophicus (strain ES-1) OX=580332 GN=Slit_1037 PE=3 SV=1	1	9	9	9	4	6	4	0	0	0	2	2	2	0	1	0	1	1	0	2	3	2	2	3	4	1	1	0	4	6	4	0	0	0	2	2	2	0	1	0	1	1	0	2
D5CQP1	D5CQP1	8	8	8	tr|D5CQP1|D5CQP1_SIDLE Small ribosomal subunit biogenesis GTPase RsgA OS=Sideroxydans lithotrophicus (strain ES-1) OX=580332 GN=rsgA PE=3 SV=1	1	8	8	8	3	2	1	0	0	2	2	3	3	1	0	0	2	2	2	2	2	2	2	2	2	3	2	2	3	2	1	0	0	2	2	3	3	1	0	0	2	2	2	2
D5CQP2	D5CQP2	4	4	4	tr|D5CQP2|D5CQP2_SIDLE Putative pterin-4-alpha-carbinolamine dehydratase OS=Sideroxydans lithotrophicus (strain ES-1) OX=580332 GN=Slit_1040 PE=3 SV=1	1	4	4	4	3	2	2	1	1	0	3	3	3	1	2	0	2	2	2	3	2	2	2	2	2	2	4	3	3	2	2	1	1	0	3	3	3	1	2	0	2	2	2	3
D5CQP3	D5CQP3	4	4	4	tr|D5CQP3|D5CQP3_SIDLE Cytochrome c domain-containing protein OS=Sideroxydans lithotrophicus (strain ES-1) OX=580332 GN=Slit_1041 PE=4 SV=1	1	4	4	4	3	2	2	2	2	2	3	2	2	2	2	2	2	2	2	2	2	2	2	2	2	2	2	2	3	2	2	2	2	2	3	2	2	2	2	2	2	2	2	2
D5CQP4	D5CQP4	9	9	9	tr|D5CQP4|D5CQP4_SIDLE Ste24 endopeptidase OS=Sideroxydans lithotrophicus (strain ES-1) OX=580332 GN=Slit_1042 PE=3 SV=1	1	9	9	9	2	2	2	0	0	0	4	2	4	0	0	0	4	5	4	5	4	6	2	2	4	2	4	3	2	2	2	0	0	0	4	2	4	0	0	0	4	5	4	5
D5CQP5	D5CQP5	10	10	10	tr|D5CQP5|D5CQP5_SIDLE Oligoribonuclease OS=Sideroxydans lithotrophicus (strain ES-1) OX=580332 GN=orn PE=3 SV=1	1	10	10	10	6	4	4	3	3	2	7	6	6	3	4	3	5	6	4	4	6	6	6	7	6	5	6	6	6	4	4	3	3	2	7	6	6	3	4	3	5	6	4	4
D5CQP6	D5CQP6	19	19	19	tr|D5CQP6|D5CQP6_SIDLE Diguanylate cyclase with PAS/PAC sensor OS=Sideroxydans lithotrophicus (strain ES-1) OX=580332 GN=Slit_1044 PE=4 SV=1	1	19	19	19	9	13	14	1	2	0	12	9	10	0	0	0	5	9	5	5	8	5	8	7	7	5	7	7	9	13	14	1	2	0	12	9	10	0	0	0	5	9	5	5
D5CQP8	D5CQP8	17	17	17	tr|D5CQP8|D5CQP8_SIDLE Ferrochelatase OS=Sideroxydans lithotrophicus (strain ES-1) OX=580332 GN=hemH PE=3 SV=1	1	17	17	17	5	7	6	1	1	1	4	5	6	0	1	0	4	6	4	4	5	5	6	6	7	3	5	5	5	7	6	1	1	1	4	5	6	0	1	0	4	6	4	4
D5CQP9	D5CQP9	14	14	14	tr|D5CQP9|D5CQP9_SIDLE Heat-inducible transcription repressor HrcA OS=Sideroxydans lithotrophicus (strain ES-1) OX=580332 GN=hrcA PE=3 SV=1	1	14	14	14	7	10	11	2	2	2	6	6	9	1	3	0	7	8	6	6	8	7	8	7	8	5	5	3	7	10	11	2	2	2	6	6	9	1	3	0	7	8	6	6
D5CQQ0	D5CQQ0	14	14	14	tr|D5CQQ0|D5CQQ0_SIDLE NAD kinase OS=Sideroxydans lithotrophicus (strain ES-1) OX=580332 GN=nadK PE=3 SV=1	1	14	14	14	8	9	9	3	2	2	7	7	8	0	5	2	6	7	5	7	7	7	8	7	7	4	8	7	8	9	9	3	2	2	7	7	8	0	5	2	6	7	5	7
D5CQQ1	D5CQQ1	26	26	26	tr|D5CQQ1|D5CQQ1_SIDLE DNA repair protein RecN OS=Sideroxydans lithotrophicus (strain ES-1) OX=580332 GN=Slit_1049 PE=3 SV=1	1	26	26	26	12	11	11	6	5	3	10	10	9	2	4	2	12	11	8	11	10	12	9	10	13	10	11	12	12	11	11	6	5	3	10	10	9	2	4	2	12	11	8	11
D5CQQ2	D5CQQ2	6	6	6	tr|D5CQQ2|D5CQQ2_SIDLE Outer membrane protein assembly factor BamE OS=Sideroxydans lithotrophicus (strain ES-1) OX=580332 GN=bamE PE=3 SV=1	1	6	6	6	2	3	2	2	2	2	2	2	3	0	1	0	2	3	2	3	3	3	3	2	3	1	2	2	2	3	2	2	2	2	2	2	3	0	1	0	2	3	2	3
D5CQQ3	D5CQQ3	12	12	12	tr|D5CQQ3|D5CQQ3_SIDLE 4-hydroxy-tetrahydrodipicolinate reductase OS=Sideroxydans lithotrophicus (strain ES-1) OX=580332 GN=dapB PE=3 SV=1	1	12	12	12	6	7	5	4	5	4	5	6	6	4	4	1	5	5	5	5	5	4	5	5	5	6	6	5	6	7	5	4	5	4	5	6	6	4	4	1	5	5	5	5
D5CQQ5	D5CQQ5	18	18	18	tr|D5CQQ5|D5CQQ5_SIDLE Beta-lactamase domain protein OS=Sideroxydans lithotrophicus (strain ES-1) OX=580332 GN=Slit_1053 PE=4 SV=1	1	18	18	18	7	10	11	3	2	2	6	7	8	0	3	0	6	7	5	6	7	7	6	6	6	6	8	6	7	10	11	3	2	2	6	7	8	0	3	0	6	7	5	6
D5CQQ6	D5CQQ6	26	26	26	tr|D5CQQ6|D5CQQ6_SIDLE Diguanylate cyclase/phosphodiesterase OS=Sideroxydans lithotrophicus (strain ES-1) OX=580332 GN=Slit_1054 PE=4 SV=1	1	26	26	26	12	15	14	1	3	1	11	14	13	1	1	0	6	9	3	5	8	9	13	12	14	6	9	9	12	15	14	1	3	1	11	14	13	1	1	0	6	9	3	5
D5CQQ8	D5CQQ8	16	16	16	tr|D5CQQ8|D5CQQ8_SIDLE Carbamoyl-phosphate synthase small chain OS=Sideroxydans lithotrophicus (strain ES-1) OX=580332 GN=carA PE=3 SV=1	1	16	16	16	11	11	10	6	7	4	10	10	9	4	6	1	8	10	9	12	8	12	8	7	7	9	9	8	11	11	10	6	7	4	10	10	9	4	6	1	8	10	9	12
D5CQQ9	D5CQQ9	50	50	50	tr|D5CQQ9|D5CQQ9_SIDLE Carbamoyl-phosphate synthase large chain OS=Sideroxydans lithotrophicus (strain ES-1) OX=580332 GN=carB PE=3 SV=1	1	50	50	50	26	25	24	16	16	14	25	23	26	10	15	6	30	28	27	27	26	27	24	24	25	24	28	28	26	25	24	16	16	14	25	23	26	10	15	6	30	28	27	27
D5CQR0	D5CQR0	12	11	11	tr|D5CQR0|D5CQR0_SIDLE Transcription elongation factor GreA OS=Sideroxydans lithotrophicus (strain ES-1) OX=580332 GN=greA PE=3 SV=1	1	12	11	11	7	9	7	7	7	6	7	7	8	3	6	2	9	9	8	9	9	8	7	7	7	9	9	9	6	8	6	6	6	5	6	6	7	2	5	2	8	8	7	8
D5CQR1	D5CQR1	5	5	5	tr|D5CQR1|D5CQR1_SIDLE CRM domain-containing protein OS=Sideroxydans lithotrophicus (strain ES-1) OX=580332 GN=Slit_1059 PE=4 SV=1	1	5	5	5	1	1	1	1	0	0	2	1	2	1	1	0	2	1	1	2	2	2	2	1	1	2	3	2	1	1	1	1	0	0	2	1	2	1	1	0	2	1	1	2
D5CQR2	D5CQR2	4	4	4	tr|D5CQR2|D5CQR2_SIDLE Ribosomal RNA large subunit methyltransferase E OS=Sideroxydans lithotrophicus (strain ES-1) OX=580332 GN=rlmE PE=3 SV=1	1	4	4	4	1	3	2	0	1	0	1	1	2	0	0	0	2	2	2	2	2	2	2	2	1	1	2	2	1	3	2	0	1	0	1	1	2	0	0	0	2	2	2	2
D5CQR3	D5CQR3	41	41	41	tr|D5CQR3|D5CQR3_SIDLE ATP-dependent zinc metalloprotease FtsH OS=Sideroxydans lithotrophicus (strain ES-1) OX=580332 GN=ftsH PE=3 SV=1	1	41	41	41	17	20	22	6	10	3	18	17	21	3	10	4	20	27	17	23	21	21	15	18	19	12	15	13	17	20	22	6	10	3	18	17	21	3	10	4	20	27	17	23
D5CQR4	D5CQR4	6	6	6	tr|D5CQR4|D5CQR4_SIDLE Dihydropteroate synthase OS=Sideroxydans lithotrophicus (strain ES-1) OX=580332 GN=Slit_1062 PE=3 SV=1	1	6	6	6	2	2	2	1	1	1	2	2	2	1	1	0	2	3	2	2	2	2	2	1	2	1	1	2	2	2	2	1	1	1	2	2	2	1	1	0	2	3	2	2
D5CQR5	D5CQR5	24	24	24	tr|D5CQR5|D5CQR5_SIDLE Phosphoglucosamine mutase OS=Sideroxydans lithotrophicus (strain ES-1) OX=580332 GN=glmM PE=3 SV=1	1	24	24	24	14	13	15	3	5	4	10	11	10	4	7	2	11	11	12	11	9	11	11	11	11	11	10	13	14	13	15	3	5	4	10	11	10	4	7	2	11	11	12	11
D5CQR6	D5CQR6	23	23	23	tr|D5CQR6|D5CQR6_SIDLE Phosphate import ATP-binding protein PstB OS=Sideroxydans lithotrophicus (strain ES-1) OX=580332 GN=pstB PE=3 SV=1	1	23	23	23	14	17	17	5	7	6	15	17	15	5	8	3	15	17	14	13	15	15	14	14	14	13	10	10	14	17	17	5	7	6	15	17	15	5	8	3	15	17	14	13
D5CQR7	D5CQR7	3	3	3	tr|D5CQR7|D5CQR7_SIDLE Phosphate transport system permease protein PstA OS=Sideroxydans lithotrophicus (strain ES-1) OX=580332 GN=Slit_1065 PE=3 SV=1	1	3	3	3	2	2	1	0	0	0	2	2	2	0	0	0	1	1	3	1	2	2	3	2	1	1	1	2	2	2	1	0	0	0	2	2	2	0	0	0	1	1	3	1
D5CQR8	D5CQR8	4	4	4	tr|D5CQR8|D5CQR8_SIDLE Phosphate transport system permease protein OS=Sideroxydans lithotrophicus (strain ES-1) OX=580332 GN=Slit_1066 PE=3 SV=1	1	4	4	4	1	0	2	0	0	0	2	2	2	0	0	0	0	1	0	0	1	1	1	0	1	0	0	0	1	0	2	0	0	0	2	2	2	0	0	0	0	1	0	0
D5CQR9	D5CQR9	17	17	17	tr|D5CQR9|D5CQR9_SIDLE Phosphate-binding protein PstS OS=Sideroxydans lithotrophicus (strain ES-1) OX=580332 GN=Slit_1067 PE=3 SV=1	1	17	17	17	13	12	12	10	11	9	14	12	14	10	11	10	13	13	12	12	12	12	12	14	12	13	15	16	13	12	12	10	11	9	14	12	14	10	11	10	13	13	12	12
D5CQS0	D5CQS0	18	18	18	tr|D5CQS0|D5CQS0_SIDLE Triosephosphate isomerase OS=Sideroxydans lithotrophicus (strain ES-1) OX=580332 GN=tpiA PE=3 SV=1	1	18	18	18	7	6	7	5	5	4	6	6	7	3	4	3	6	7	5	6	7	7	6	7	8	8	8	9	7	6	7	5	5	4	6	6	7	3	4	3	6	7	5	6
D5CQS1	D5CQS1	2	2	2	tr|D5CQS1|D5CQS1_SIDLE Protein-export membrane protein SecG OS=Sideroxydans lithotrophicus (strain ES-1) OX=580332 GN=Slit_1069 PE=3 SV=1	1	2	2	2	2	2	2	1	1	1	2	2	2	1	1	1	2	2	2	2	2	2	1	2	2	1	2	2	2	2	2	1	1	1	2	2	2	1	1	1	2	2	2	2
D5CQS2	D5CQS2	3	3	3	tr|D5CQS2|D5CQS2_SIDLE NADH-quinone oxidoreductase subunit A OS=Sideroxydans lithotrophicus (strain ES-1) OX=580332 GN=nuoA PE=3 SV=1	1	3	3	3	1	0	1	0	0	0	1	1	2	0	0	0	1	2	0	2	2	2	2	3	2	1	2	1	1	0	1	0	0	0	1	1	2	0	0	0	1	2	0	2
D5CQS3	D5CQS3	8	8	8	tr|D5CQS3|D5CQS3_SIDLE NADH-quinone oxidoreductase subunit B OS=Sideroxydans lithotrophicus (strain ES-1) OX=580332 GN=nuoB PE=3 SV=1	1	8	8	8	4	4	4	3	3	2	3	3	3	1	3	0	3	4	3	4	4	4	4	4	4	5	5	4	4	4	4	3	3	2	3	3	3	1	3	0	3	4	3	4
D5CQS4	D5CQS4	12	12	12	tr|D5CQS4|D5CQS4_SIDLE NADH-quinone oxidoreductase subunit C OS=Sideroxydans lithotrophicus (strain ES-1) OX=580332 GN=nuoC PE=3 SV=1	1	12	12	12	6	8	8	5	7	5	8	8	6	2	5	3	10	9	7	7	9	9	7	9	7	7	7	6	6	8	8	5	7	5	8	8	6	2	5	3	10	9	7	7
D5CQS5	D5CQS5	24	24	24	tr|D5CQS5|D5CQS5_SIDLE NADH-quinone oxidoreductase subunit D OS=Sideroxydans lithotrophicus (strain ES-1) OX=580332 GN=nuoD PE=3 SV=1	1	24	24	24	15	16	17	11	10	6	14	15	15	5	11	5	12	13	14	14	18	18	14	15	15	13	13	15	15	16	17	11	10	6	14	15	15	5	11	5	12	13	14	14
D5CQS6	D5CQS6	8	8	8	tr|D5CQS6|D5CQS6_SIDLE NADH-quinone oxidoreductase, E subunit OS=Sideroxydans lithotrophicus (strain ES-1) OX=580332 GN=Slit_1074 PE=3 SV=1	1	8	8	8	3	4	5	2	2	2	5	4	4	1	3	1	5	4	4	3	2	2	5	5	3	3	4	3	3	4	5	2	2	2	5	4	4	1	3	1	5	4	4	3
D5CQS7	D5CQS7	18	18	17	tr|D5CQS7|D5CQS7_SIDLE NADH-quinone oxidoreductase subunit F OS=Sideroxydans lithotrophicus (strain ES-1) OX=580332 GN=Slit_1075 PE=3 SV=1	1	18	18	17	10	11	14	5	6	4	11	11	11	4	5	3	8	11	9	11	11	11	8	9	12	6	10	8	10	11	14	5	6	4	11	11	11	4	5	3	8	11	9	11
D5CQS8	D5CQS8	44	44	44	tr|D5CQS8|D5CQS8_SIDLE NADH-quinone oxidoreductase OS=Sideroxydans lithotrophicus (strain ES-1) OX=580332 GN=Slit_1076 PE=3 SV=1	1	44	44	44	28	26	23	15	19	15	26	28	30	4	8	4	28	26	24	27	27	29	27	25	26	22	28	29	28	26	23	15	19	15	26	28	30	4	8	4	28	26	24	27
D5CQS9	D5CQS9	6	6	6	tr|D5CQS9|D5CQS9_SIDLE NADH-quinone oxidoreductase subunit H OS=Sideroxydans lithotrophicus (strain ES-1) OX=580332 GN=nuoH PE=3 SV=1	1	6	6	6	5	6	5	1	2	1	5	6	6	0	3	1	3	5	5	6	6	6	5	5	6	2	3	2	5	6	5	1	2	1	5	6	6	0	3	1	3	5	5	6
D5CQT0	D5CQT0	14	14	14	tr|D5CQT0|D5CQT0_SIDLE NADH-quinone oxidoreductase subunit I OS=Sideroxydans lithotrophicus (strain ES-1) OX=580332 GN=nuoI PE=3 SV=1	1	14	14	14	6	6	6	4	5	3	8	8	7	3	4	2	8	9	7	10	9	9	8	8	9	6	6	8	6	6	6	4	5	3	8	8	7	3	4	2	8	9	7	10
D5CQT1	D5CQT1	2	2	2	tr|D5CQT1|D5CQT1_SIDLE NADH-quinone oxidoreductase subunit J OS=Sideroxydans lithotrophicus (strain ES-1) OX=580332 GN=Slit_1079 PE=3 SV=1	1	2	2	2	2	2	2	1	1	1	2	2	2	1	2	1	2	2	2	2	2	2	2	2	2	2	2	2	2	2	2	1	1	1	2	2	2	1	2	1	2	2	2	2
D5CQT3	D5CQT3	7	7	7	tr|D5CQT3|D5CQT3_SIDLE Proton-translocating NADH-quinone oxidoreductase, chain L OS=Sideroxydans lithotrophicus (strain ES-1) OX=580332 GN=Slit_1081 PE=3 SV=1	1	7	7	7	3	6	5	0	0	0	3	3	3	0	2	0	2	2	2	4	5	5	3	2	5	1	1	1	3	6	5	0	0	0	3	3	3	0	2	0	2	2	2	4
D5CQT4	D5CQT4	6	6	6	tr|D5CQT4|D5CQT4_SIDLE Proton-translocating NADH-quinone oxidoreductase, chain M OS=Sideroxydans lithotrophicus (strain ES-1) OX=580332 GN=Slit_1082 PE=3 SV=1	1	6	6	6	2	4	5	0	0	0	2	2	4	0	1	0	2	4	1	3	5	5	2	4	5	0	0	0	2	4	5	0	0	0	2	2	4	0	1	0	2	4	1	3
D5CQT5	D5CQT5	3	3	3	tr|D5CQT5|D5CQT5_SIDLE NADH-quinone oxidoreductase subunit N OS=Sideroxydans lithotrophicus (strain ES-1) OX=580332 GN=nuoN PE=3 SV=1	1	3	3	3	2	2	1	0	0	0	2	1	2	0	1	0	2	2	2	2	2	2	2	1	2	0	0	0	2	2	1	0	0	0	2	1	2	0	1	0	2	2	2	2
D5CQT6	D5CQT6	6	6	6	tr|D5CQT6|D5CQT6_SIDLE NUDIX hydrolase OS=Sideroxydans lithotrophicus (strain ES-1) OX=580332 GN=Slit_1084 PE=4 SV=1	1	6	6	6	3	2	1	0	1	1	3	3	3	0	0	0	3	5	3	2	2	2	3	3	2	0	2	1	3	2	1	0	1	1	3	3	3	0	0	0	3	5	3	2
D5CQT7	D5CQT7	2	2	2	tr|D5CQT7|D5CQT7_SIDLE Ammonium transporter OS=Sideroxydans lithotrophicus (strain ES-1) OX=580332 GN=Slit_1085 PE=4 SV=1	1	2	2	2	2	0	0	1	1	0	0	1	0	0	0	0	1	2	1	1	1	1	1	0	1	2	2	2	2	0	0	1	1	0	0	1	0	0	0	0	1	2	1	1
D5CQU0	D5CQU0	6	6	6	tr|D5CQU0|D5CQU0_SIDLE Excinuclease ABC C subunit domain protein OS=Sideroxydans lithotrophicus (strain ES-1) OX=580332 GN=Slit_1088 PE=4 SV=1	1	6	6	6	6	4	4	2	1	1	2	3	4	0	0	0	2	5	1	3	2	3	6	4	5	0	1	2	6	4	4	2	1	1	2	3	4	0	0	0	2	5	1	3
D5CQU1	D5CQU1	1	1	1	tr|D5CQU1|D5CQU1_SIDLE Uncharacterized protein OS=Sideroxydans lithotrophicus (strain ES-1) OX=580332 GN=Slit_1089 PE=4 SV=1	1	1	1	1	1	1	0	0	0	0	0	0	1	0	0	0	0	0	0	1	1	1	1	1	1	0	1	0	1	1	0	0	0	0	0	0	1	0	0	0	0	0	0	1
D5CQU2	D5CQU2	42	42	42	tr|D5CQU2|D5CQU2_SIDLE Site-specific DNA-methyltransferase (adenine-specific) OS=Sideroxydans lithotrophicus (strain ES-1) OX=580332 GN=Slit_1090 PE=3 SV=1	1	42	42	42	23	19	25	5	5	3	20	17	22	1	3	0	22	20	12	13	17	11	21	16	18	13	16	13	23	19	25	5	5	3	20	17	22	1	3	0	22	20	12	13
D5CQU3	D5CQU3	34	34	34	tr|D5CQU3|D5CQU3_SIDLE Type III restriction protein res subunit OS=Sideroxydans lithotrophicus (strain ES-1) OX=580332 GN=Slit_1091 PE=4 SV=1	1	34	34	34	14	20	19	0	4	3	16	14	18	2	4	0	10	14	6	12	13	10	18	18	20	10	12	11	14	20	19	0	4	3	16	14	18	2	4	0	10	14	6	12
D5CQU5	D5CQU5	8	8	8	tr|D5CQU5|D5CQU5_SIDLE Uncharacterized protein OS=Sideroxydans lithotrophicus (strain ES-1) OX=580332 GN=Slit_1093 PE=4 SV=1	1	8	8	8	3	3	4	0	0	0	2	3	2	0	0	0	0	2	0	1	1	2	1	1	3	1	1	1	3	3	4	0	0	0	2	3	2	0	0	0	0	2	0	1
D5CQV2	D5CQV2	4	4	4	tr|D5CQV2|D5CQV2_SIDLE Uncharacterized protein OS=Sideroxydans lithotrophicus (strain ES-1) OX=580332 GN=Slit_1100 PE=4 SV=1	1	4	4	4	3	2	2	1	0	0	2	1	2	0	0	0	1	2	0	0	0	0	3	4	3	1	1	1	3	2	2	1	0	0	2	1	2	0	0	0	1	2	0	0
D5CQV3	D5CQV3	22	22	22	tr|D5CQV3|D5CQV3_SIDLE Uncharacterized protein OS=Sideroxydans lithotrophicus (strain ES-1) OX=580332 GN=Slit_1101 PE=4 SV=1	1	22	22	22	15	14	13	1	2	0	11	10	9	0	1	0	3	6	2	3	2	4	12	8	15	5	4	5	15	14	13	1	2	0	11	10	9	0	1	0	3	6	2	3
D5CQV4	D5CQV4	30	30	30	tr|D5CQV4|D5CQV4_SIDLE DEAD/DEAH box helicase domain protein OS=Sideroxydans lithotrophicus (strain ES-1) OX=580332 GN=Slit_1102 PE=4 SV=1	1	30	30	30	14	12	12	1	0	0	14	8	13	0	0	0	3	4	2	2	1	2	10	10	8	6	8	5	14	12	12	1	0	0	14	8	13	0	0	0	3	4	2	2
D5CQV5	D5CQV5	9	9	9	tr|D5CQV5|D5CQV5_SIDLE SIR2_2 domain-containing protein OS=Sideroxydans lithotrophicus (strain ES-1) OX=580332 GN=Slit_1103 PE=4 SV=1	1	9	9	9	4	5	3	0	0	0	3	2	3	0	0	0	0	0	0	0	0	0	4	3	2	1	3	1	4	5	3	0	0	0	3	2	3	0	0	0	0	0	0	0
D5CQV6	D5CQV6	11	11	11	tr|D5CQV6|D5CQV6_SIDLE FRG domain protein OS=Sideroxydans lithotrophicus (strain ES-1) OX=580332 GN=Slit_1104 PE=4 SV=1	1	11	11	11	1	2	1	1	1	1	0	0	0	0	0	0	2	2	1	0	0	0	0	0	0	2	1	1	1	2	1	1	1	1	0	0	0	0	0	0	2	2	1	0
D5CQV7	D5CQV7	3	3	3	tr|D5CQV7|D5CQV7_SIDLE Uncharacterized protein OS=Sideroxydans lithotrophicus (strain ES-1) OX=580332 GN=Slit_1105 PE=4 SV=1	1	3	3	3	3	2	2	0	0	0	2	2	1	0	0	0	1	0	0	0	1	0	1	0	2	0	1	2	3	2	2	0	0	0	2	2	1	0	0	0	1	0	0	0
D5CQV8	D5CQV8	6	6	6	tr|D5CQV8|D5CQV8_SIDLE Uncharacterized protein OS=Sideroxydans lithotrophicus (strain ES-1) OX=580332 GN=Slit_1106 PE=4 SV=1	1	6	6	6	2	2	2	0	0	1	3	2	1	0	0	0	1	1	0	1	2	1	1	1	3	1	1	1	2	2	2	0	0	1	3	2	1	0	0	0	1	1	0	1
D5CQW2	D5CQW2	4	4	4	tr|D5CQW2|D5CQW2_SIDLE Uncharacterized protein OS=Sideroxydans lithotrophicus (strain ES-1) OX=580332 GN=Slit_1110 PE=4 SV=1	1	4	4	4	0	0	0	0	0	0	0	1	1	0	0	0	0	1	1	0	0	0	0	0	0	0	1	1	0	0	0	0	0	0	0	1	1	0	0	0	0	1	1	0
D5CQW3	D5CQW3	7	7	7	tr|D5CQW3|D5CQW3_SIDLE Tetratricopeptide TPR_2 repeat protein OS=Sideroxydans lithotrophicus (strain ES-1) OX=580332 GN=Slit_1111 PE=4 SV=1	1	7	7	7	0	2	1	0	0	0	1	0	0	0	0	0	3	5	2	2	3	3	0	1	0	0	1	1	0	2	1	0	0	0	1	0	0	0	0	0	3	5	2	2
D5CQW4	D5CQW4	2	2	2	tr|D5CQW4|D5CQW4_SIDLE RraB domain-containing protein OS=Sideroxydans lithotrophicus (strain ES-1) OX=580332 GN=Slit_1112 PE=4 SV=1	1	2	2	2	2	2	2	1	1	1	2	2	2	0	0	0	2	2	1	2	2	2	2	2	2	2	2	2	2	2	2	1	1	1	2	2	2	0	0	0	2	2	1	2
D5CQW5	D5CQW5	2	2	2	tr|D5CQW5|D5CQW5_SIDLE Uncharacterized protein OS=Sideroxydans lithotrophicus (strain ES-1) OX=580332 GN=Slit_1113 PE=4 SV=1	1	2	2	2	0	0	0	0	0	0	0	0	0	0	0	0	0	0	0	0	0	0	0	0	0	0	0	0	0	0	0	0	0	0	0	0	0	0	0	0	0	0	0	0
D5CQW7	D5CQW7	7	7	7	tr|D5CQW7|D5CQW7_SIDLE Uncharacterized protein OS=Sideroxydans lithotrophicus (strain ES-1) OX=580332 GN=Slit_1115 PE=4 SV=1	1	7	7	7	3	1	2	0	1	0	2	1	2	0	1	0	4	3	2	3	1	3	1	2	3	2	3	3	3	1	2	0	1	0	2	1	2	0	1	0	4	3	2	3
D5CQW8	D5CQW8	7	7	7	tr|D5CQW8|D5CQW8_SIDLE Transcriptional regulator, Crp/Fnr family OS=Sideroxydans lithotrophicus (strain ES-1) OX=580332 GN=Slit_1116 PE=4 SV=1	1	7	7	7	4	4	3	0	0	0	2	2	3	0	0	0	0	2	1	3	3	3	2	2	3	1	1	1	4	4	3	0	0	0	2	2	3	0	0	0	0	2	1	3
D5CQY1	D5CQY1	38	38	38	tr|D5CQY1|D5CQY1_SIDLE Nitrite reductase (NO-forming) OS=Sideroxydans lithotrophicus (strain ES-1) OX=580332 GN=Slit_1129 PE=4 SV=1	1	38	38	38	27	27	28	15	13	14	23	21	23	11	14	6	19	19	14	19	20	20	24	29	27	18	16	23	27	27	28	15	13	14	23	21	23	11	14	6	19	19	14	19
D5CQY2	D5CQY2	14	14	14	tr|D5CQY2|D5CQY2_SIDLE TonB-dependent receptor OS=Sideroxydans lithotrophicus (strain ES-1) OX=580332 GN=Slit_1130 PE=3 SV=1	1	14	14	14	2	1	1	0	0	0	0	1	0	0	0	0	0	0	0	0	0	0	3	2	1	0	1	0	2	1	1	0	0	0	0	1	0	0	0	0	0	0	0	0
D5CQY3	D5CQY3	2	1	1	tr|D5CQY3|D5CQY3_SIDLE Sulfur relay protein, TusE/DsrC/DsvC family OS=Sideroxydans lithotrophicus (strain ES-1) OX=580332 GN=Slit_1131 PE=3 SV=1	1	2	1	1	2	2	2	1	0	1	1	2	0	0	0	0	0	0	0	1	0	2	2	2	2	1	1	0	1	1	1	0	0	0	1	1	0	0	0	0	0	0	0	0
D5CQY7	D5CQY7	3	3	3	tr|D5CQY7|D5CQY7_SIDLE ABC transporter related protein OS=Sideroxydans lithotrophicus (strain ES-1) OX=580332 GN=Slit_1135 PE=4 SV=1	1	3	3	3	1	1	1	0	0	0	2	1	2	0	0	0	0	2	1	1	2	1	2	2	2	2	1	2	1	1	1	0	0	0	2	1	2	0	0	0	0	2	1	1
D5CQY8	D5CQY8	5	5	5	tr|D5CQY8|D5CQY8_SIDLE Transcriptional regulator, TetR family OS=Sideroxydans lithotrophicus (strain ES-1) OX=580332 GN=Slit_1136 PE=4 SV=1	1	5	5	5	3	3	1	0	0	0	1	2	2	0	0	0	1	1	0	1	1	1	1	3	3	1	1	2	3	3	1	0	0	0	1	2	2	0	0	0	1	1	0	1
D5CQZ0	D5CQZ0	5	5	5	tr|D5CQZ0|D5CQZ0_SIDLE Uncharacterized protein OS=Sideroxydans lithotrophicus (strain ES-1) OX=580332 GN=Slit_1138 PE=4 SV=1	1	5	5	5	1	3	1	0	0	1	1	1	1	1	0	0	0	0	0	1	0	2	2	2	2	1	0	1	1	3	1	0	0	1	1	1	1	1	0	0	0	0	0	1
D5CQZ2	D5CQZ2	5	5	5	tr|D5CQZ2|D5CQZ2_SIDLE Prophage CP4-57 regulatory OS=Sideroxydans lithotrophicus (strain ES-1) OX=580332 GN=Slit_1140 PE=4 SV=1	1	5	5	5	1	2	0	0	1	1	1	1	1	0	0	0	2	1	1	0	0	0	1	1	1	1	1	2	1	2	0	0	1	1	1	1	1	0	0	0	2	1	1	0
D5CQZ3	D5CQZ3	2	2	2	tr|D5CQZ3|D5CQZ3_SIDLE Uncharacterized protein OS=Sideroxydans lithotrophicus (strain ES-1) OX=580332 GN=Slit_1141 PE=4 SV=1	1	2	2	2	1	2	1	0	0	0	1	1	1	0	0	0	1	1	1	1	1	1	1	0	1	0	0	0	1	2	1	0	0	0	1	1	1	0	0	0	1	1	1	1
D5CQZ4	D5CQZ4	6	6	6	tr|D5CQZ4|D5CQZ4_SIDLE Uncharacterized protein OS=Sideroxydans lithotrophicus (strain ES-1) OX=580332 GN=Slit_1142 PE=4 SV=1	1	6	6	6	3	3	5	1	0	0	2	2	4	0	0	0	2	1	1	2	3	3	3	4	4	0	0	0	3	3	5	1	0	0	2	2	4	0	0	0	2	1	1	2
D5CQZ5	D5CQZ5	1	1	1	tr|D5CQZ5|D5CQZ5_SIDLE Uncharacterized protein OS=Sideroxydans lithotrophicus (strain ES-1) OX=580332 GN=Slit_1143 PE=4 SV=1	1	1	1	1	0	0	0	0	0	0	0	0	0	0	0	0	0	0	0	1	1	1	0	0	0	0	0	0	0	0	0	0	0	0	0	0	0	0	0	0	0	0	0	1
D5CQZ6	D5CQZ6	10	10	10	tr|D5CQZ6|D5CQZ6_SIDLE Thiopurine S-methyltransferase OS=Sideroxydans lithotrophicus (strain ES-1) OX=580332 GN=tpm PE=3 SV=1	1	10	10	10	3	4	5	2	4	3	5	6	6	1	4	1	3	4	3	3	4	5	3	5	4	3	3	4	3	4	5	2	4	3	5	6	6	1	4	1	3	4	3	3
D5CQZ7	D5CQZ7	3	3	3	tr|D5CQZ7|D5CQZ7_SIDLE FAD-dependent pyridine nucleotide-disulfide oxidoreductase OS=Sideroxydans lithotrophicus (strain ES-1) OX=580332 GN=Slit_1145 PE=4 SV=1	1	3	3	3	1	1	1	1	1	0	0	0	0	0	1	0	0	0	0	0	0	0	1	1	0	0	0	0	1	1	1	1	1	0	0	0	0	0	1	0	0	0	0	0
D5CQZ8	D5CQZ8	3	3	3	tr|D5CQZ8|D5CQZ8_SIDLE Uncharacterized protein OS=Sideroxydans lithotrophicus (strain ES-1) OX=580332 GN=Slit_1146 PE=4 SV=1	1	3	3	3	2	2	2	0	0	0	1	1	2	0	0	0	2	2	2	3	3	2	2	2	2	1	1	1	2	2	2	0	0	0	1	1	2	0	0	0	2	2	2	3
D5CQZ9	D5CQZ9	19	19	19	tr|D5CQZ9|D5CQZ9_SIDLE Sulfide-quinone reductase, putative OS=Sideroxydans lithotrophicus (strain ES-1) OX=580332 GN=Slit_1147 PE=4 SV=1	1	19	19	19	2	2	2	2	1	0	5	5	5	0	3	0	7	9	9	10	10	11	2	3	3	4	4	5	2	2	2	2	1	0	5	5	5	0	3	0	7	9	9	10
D5CR02	D5CR02	5	5	5	tr|D5CR02|D5CR02_SIDLE Cytochrome d ubiquinol oxidase, subunit II OS=Sideroxydans lithotrophicus (strain ES-1) OX=580332 GN=Slit_1150 PE=3 SV=1	1	5	5	5	4	3	4	1	3	2	4	5	5	2	3	1	4	4	4	4	4	4	4	4	4	3	4	3	4	3	4	1	3	2	4	5	5	2	3	1	4	4	4	4
D5CR03	D5CR03	17	17	17	tr|D5CR03|D5CR03_SIDLE Cytochrome bd ubiquinol oxidase subunit I OS=Sideroxydans lithotrophicus (strain ES-1) OX=580332 GN=Slit_1151 PE=3 SV=1	1	17	17	17	10	11	12	2	3	1	12	7	13	2	4	0	6	8	7	8	11	10	9	11	9	6	7	5	10	11	12	2	3	1	12	7	13	2	4	0	6	8	7	8
D5CR05	D5CR05	21	21	21	tr|D5CR05|D5CR05_SIDLE PAS modulated sigma54 specific transcriptional regulator, Fis family OS=Sideroxydans lithotrophicus (strain ES-1) OX=580332 GN=Slit_1153 PE=4 SV=1	1	21	21	21	6	8	8	2	2	2	8	6	10	1	4	1	7	9	8	7	9	6	10	10	11	4	7	4	6	8	8	2	2	2	8	6	10	1	4	1	7	9	8	7
D5CR06	D5CR06	15	15	15	tr|D5CR06|D5CR06_SIDLE Methyltransferase type 11 OS=Sideroxydans lithotrophicus (strain ES-1) OX=580332 GN=Slit_1154 PE=4 SV=1	1	15	15	15	2	2	3	2	2	3	6	3	5	1	1	0	3	3	2	3	4	5	2	3	2	3	4	4	2	2	3	2	2	3	6	3	5	1	1	0	3	3	2	3
D5CR08	D5CR08	3	3	3	tr|D5CR08|D5CR08_SIDLE Uncharacterized protein OS=Sideroxydans lithotrophicus (strain ES-1) OX=580332 GN=Slit_1156 PE=4 SV=1	1	3	3	3	0	0	1	0	0	0	0	0	1	0	0	0	0	1	0	1	1	1	0	1	0	0	0	0	0	0	1	0	0	0	0	0	1	0	0	0	0	1	0	1
D5CR10	D5CR10	4	4	4	tr|D5CR10|D5CR10_SIDLE Histone family protein DNA-binding protein OS=Sideroxydans lithotrophicus (strain ES-1) OX=580332 GN=Slit_1158 PE=3 SV=1	1	4	4	4	1	1	2	0	1	0	1	0	1	0	0	0	3	1	0	0	1	0	0	0	1	1	1	1	1	1	2	0	1	0	1	0	1	0	0	0	3	1	0	0
D5CR12	D5CR12	32	32	32	tr|D5CR12|D5CR12_SIDLE Histidine kinase OS=Sideroxydans lithotrophicus (strain ES-1) OX=580332 GN=Slit_1160 PE=4 SV=1	1	32	32	32	19	16	15	1	4	3	18	14	18	1	3	0	9	13	6	12	14	15	16	12	17	5	10	8	19	16	15	1	4	3	18	14	18	1	3	0	9	13	6	12
D5CR13	D5CR13	4	4	4	tr|D5CR13|D5CR13_SIDLE Uncharacterized protein OS=Sideroxydans lithotrophicus (strain ES-1) OX=580332 GN=Slit_1161 PE=4 SV=1	1	4	4	4	2	2	2	0	0	0	2	2	3	0	1	0	1	1	0	1	1	2	2	3	2	0	1	2	2	2	2	0	0	0	2	2	3	0	1	0	1	1	0	1
D5CR14	D5CR14	9	9	9	tr|D5CR14|D5CR14_SIDLE Uncharacterized protein OS=Sideroxydans lithotrophicus (strain ES-1) OX=580332 GN=Slit_1162 PE=4 SV=1	1	9	9	9	8	7	7	0	1	0	7	6	5	1	2	0	3	4	3	5	5	6	8	7	8	2	4	4	8	7	7	0	1	0	7	6	5	1	2	0	3	4	3	5
D5CR15	D5CR15	9	9	9	tr|D5CR15|D5CR15_SIDLE Response regulator receiver protein OS=Sideroxydans lithotrophicus (strain ES-1) OX=580332 GN=Slit_1163 PE=4 SV=1	1	9	9	9	6	7	6	4	2	2	5	5	6	2	4	2	5	6	5	6	6	6	5	5	8	4	5	5	6	7	6	4	2	2	5	5	6	2	4	2	5	6	5	6
D5CR17	D5CR17	5	5	5	tr|D5CR17|D5CR17_SIDLE Ankyrin OS=Sideroxydans lithotrophicus (strain ES-1) OX=580332 GN=Slit_1165 PE=4 SV=1	1	5	5	5	1	2	0	0	0	0	0	1	2	0	0	0	0	0	0	1	0	0	0	1	1	0	0	0	1	2	0	0	0	0	0	1	2	0	0	0	0	0	0	1
D5CR18	D5CR18	6	6	6	tr|D5CR18|D5CR18_SIDLE Alpha/beta hydrolase fold protein OS=Sideroxydans lithotrophicus (strain ES-1) OX=580332 GN=Slit_1166 PE=4 SV=1	1	6	6	6	4	2	2	0	0	0	2	1	3	0	0	0	1	1	0	2	2	2	2	2	5	2	2	1	4	2	2	0	0	0	2	1	3	0	0	0	1	1	0	2
D5CR19	D5CR19	5	5	5	tr|D5CR19|D5CR19_SIDLE Peptidase M14 carboxypeptidase A OS=Sideroxydans lithotrophicus (strain ES-1) OX=580332 GN=Slit_1167 PE=4 SV=1	1	5	5	5	0	1	0	0	0	0	0	0	0	0	0	0	0	0	0	0	0	0	0	0	1	1	1	0	0	1	0	0	0	0	0	0	0	0	0	0	0	0	0	0
D5CR20	D5CR20	12	12	12	tr|D5CR20|D5CR20_SIDLE Transcriptional regulator, LysR family OS=Sideroxydans lithotrophicus (strain ES-1) OX=580332 GN=Slit_1168 PE=3 SV=1	1	12	12	12	5	6	6	0	0	0	3	4	5	0	2	0	3	2	1	1	2	2	3	2	3	1	2	2	5	6	6	0	0	0	3	4	5	0	2	0	3	2	1	1
D5CR22	D5CR22	4	4	4	tr|D5CR22|D5CR22_SIDLE Uncharacterized protein OS=Sideroxydans lithotrophicus (strain ES-1) OX=580332 GN=Slit_1170 PE=4 SV=1	1	4	4	4	2	2	2	0	0	0	2	2	2	0	1	0	2	2	0	3	3	3	1	1	3	1	1	2	2	2	2	0	0	0	2	2	2	0	1	0	2	2	0	3
D5CR23	D5CR23	14	14	14	tr|D5CR23|D5CR23_SIDLE Cysteine synthase OS=Sideroxydans lithotrophicus (strain ES-1) OX=580332 GN=Slit_1171 PE=3 SV=1	1	14	14	14	9	10	9	4	5	5	9	8	9	3	3	1	8	6	8	6	8	6	11	9	9	7	8	8	9	10	9	4	5	5	9	8	9	3	3	1	8	6	8	6
D5CR24	D5CR24	16	16	16	tr|D5CR24|D5CR24_SIDLE Cysteine synthase OS=Sideroxydans lithotrophicus (strain ES-1) OX=580332 GN=Slit_1172 PE=3 SV=1	1	16	16	16	6	7	8	2	2	1	6	4	7	1	1	0	5	5	3	5	4	6	6	9	10	2	5	7	6	7	8	2	2	1	6	4	7	1	1	0	5	5	3	5
D5CR25	D5CR25	10	10	10	tr|D5CR25|D5CR25_SIDLE Uncharacterized protein OS=Sideroxydans lithotrophicus (strain ES-1) OX=580332 GN=Slit_1173 PE=4 SV=1	1	10	10	10	1	2	0	0	0	0	0	1	2	0	0	0	1	1	0	0	0	0	0	1	2	0	2	0	1	2	0	0	0	0	0	1	2	0	0	0	1	1	0	0
D5CR26	D5CR26	3	3	3	tr|D5CR26|D5CR26_SIDLE Alkyl hydroperoxide reductase/ Thiol specific antioxidant/ Mal allergen OS=Sideroxydans lithotrophicus (strain ES-1) OX=580332 GN=Slit_1174 PE=4 SV=1	1	3	3	3	1	1	1	0	1	1	1	1	0	0	0	0	0	0	0	0	0	0	1	1	2	0	0	0	1	1	1	0	1	1	1	1	0	0	0	0	0	0	0	0
D5CR27	D5CR27	6	6	6	tr|D5CR27|D5CR27_SIDLE Uncharacterized protein OS=Sideroxydans lithotrophicus (strain ES-1) OX=580332 GN=Slit_1175 PE=4 SV=1	1	6	6	6	0	0	0	1	0	0	2	0	2	0	0	0	3	3	2	5	6	5	0	1	1	0	1	0	0	0	0	1	0	0	2	0	2	0	0	0	3	3	2	5
D5CR28	D5CR28	41	41	41	tr|D5CR28|D5CR28_SIDLE Alpha-2-macroglobulin domain protein OS=Sideroxydans lithotrophicus (strain ES-1) OX=580332 GN=Slit_1176 PE=3 SV=1	1	41	41	41	13	17	18	0	0	0	3	3	3	0	0	0	2	2	2	3	3	4	11	8	11	2	6	2	13	17	18	0	0	0	3	3	3	0	0	0	2	2	2	3
D5CR29	D5CR29	11	11	11	tr|D5CR29|D5CR29_SIDLE Penicillin-insensitive transglycosylase OS=Sideroxydans lithotrophicus (strain ES-1) OX=580332 GN=Slit_1177 PE=3 SV=1	1	11	11	11	3	3	4	0	0	1	2	0	0	0	0	0	0	1	0	2	2	1	1	1	1	3	3	3	3	3	4	0	0	1	2	0	0	0	0	0	0	1	0	2
D5CR30	D5CR30	12	12	12	tr|D5CR30|D5CR30_SIDLE N-acetylmuramoyl-L-alanine amidase OS=Sideroxydans lithotrophicus (strain ES-1) OX=580332 GN=Slit_1178 PE=4 SV=1	1	12	12	12	1	1	2	0	0	0	0	0	0	0	0	0	3	6	3	1	1	1	0	0	0	1	2	1	1	1	2	0	0	0	0	0	0	0	0	0	3	6	3	1
D5CR31	D5CR31	2	2	2	tr|D5CR31|D5CR31_SIDLE t(6)A37 threonylcarbamoyladenosine biosynthesis protein TsaE OS=Sideroxydans lithotrophicus (strain ES-1) OX=580332 GN=Slit_1179 PE=3 SV=1	1	2	2	2	2	2	2	0	0	0	1	1	1	0	0	0	2	2	0	1	1	1	1	1	2	0	1	0	2	2	2	0	0	0	1	1	1	0	0	0	2	2	0	1
D5CR32	D5CR32	3	3	3	tr|D5CR32|D5CR32_SIDLE Epoxyqueuosine reductase OS=Sideroxydans lithotrophicus (strain ES-1) OX=580332 GN=queG PE=3 SV=1	1	3	3	3	2	2	1	0	0	0	2	1	2	0	0	0	2	1	1	1	2	1	1	1	2	1	1	1	2	2	1	0	0	0	2	1	2	0	0	0	2	1	1	1
D5CR33	D5CR33	21	21	21	tr|D5CR33|D5CR33_SIDLE Diguanylate cyclase/phosphodiesterase with PAS/PAC sensor(S) OS=Sideroxydans lithotrophicus (strain ES-1) OX=580332 GN=Slit_1181 PE=4 SV=1	1	21	21	21	7	10	11	0	0	0	4	4	8	0	0	0	3	4	1	4	6	8	7	5	7	1	2	1	7	10	11	0	0	0	4	4	8	0	0	0	3	4	1	4
D5CR34	D5CR34	26	25	25	tr|D5CR34|D5CR34_SIDLE Diguanylate cyclase/phosphodiesterase with PAS/PAC and GAF sensor(S) OS=Sideroxydans lithotrophicus (strain ES-1) OX=580332 GN=Slit_1182 PE=4 SV=1	1	26	25	25	10	9	11	2	2	2	8	7	12	1	1	1	3	2	1	5	5	4	12	7	8	3	6	7	9	8	10	1	1	1	7	6	11	0	0	0	2	1	0	4
D5CR35	D5CR35	4	4	4	tr|D5CR35|D5CR35_SIDLE Phosphonate ABC transporter, periplasmic phosphonate-binding protein OS=Sideroxydans lithotrophicus (strain ES-1) OX=580332 GN=Slit_1183 PE=3 SV=1	1	4	4	4	3	3	4	0	0	0	3	2	3	0	0	0	1	1	0	1	3	3	2	1	2	0	1	1	3	3	4	0	0	0	3	2	3	0	0	0	1	1	0	1
D5CR36	D5CR36	14	14	14	tr|D5CR36|D5CR36_SIDLE Diguanylate phosphodiesterase OS=Sideroxydans lithotrophicus (strain ES-1) OX=580332 GN=Slit_1184 PE=4 SV=1	1	14	14	14	9	7	9	1	1	1	5	6	8	0	2	0	1	2	2	6	7	7	6	4	5	3	2	4	9	7	9	1	1	1	5	6	8	0	2	0	1	2	2	6
D5CR37	D5CR37	5	5	5	tr|D5CR37|D5CR37_SIDLE Uncharacterized protein OS=Sideroxydans lithotrophicus (strain ES-1) OX=580332 GN=Slit_1185 PE=4 SV=1	1	5	5	5	1	2	1	0	0	0	2	0	2	0	0	0	1	0	0	0	1	0	1	0	1	1	1	1	1	2	1	0	0	0	2	0	2	0	0	0	1	0	0	0
D5CR38	D5CR38	11	11	11	tr|D5CR38|D5CR38_SIDLE Uncharacterized protein OS=Sideroxydans lithotrophicus (strain ES-1) OX=580332 GN=Slit_1186 PE=4 SV=1	1	11	11	11	6	6	7	0	2	1	5	4	6	0	3	0	3	4	4	4	4	4	4	4	7	4	6	3	6	6	7	0	2	1	5	4	6	0	3	0	3	4	4	4
D5CR39	D5CR39	34	34	34	tr|D5CR39|D5CR39_SIDLE AMP-dependent synthetase and ligase OS=Sideroxydans lithotrophicus (strain ES-1) OX=580332 GN=Slit_1187 PE=3 SV=1	1	34	34	34	18	22	16	5	6	4	16	11	15	5	8	1	19	12	6	14	11	11	12	11	14	6	9	8	18	22	16	5	6	4	16	11	15	5	8	1	19	12	6	14
D5CR40	D5CR40	22	22	22	tr|D5CR40|D5CR40_SIDLE 2-methylcitrate dehydratase OS=Sideroxydans lithotrophicus (strain ES-1) OX=580332 GN=Slit_1188 PE=3 SV=1	1	22	22	22	12	11	12	4	5	2	7	8	9	5	4	2	13	11	10	8	8	10	10	11	12	7	9	10	12	11	12	4	5	2	7	8	9	5	4	2	13	11	10	8
D5CR41	D5CR41	15	15	15	tr|D5CR41|D5CR41_SIDLE Citrate synthase OS=Sideroxydans lithotrophicus (strain ES-1) OX=580332 GN=Slit_1189 PE=3 SV=1	1	15	15	15	7	7	6	1	4	2	7	7	8	3	7	1	9	9	5	7	8	6	7	7	7	5	5	7	7	7	6	1	4	2	7	7	8	3	7	1	9	9	5	7
D5CR42	D5CR42	9	9	9	tr|D5CR42|D5CR42_SIDLE 2-methylisocitrate lyase OS=Sideroxydans lithotrophicus (strain ES-1) OX=580332 GN=prpB PE=3 SV=1	1	9	9	9	7	7	6	3	4	3	5	5	6	3	5	1	9	7	7	6	6	6	4	5	4	3	6	7	7	7	6	3	4	3	5	5	6	3	5	1	9	7	7	6
D5CR43	D5CR43	5	5	5	tr|D5CR43|D5CR43_SIDLE Transcriptional regulator, GntR family OS=Sideroxydans lithotrophicus (strain ES-1) OX=580332 GN=Slit_1191 PE=4 SV=1	1	5	5	5	2	2	1	0	0	0	0	0	2	0	0	0	3	1	0	0	0	0	2	1	1	0	1	1	2	2	1	0	0	0	0	0	2	0	0	0	3	1	0	0
D5CR44	D5CR44	8	8	8	tr|D5CR44|D5CR44_SIDLE Spermidine/putrescine import ATP-binding protein PotA OS=Sideroxydans lithotrophicus (strain ES-1) OX=580332 GN=potA PE=3 SV=1	1	8	8	8	1	3	4	0	0	0	3	0	2	0	0	0	0	0	0	0	2	2	1	3	2	1	0	0	1	3	4	0	0	0	3	0	2	0	0	0	0	0	0	0
D5CR48	D5CR48	36	36	36	tr|D5CR48|D5CR48_SIDLE Endopeptidase La OS=Sideroxydans lithotrophicus (strain ES-1) OX=580332 GN=Slit_1196 PE=3 SV=1	1	36	36	36	24	23	24	5	6	3	16	11	18	1	4	1	6	8	4	13	13	9	19	21	19	13	11	13	24	23	24	5	6	3	16	11	18	1	4	1	6	8	4	13
D5CR49	D5CR49	4	4	4	tr|D5CR49|D5CR49_SIDLE Protein-L-isoaspartate O-methyltransferase OS=Sideroxydans lithotrophicus (strain ES-1) OX=580332 GN=pcm PE=3 SV=1	1	4	4	4	3	3	4	0	0	0	2	1	1	0	0	0	0	0	0	1	1	0	2	1	1	0	0	0	3	3	4	0	0	0	2	1	1	0	0	0	0	0	0	1
D5CR50	D5CR50	11	11	11	tr|D5CR50|D5CR50_SIDLE ATPase, P-type (Transporting), HAD superfamily, subfamily IC OS=Sideroxydans lithotrophicus (strain ES-1) OX=580332 GN=Slit_1198 PE=4 SV=1	1	11	11	11	4	5	5	0	0	0	2	1	6	0	0	0	1	1	0	2	3	2	7	6	4	1	2	1	4	5	5	0	0	0	2	1	6	0	0	0	1	1	0	2
D5CR51	D5CR51	4	4	4	tr|D5CR51|D5CR51_SIDLE Uncharacterized protein OS=Sideroxydans lithotrophicus (strain ES-1) OX=580332 GN=Slit_1199 PE=4 SV=1	1	4	4	4	1	2	2	1	1	0	1	1	1	0	2	0	1	1	1	1	1	1	1	1	2	1	1	1	1	2	2	1	1	0	1	1	1	0	2	0	1	1	1	1
D5CR52	D5CR52	8	8	8	tr|D5CR52|D5CR52_SIDLE Uncharacterized protein OS=Sideroxydans lithotrophicus (strain ES-1) OX=580332 GN=Slit_1200 PE=4 SV=1	1	8	8	8	4	4	5	0	0	0	5	4	4	0	0	0	0	1	1	3	3	2	3	3	5	2	1	3	4	4	5	0	0	0	5	4	4	0	0	0	0	1	1	3
D5CR53	D5CR53	7	7	7	tr|D5CR53|D5CR53_SIDLE Histidine kinase OS=Sideroxydans lithotrophicus (strain ES-1) OX=580332 GN=Slit_1201 PE=4 SV=1	1	7	7	7	3	3	5	0	0	0	3	3	3	0	0	0	3	2	0	3	3	3	3	3	5	2	2	2	3	3	5	0	0	0	3	3	3	0	0	0	3	2	0	3
D5CR54	D5CR54	28	28	28	tr|D5CR54|D5CR54_SIDLE Response regulator receiver protein OS=Sideroxydans lithotrophicus (strain ES-1) OX=580332 GN=Slit_1202 PE=4 SV=1	1	28	28	28	14	13	12	3	2	2	11	9	12	1	2	1	4	5	2	10	7	8	9	9	11	4	7	5	14	13	12	3	2	2	11	9	12	1	2	1	4	5	2	10
D5CR55	D5CR55	19	19	19	tr|D5CR55|D5CR55_SIDLE Transaldolase OS=Sideroxydans lithotrophicus (strain ES-1) OX=580332 GN=tal PE=3 SV=1	1	19	19	19	13	13	13	0	2	1	11	11	12	2	5	2	6	9	5	8	10	8	10	11	11	7	8	6	13	13	13	0	2	1	11	11	12	2	5	2	6	9	5	8
D5CR56	D5CR56	36	36	36	tr|D5CR56|D5CR56_SIDLE Energy-dependent translational throttle protein EttA OS=Sideroxydans lithotrophicus (strain ES-1) OX=580332 GN=ettA PE=3 SV=1	1	36	36	36	24	23	19	13	12	10	22	19	23	11	12	8	20	19	17	21	23	20	18	18	18	17	18	21	24	23	19	13	12	10	22	19	23	11	12	8	20	19	17	21
D5CR57	D5CR57	28	28	28	tr|D5CR57|D5CR57_SIDLE Uncharacterized protein OS=Sideroxydans lithotrophicus (strain ES-1) OX=580332 GN=Slit_1205 PE=4 SV=1	1	28	28	28	13	14	17	2	4	2	14	12	15	1	4	0	9	13	7	11	13	12	11	13	14	7	8	8	13	14	17	2	4	2	14	12	15	1	4	0	9	13	7	11
D5CR58	D5CR58	3	3	3	tr|D5CR58|D5CR58_SIDLE Uncharacterized protein OS=Sideroxydans lithotrophicus (strain ES-1) OX=580332 GN=Slit_1206 PE=4 SV=1	1	3	3	3	0	2	1	0	0	0	0	0	1	0	0	0	0	0	0	0	0	0	0	0	0	0	0	0	0	2	1	0	0	0	0	0	1	0	0	0	0	0	0	0
D5CR59	D5CR59	4	4	4	tr|D5CR59|D5CR59_SIDLE Sel1 domain protein repeat-containing protein OS=Sideroxydans lithotrophicus (strain ES-1) OX=580332 GN=Slit_1207 PE=4 SV=1	1	4	4	4	1	0	0	0	0	0	2	1	1	0	0	0	0	0	0	0	0	0	1	0	0	0	0	0	1	0	0	0	0	0	2	1	1	0	0	0	0	0	0	0
D5CR60	D5CR60	10	10	4	tr|D5CR60|D5CR60_SIDLE Rhodanese domain protein OS=Sideroxydans lithotrophicus (strain ES-1) OX=580332 GN=Slit_1208 PE=4 SV=1	1	10	10	4	4	6	6	2	2	2	4	3	4	1	2	1	3	2	2	2	2	2	3	5	5	2	3	3	4	6	6	2	2	2	4	3	4	1	2	1	3	2	2	2
D5CR62	D5CR62	9	3	3	tr|D5CR62|D5CR62_SIDLE Rhodanese domain protein OS=Sideroxydans lithotrophicus (strain ES-1) OX=580332 GN=Slit_1210 PE=4 SV=1	1	9	3	3	5	6	6	2	3	2	5	5	5	1	2	1	3	3	3	4	4	3	4	5	4	3	3	4	2	1	1	0	1	0	2	2	2	0	0	0	1	1	1	2
D5CR64	D5CR64	13	13	13	tr|D5CR64|D5CR64_SIDLE Uncharacterized protein OS=Sideroxydans lithotrophicus (strain ES-1) OX=580332 GN=Slit_1212 PE=4 SV=1	1	13	13	13	8	8	8	0	3	1	6	5	7	2	3	0	6	5	4	4	5	7	6	8	7	4	4	4	8	8	8	0	3	1	6	5	7	2	3	0	6	5	4	4
D5CR65	D5CR65	3	3	3	tr|D5CR65|D5CR65_SIDLE Antitoxin OS=Sideroxydans lithotrophicus (strain ES-1) OX=580332 GN=Slit_1213 PE=3 SV=1	1	3	3	3	1	1	1	0	1	0	1	1	1	0	0	0	0	0	0	0	0	0	1	1	1	0	0	0	1	1	1	0	1	0	1	1	1	0	0	0	0	0	0	0
D5CR66	D5CR66	3	3	3	tr|D5CR66|D5CR66_SIDLE Plasmid stabilization system OS=Sideroxydans lithotrophicus (strain ES-1) OX=580332 GN=Slit_1214 PE=4 SV=1	1	3	3	3	0	3	2	0	0	0	2	0	1	0	0	0	0	1	0	1	1	1	1	1	2	0	1	0	0	3	2	0	0	0	2	0	1	0	0	0	0	1	0	1
D5CR67	D5CR67	3	3	3	tr|D5CR67|D5CR67_SIDLE Uncharacterized protein OS=Sideroxydans lithotrophicus (strain ES-1) OX=580332 GN=Slit_1215 PE=4 SV=1	1	3	3	3	2	3	3	0	1	0	3	2	3	0	1	0	0	1	0	3	3	3	2	2	2	1	1	1	2	3	3	0	1	0	3	2	3	0	1	0	0	1	0	3
D5CR68	D5CR68	3	3	3	tr|D5CR68|D5CR68_SIDLE Methanethiol S-methyltransferase OS=Sideroxydans lithotrophicus (strain ES-1) OX=580332 GN=Slit_1216 PE=3 SV=1	1	3	3	3	1	1	1	0	0	0	1	0	1	0	0	0	0	0	0	1	0	0	1	0	0	0	0	0	1	1	1	0	0	0	1	0	1	0	0	0	0	0	0	1
D5CR69	D5CR69	3	2	2	tr|D5CR69|D5CR69_SIDLE Group 1 truncated hemoglobin OS=Sideroxydans lithotrophicus (strain ES-1) OX=580332 GN=Slit_1217 PE=3 SV=1	1	3	2	2	2	2	3	1	1	0	2	1	2	0	1	0	2	2	2	2	2	2	2	2	2	3	3	3	1	1	2	1	1	0	1	0	1	0	0	0	1	1	1	1
D5CR70	D5CR70	7	7	7	tr|D5CR70|D5CR70_SIDLE Small ribosomal subunit biogenesis GTPase RsgA OS=Sideroxydans lithotrophicus (strain ES-1) OX=580332 GN=rsgA PE=3 SV=1	1	7	7	7	2	2	2	0	0	0	0	0	0	0	0	0	1	0	0	0	0	0	0	0	0	0	0	0	2	2	2	0	0	0	0	0	0	0	0	0	1	0	0	0
D5CR71	D5CR71	9	9	9	tr|D5CR71|D5CR71_SIDLE Putative transcriptional regulator, Crp/Fnr family OS=Sideroxydans lithotrophicus (strain ES-1) OX=580332 GN=Slit_1220 PE=4 SV=1	1	9	9	9	3	3	3	5	5	5	4	5	4	0	1	0	4	6	5	4	4	4	6	5	5	7	6	6	3	3	3	5	5	5	4	5	4	0	1	0	4	6	5	4
D5CR72	D5CR72	4	4	4	tr|D5CR72|D5CR72_SIDLE Uncharacterized protein OS=Sideroxydans lithotrophicus (strain ES-1) OX=580332 GN=Slit_1221 PE=4 SV=1	1	4	4	4	2	3	4	0	0	0	2	0	2	0	0	0	0	0	0	1	2	1	1	1	2	0	0	0	2	3	4	0	0	0	2	0	2	0	0	0	0	0	0	1
D5CR73	D5CR73	3	3	3	tr|D5CR73|D5CR73_SIDLE DUF2157 domain-containing protein OS=Sideroxydans lithotrophicus (strain ES-1) OX=580332 GN=Slit_1222 PE=4 SV=1	1	3	3	3	1	2	1	0	0	0	2	1	1	0	0	0	0	0	0	0	0	0	2	1	1	0	0	0	1	2	1	0	0	0	2	1	1	0	0	0	0	0	0	0
D5CR76	D5CR76	15	15	15	tr|D5CR76|D5CR76_SIDLE Putative signal transduction protein OS=Sideroxydans lithotrophicus (strain ES-1) OX=580332 GN=Slit_1225 PE=4 SV=1	1	15	15	15	5	9	5	0	2	0	6	4	4	0	0	0	4	4	1	4	5	4	5	5	4	1	3	2	5	9	5	0	2	0	6	4	4	0	0	0	4	4	1	4
D5CR77	D5CR77	13	13	13	tr|D5CR77|D5CR77_SIDLE ABC transporter related protein OS=Sideroxydans lithotrophicus (strain ES-1) OX=580332 GN=Slit_1226 PE=4 SV=1	1	13	13	13	5	4	3	2	2	2	1	1	4	1	2	0	1	4	1	3	2	3	2	4	3	2	1	1	5	4	3	2	2	2	1	1	4	1	2	0	1	4	1	3
D5CR79	D5CR79	31	31	31	tr|D5CR79|D5CR79_SIDLE Penicillin-binding protein 1B OS=Sideroxydans lithotrophicus (strain ES-1) OX=580332 GN=Slit_1228 PE=3 SV=1	1	31	31	31	16	15	15	4	4	3	14	10	14	2	2	0	12	11	8	10	12	13	14	12	14	13	11	11	16	15	15	4	4	3	14	10	14	2	2	0	12	11	8	10
D5CR80	D5CR80	7	7	7	tr|D5CR80|D5CR80_SIDLE TPR_REGION domain-containing protein OS=Sideroxydans lithotrophicus (strain ES-1) OX=580332 GN=Slit_1229 PE=4 SV=1	1	7	7	7	3	4	3	2	3	2	5	3	4	0	2	0	3	3	1	1	2	1	5	4	4	2	4	5	3	4	3	2	3	2	5	3	4	0	2	0	3	3	1	1
D5CR81	D5CR81	8	8	8	tr|D5CR81|D5CR81_SIDLE Uncharacterized protein OS=Sideroxydans lithotrophicus (strain ES-1) OX=580332 GN=Slit_1230 PE=3 SV=1	1	8	8	8	7	6	6	6	5	3	7	8	7	3	6	0	5	6	6	5	6	6	6	6	7	8	7	6	7	6	6	6	5	3	7	8	7	3	6	0	5	6	6	5
D5CR82	D5CR82	6	6	6	tr|D5CR82|D5CR82_SIDLE Diphthami_syn_2 domain-containing protein OS=Sideroxydans lithotrophicus (strain ES-1) OX=580332 GN=Slit_1231 PE=4 SV=1	1	6	6	6	1	0	0	0	0	0	1	1	0	0	0	0	0	0	0	0	0	0	1	0	0	0	0	0	1	0	0	0	0	0	1	1	0	0	0	0	0	0	0	0
D5CR83	D5CR83	13	13	13	tr|D5CR83|D5CR83_SIDLE Metal dependent phosphohydrolase OS=Sideroxydans lithotrophicus (strain ES-1) OX=580332 GN=Slit_1232 PE=4 SV=1	1	13	13	13	6	6	7	2	0	2	5	5	6	0	0	0	3	1	1	4	2	2	3	4	4	3	3	3	6	6	7	2	0	2	5	5	6	0	0	0	3	1	1	4
D5CR84	D5CR84	10	10	10	tr|D5CR84|D5CR84_SIDLE 17 kDa surface antigen OS=Sideroxydans lithotrophicus (strain ES-1) OX=580332 GN=Slit_1233 PE=4 SV=1	1	10	10	10	5	5	5	1	1	1	4	4	3	1	2	0	5	4	5	5	5	5	3	3	3	3	5	4	5	5	5	1	1	1	4	4	3	1	2	0	5	4	5	5
D5CR86	D5CR86	14	14	14	tr|D5CR86|D5CR86_SIDLE Aminoacyl-histidine dipeptidase OS=Sideroxydans lithotrophicus (strain ES-1) OX=580332 GN=Slit_1235 PE=4 SV=1	1	14	14	14	7	7	9	3	2	5	8	6	8	2	3	2	5	8	6	6	8	7	8	9	7	6	7	6	7	7	9	3	2	5	8	6	8	2	3	2	5	8	6	6
D5CR87	D5CR87	5	5	5	tr|D5CR87|D5CR87_SIDLE Diguanylate cyclase OS=Sideroxydans lithotrophicus (strain ES-1) OX=580332 GN=Slit_1236 PE=4 SV=1	1	5	5	5	2	3	2	1	1	1	3	1	3	0	1	1	2	1	1	2	1	2	1	1	1	1	2	2	2	3	2	1	1	1	3	1	3	0	1	1	2	1	1	2
D5CR88	D5CR88	6	6	6	tr|D5CR88|D5CR88_SIDLE 7TM domain sensor diguanylate cyclase OS=Sideroxydans lithotrophicus (strain ES-1) OX=580332 GN=Slit_1237 PE=4 SV=1	1	6	6	6	1	1	0	0	0	0	2	1	1	0	0	0	1	1	1	2	1	2	1	0	1	1	1	1	1	1	0	0	0	0	2	1	1	0	0	0	1	1	1	2
D5CR89	D5CR89	2	2	2	tr|D5CR89|D5CR89_SIDLE Uncharacterized protein OS=Sideroxydans lithotrophicus (strain ES-1) OX=580332 GN=Slit_1238 PE=4 SV=1	1	2	2	2	1	1	1	0	0	0	0	0	1	0	0	0	0	0	0	1	0	0	0	0	0	0	1	0	1	1	1	0	0	0	0	0	1	0	0	0	0	0	0	1
D5CR90	D5CR90	5	5	5	tr|D5CR90|D5CR90_SIDLE Diguanylate cyclase OS=Sideroxydans lithotrophicus (strain ES-1) OX=580332 GN=Slit_1239 PE=4 SV=1	1	5	5	5	3	3	5	0	0	0	2	2	2	0	0	0	2	3	2	3	2	3	3	2	3	2	2	2	3	3	5	0	0	0	2	2	2	0	0	0	2	3	2	3
D5CR91	D5CR91	12	12	12	tr|D5CR91|D5CR91_SIDLE MscS Mechanosensitive ion channel OS=Sideroxydans lithotrophicus (strain ES-1) OX=580332 GN=Slit_1240 PE=3 SV=1	1	12	12	12	5	5	5	2	2	1	4	5	5	1	1	1	5	3	4	5	3	5	5	4	6	3	3	2	5	5	5	2	2	1	4	5	5	1	1	1	5	3	4	5
D5CR92	D5CR92	4	4	4	tr|D5CR92|D5CR92_SIDLE GumN family protein OS=Sideroxydans lithotrophicus (strain ES-1) OX=580332 GN=Slit_1241 PE=4 SV=1	1	4	4	4	1	1	1	0	0	0	0	0	1	0	0	0	0	1	0	1	0	1	1	1	1	0	0	0	1	1	1	0	0	0	0	0	1	0	0	0	0	1	0	1
D5CR93	D5CR93	7	7	7	tr|D5CR93|D5CR93_SIDLE Putative transcriptional regulator, Crp/Fnr family OS=Sideroxydans lithotrophicus (strain ES-1) OX=580332 GN=Slit_1242 PE=4 SV=1	1	7	7	7	3	3	5	1	0	0	1	3	2	0	1	0	1	1	1	1	1	1	1	1	1	1	1	2	3	3	5	1	0	0	1	3	2	0	1	0	1	1	1	1
D5CR94	D5CR94	12	12	12	tr|D5CR94|D5CR94_SIDLE Uncharacterized protein OS=Sideroxydans lithotrophicus (strain ES-1) OX=580332 GN=Slit_1243 PE=4 SV=1	1	12	12	12	8	10	8	1	1	0	9	7	9	0	1	0	5	6	5	7	6	6	4	5	7	4	3	3	8	10	8	1	1	0	9	7	9	0	1	0	5	6	5	7
D5CR95	D5CR95	7	7	7	tr|D5CR95|D5CR95_SIDLE BolA family protein OS=Sideroxydans lithotrophicus (strain ES-1) OX=580332 GN=Slit_1244 PE=3 SV=1	1	7	7	7	3	4	3	2	3	2	7	7	7	3	2	3	5	5	4	5	5	3	4	5	2	3	4	4	3	4	3	2	3	2	7	7	7	3	2	3	5	5	4	5
D5CR96	D5CR96	6	6	6	tr|D5CR96|D5CR96_SIDLE Glutaredoxin OS=Sideroxydans lithotrophicus (strain ES-1) OX=580332 GN=Slit_1245 PE=3 SV=1	1	6	6	6	5	4	3	1	2	1	5	5	5	0	1	1	5	5	5	4	4	4	3	3	3	2	3	3	5	4	3	1	2	1	5	5	5	0	1	1	5	5	5	4
D5CR97	D5CR97	5	5	5	tr|D5CR97|D5CR97_SIDLE YaeQ family protein OS=Sideroxydans lithotrophicus (strain ES-1) OX=580332 GN=Slit_1246 PE=4 SV=1	1	5	5	5	3	3	2	0	0	0	4	3	4	0	0	0	3	3	1	3	3	3	2	3	2	2	3	3	3	3	2	0	0	0	4	3	4	0	0	0	3	3	1	3
D5CR99	D5CR99	11	11	11	tr|D5CR99|D5CR99_SIDLE Sulfur relay protein, TusE/DsrC/DsvC family OS=Sideroxydans lithotrophicus (strain ES-1) OX=580332 GN=Slit_1248 PE=3 SV=1	1	11	11	11	6	5	5	2	2	1	9	6	8	1	3	1	6	5	4	7	8	5	2	7	6	3	6	3	6	5	5	2	2	1	9	6	8	1	3	1	6	5	4	7
D5CRA0	D5CRA0	5	5	5	tr|D5CRA0|D5CRA0_SIDLE Uncharacterized protein OS=Sideroxydans lithotrophicus (strain ES-1) OX=580332 GN=Slit_1249 PE=4 SV=1	1	5	5	5	2	3	3	0	0	0	2	2	3	0	0	0	2	2	2	3	3	3	2	2	3	1	1	2	2	3	3	0	0	0	2	2	3	0	0	0	2	2	2	3
D5CRA1	D5CRA1	7	7	7	tr|D5CRA1|D5CRA1_SIDLE Pseudouridine synthase OS=Sideroxydans lithotrophicus (strain ES-1) OX=580332 GN=Slit_1250 PE=3 SV=1	1	7	7	7	3	2	3	0	0	1	3	0	1	0	0	0	1	2	1	1	1	1	2	0	2	1	2	1	3	2	3	0	0	1	3	0	1	0	0	0	1	2	1	1
D5CRA2	D5CRA2	10	10	10	tr|D5CRA2|D5CRA2_SIDLE Putative NADH dehydrogenase/NAD(P)H nitroreductase Slit_1251 OS=Sideroxydans lithotrophicus (strain ES-1) OX=580332 GN=Slit_1251 PE=3 SV=1	1	10	10	10	7	5	6	2	3	3	5	5	7	3	3	2	3	3	2	4	4	5	5	4	5	4	5	5	7	5	6	2	3	3	5	5	7	3	3	2	3	3	2	4
D5CRA4	D5CRA4	14	14	14	tr|D5CRA4|D5CRA4_SIDLE Asparagine synthase family amidotransferase OS=Sideroxydans lithotrophicus (strain ES-1) OX=580332 GN=Slit_1253 PE=3 SV=1	1	14	14	14	5	6	6	1	1	0	5	4	4	0	0	0	4	4	1	3	4	3	3	3	4	2	2	2	5	6	6	1	1	0	5	4	4	0	0	0	4	4	1	3
D5CRB0	D5CRB0	8	8	8	tr|D5CRB0|D5CRB0_SIDLE tRNA 5-methylaminomethyl-2-thiouridine biosynthesis bifunctional protein MnmC OS=Sideroxydans lithotrophicus (strain ES-1) OX=580332 GN=mnmC PE=3 SV=1	1	8	8	8	0	0	1	0	0	0	0	0	0	0	0	0	1	0	0	0	0	0	1	0	0	0	0	0	0	0	1	0	0	0	0	0	0	0	0	0	1	0	0	0
D5CRB1	D5CRB1	13	13	13	tr|D5CRB1|D5CRB1_SIDLE Methyltranfer_dom domain-containing protein OS=Sideroxydans lithotrophicus (strain ES-1) OX=580332 GN=Slit_1260 PE=4 SV=1	1	13	13	13	3	4	3	0	0	0	3	3	5	0	1	0	1	4	2	3	4	5	6	4	6	2	4	1	3	4	3	0	0	0	3	3	5	0	1	0	1	4	2	3
D5CRB2	D5CRB2	6	6	6	tr|D5CRB2|D5CRB2_SIDLE Globin OS=Sideroxydans lithotrophicus (strain ES-1) OX=580332 GN=Slit_1261 PE=4 SV=1	1	6	6	6	2	2	2	0	0	0	3	2	2	1	1	0	1	2	1	1	2	2	2	2	2	2	2	2	2	2	2	0	0	0	3	2	2	1	1	0	1	2	1	1
D5CRB3	D5CRB3	12	12	12	tr|D5CRB3|D5CRB3_SIDLE Ribosome biogenesis GTPase A OS=Sideroxydans lithotrophicus (strain ES-1) OX=580332 GN=Slit_1262 PE=3 SV=1	1	12	12	12	8	9	8	2	4	2	8	8	8	1	3	1	6	7	6	7	6	6	7	6	9	6	7	7	8	9	8	2	4	2	8	8	8	1	3	1	6	7	6	7
D5CRB4	D5CRB4	19	19	19	tr|D5CRB4|D5CRB4_SIDLE Fumarate hydratase class I OS=Sideroxydans lithotrophicus (strain ES-1) OX=580332 GN=Slit_1263 PE=3 SV=1	1	19	19	19	12	10	13	5	3	3	9	9	9	3	5	3	8	8	6	8	7	7	8	7	7	7	8	8	12	10	13	5	3	3	9	9	9	3	5	3	8	8	6	8
D5CRB6	D5CRB6	28	28	28	tr|D5CRB6|D5CRB6_SIDLE DNA polymerase III subunit gamma/tau OS=Sideroxydans lithotrophicus (strain ES-1) OX=580332 GN=dnaX PE=3 SV=1	1	28	28	28	15	16	14	4	5	3	14	12	14	1	1	1	15	13	14	13	15	15	12	12	15	12	16	14	15	16	14	4	5	3	14	12	14	1	1	1	15	13	14	13
D5CRB7	D5CRB7	6	6	6	tr|D5CRB7|D5CRB7_SIDLE Nucleoid-associated protein Slit_1266 OS=Sideroxydans lithotrophicus (strain ES-1) OX=580332 GN=Slit_1266 PE=3 SV=1	1	6	6	6	2	2	3	1	1	1	3	2	2	1	1	1	3	3	2	3	3	3	3	2	3	3	3	3	2	2	3	1	1	1	3	2	2	1	1	1	3	3	2	3
D5CRB8	D5CRB8	7	7	7	tr|D5CRB8|D5CRB8_SIDLE Recombination protein RecR OS=Sideroxydans lithotrophicus (strain ES-1) OX=580332 GN=recR PE=3 SV=1	1	7	7	7	3	2	3	1	0	1	3	2	4	0	1	0	3	3	3	3	4	4	3	3	2	2	1	2	3	2	3	1	0	1	3	2	4	0	1	0	3	3	3	3
D5CRB9	D5CRB9	19	19	19	tr|D5CRB9|D5CRB9_SIDLE Pseudouridine synthase OS=Sideroxydans lithotrophicus (strain ES-1) OX=580332 GN=Slit_1268 PE=3 SV=1	1	19	19	19	12	10	8	3	5	2	9	9	10	2	2	1	8	10	6	11	9	11	11	8	12	8	11	8	12	10	8	3	5	2	9	9	10	2	2	1	8	10	6	11
D5CRC0	D5CRC0	21	21	21	tr|D5CRC0|D5CRC0_SIDLE Putative adenylate/guanylate cyclase OS=Sideroxydans lithotrophicus (strain ES-1) OX=580332 GN=Slit_1269 PE=4 SV=1	1	21	21	21	9	12	12	9	7	6	10	8	10	7	8	3	10	9	10	9	10	11	13	13	11	10	8	9	9	12	12	9	7	6	10	8	10	7	8	3	10	9	10	9
D5CRC1	D5CRC1	4	4	4	tr|D5CRC1|D5CRC1_SIDLE Uncharacterized protein OS=Sideroxydans lithotrophicus (strain ES-1) OX=580332 GN=Slit_1270 PE=4 SV=1	1	4	4	4	3	3	3	1	1	1	3	4	3	0	2	0	3	3	3	3	3	3	3	3	3	2	3	3	3	3	3	1	1	1	3	4	3	0	2	0	3	3	3	3
D5CRC2	D5CRC2	19	19	19	tr|D5CRC2|D5CRC2_SIDLE Non-specific serine/threonine protein kinase OS=Sideroxydans lithotrophicus (strain ES-1) OX=580332 GN=Slit_1271 PE=4 SV=1	1	19	19	19	16	17	17	9	11	9	16	13	14	8	10	4	16	15	12	15	14	15	14	15	16	13	14	15	16	17	17	9	11	9	16	13	14	8	10	4	16	15	12	15
D5CRC4	D5CRC4	21	21	21	tr|D5CRC4|D5CRC4_SIDLE L-aspartate oxidase OS=Sideroxydans lithotrophicus (strain ES-1) OX=580332 GN=Slit_1273 PE=3 SV=1	1	21	21	21	11	11	11	4	4	2	11	9	10	2	5	0	7	10	4	7	8	8	7	10	8	5	8	8	11	11	11	4	4	2	11	9	10	2	5	0	7	10	4	7
D5CRC5	D5CRC5	10	10	10	tr|D5CRC5|D5CRC5_SIDLE RNA polymerase sigma factor OS=Sideroxydans lithotrophicus (strain ES-1) OX=580332 GN=Slit_1274 PE=3 SV=1	1	10	10	10	3	6	4	1	1	1	6	5	4	1	1	0	5	5	4	7	5	7	5	5	6	2	4	4	3	6	4	1	1	1	6	5	4	1	1	0	5	5	4	7
D5CRC6	D5CRC6	8	8	8	tr|D5CRC6|D5CRC6_SIDLE Anti sigma-E protein, RseA OS=Sideroxydans lithotrophicus (strain ES-1) OX=580332 GN=Slit_1275 PE=4 SV=1	1	8	8	8	0	0	1	0	0	1	1	1	0	0	0	0	1	1	1	1	1	0	1	0	0	1	1	0	0	0	1	0	0	1	1	1	0	0	0	0	1	1	1	1
D5CRC7	D5CRC7	15	15	15	tr|D5CRC7|D5CRC7_SIDLE Sigma E regulatory protein, MucB/RseB OS=Sideroxydans lithotrophicus (strain ES-1) OX=580332 GN=Slit_1276 PE=3 SV=1	1	15	15	15	3	4	3	1	1	1	3	4	3	1	1	0	4	5	4	5	4	4	2	2	2	1	5	4	3	4	3	1	1	1	3	4	3	1	1	0	4	5	4	5
D5CRC8	D5CRC8	3	3	3	tr|D5CRC8|D5CRC8_SIDLE Positive regulator of sigma E, RseC/MucC OS=Sideroxydans lithotrophicus (strain ES-1) OX=580332 GN=Slit_1277 PE=4 SV=1	1	3	3	3	0	0	0	0	0	0	0	0	0	0	0	0	0	2	0	1	1	2	0	0	0	0	0	0	0	0	0	0	0	0	0	0	0	0	0	0	0	2	0	1
D5CRC9	D5CRC9	26	26	26	tr|D5CRC9|D5CRC9_SIDLE Periplasmic serine endoprotease DegP-like OS=Sideroxydans lithotrophicus (strain ES-1) OX=580332 GN=Slit_1278 PE=3 SV=1	1	26	26	26	15	18	15	11	11	11	14	12	15	8	9	9	12	14	11	16	16	14	15	15	15	13	16	16	15	18	15	11	11	11	14	12	15	8	9	9	12	14	11	16
D5CRD0	D5CRD0	31	31	31	tr|D5CRD0|D5CRD0_SIDLE Elongation factor 4 OS=Sideroxydans lithotrophicus (strain ES-1) OX=580332 GN=lepA PE=3 SV=1	1	31	31	31	7	9	9	0	3	1	5	7	5	0	4	1	11	8	8	9	9	9	8	8	5	2	8	7	7	9	9	0	3	1	5	7	5	0	4	1	11	8	8	9
D5CRD1	D5CRD1	15	15	15	tr|D5CRD1|D5CRD1_SIDLE Signal peptidase I OS=Sideroxydans lithotrophicus (strain ES-1) OX=580332 GN=Slit_1280 PE=3 SV=1	1	15	15	15	7	6	7	3	5	4	8	6	9	1	3	3	9	8	9	8	9	9	5	5	10	5	6	8	7	6	7	3	5	4	8	6	9	1	3	3	9	8	9	8
D5CRD2	D5CRD2	6	6	6	tr|D5CRD2|D5CRD2_SIDLE Putative transmembrane protein OS=Sideroxydans lithotrophicus (strain ES-1) OX=580332 GN=Slit_1281 PE=4 SV=1	1	6	6	6	4	4	4	2	2	2	3	4	4	2	2	2	4	4	4	4	4	4	4	4	4	2	4	4	4	4	4	2	2	2	3	4	4	2	2	2	4	4	4	4
D5CRD3	D5CRD3	9	9	9	tr|D5CRD3|D5CRD3_SIDLE Ribonuclease 3 OS=Sideroxydans lithotrophicus (strain ES-1) OX=580332 GN=rnc PE=3 SV=1	1	9	9	9	3	4	4	1	1	1	4	3	4	0	0	1	4	3	4	3	4	2	3	4	4	4	4	4	3	4	4	1	1	1	4	3	4	0	0	1	4	3	4	3
D5CRD4	D5CRD4	15	15	15	tr|D5CRD4|D5CRD4_SIDLE GTPase Era OS=Sideroxydans lithotrophicus (strain ES-1) OX=580332 GN=era PE=3 SV=1	1	15	15	15	5	5	6	1	2	0	4	3	5	0	1	1	5	5	2	5	6	5	4	3	3	4	4	3	5	5	6	1	2	0	4	3	5	0	1	1	5	5	2	5
D5CRD5	D5CRD5	7	7	7	tr|D5CRD5|D5CRD5_SIDLE DNA repair protein RecO OS=Sideroxydans lithotrophicus (strain ES-1) OX=580332 GN=recO PE=3 SV=1	1	7	7	7	2	3	3	0	1	0	4	2	2	0	0	0	2	3	2	2	3	4	2	3	2	2	2	1	2	3	3	0	1	0	4	2	2	0	0	0	2	3	2	2
D5CRD6	D5CRD6	12	12	12	tr|D5CRD6|D5CRD6_SIDLE Pyridoxine 5-phosphate synthase OS=Sideroxydans lithotrophicus (strain ES-1) OX=580332 GN=pdxJ PE=3 SV=1	1	12	12	12	8	7	8	5	6	4	7	6	6	4	6	2	5	6	6	7	6	7	5	7	8	7	8	8	8	7	8	5	6	4	7	6	6	4	6	2	5	6	6	7
D5CRD7	D5CRD7	3	3	3	tr|D5CRD7|D5CRD7_SIDLE Holo-[acyl-carrier-protein] synthase OS=Sideroxydans lithotrophicus (strain ES-1) OX=580332 GN=acpS PE=3 SV=1	1	3	3	3	1	1	1	0	1	1	1	1	0	0	0	0	0	0	0	0	0	0	1	0	0	0	0	0	1	1	1	0	1	1	1	1	0	0	0	0	0	0	0	0
D5CRD8	D5CRD8	16	16	16	tr|D5CRD8|D5CRD8_SIDLE Beta-hexosaminidase OS=Sideroxydans lithotrophicus (strain ES-1) OX=580332 GN=nagZ PE=3 SV=1	1	16	16	16	5	4	6	0	2	1	2	1	2	0	1	0	3	2	1	3	3	3	1	2	5	1	4	3	5	4	6	0	2	1	2	1	2	0	1	0	3	2	1	3
D5CRE1	D5CRE1	14	14	14	tr|D5CRE1|D5CRE1_SIDLE Response regulator receiver modulated metal dependent phosphohydrolase OS=Sideroxydans lithotrophicus (strain ES-1) OX=580332 GN=Slit_1290 PE=4 SV=1	1	14	14	14	6	5	6	0	0	1	5	4	5	0	0	0	1	0	0	2	2	1	2	7	6	4	1	5	6	5	6	0	0	1	5	4	5	0	0	0	1	0	0	2
D5CRE2	D5CRE2	16	16	16	tr|D5CRE2|D5CRE2_SIDLE Cell division protein ZipA OS=Sideroxydans lithotrophicus (strain ES-1) OX=580332 GN=Slit_1291 PE=3 SV=1	1	16	16	16	10	10	10	4	4	3	8	8	8	3	3	2	7	8	5	8	9	9	7	9	10	5	7	8	10	10	10	4	4	3	8	8	8	3	3	2	7	8	5	8
D5CRE3	D5CRE3	29	29	29	tr|D5CRE3|D5CRE3_SIDLE DNA ligase OS=Sideroxydans lithotrophicus (strain ES-1) OX=580332 GN=ligA PE=3 SV=1	1	29	29	29	12	7	6	0	1	1	10	6	12	1	1	0	8	7	5	8	7	8	9	8	8	9	8	11	12	7	6	0	1	1	10	6	12	1	1	0	8	7	5	8
D5CRE4	D5CRE4	13	13	13	tr|D5CRE4|D5CRE4_SIDLE UTP--glucose-1-phosphate uridylyltransferase OS=Sideroxydans lithotrophicus (strain ES-1) OX=580332 GN=Slit_1293 PE=3 SV=1	1	13	13	13	6	7	6	1	3	2	5	4	6	1	3	1	4	7	4	4	7	6	6	6	7	4	5	5	6	7	6	1	3	2	5	4	6	1	3	1	4	7	4	4
D5CRE5	D5CRE5	8	8	8	tr|D5CRE5|D5CRE5_SIDLE Phosphoribosyltransferase OS=Sideroxydans lithotrophicus (strain ES-1) OX=580332 GN=Slit_1294 PE=4 SV=1	1	8	8	8	1	2	1	1	1	0	1	3	2	0	1	1	3	3	2	2	5	2	2	1	2	1	4	2	1	2	1	1	1	0	1	3	2	0	1	1	3	3	2	2
D5CRE6	D5CRE6	16	16	16	tr|D5CRE6|D5CRE6_SIDLE Probable 6-oxopurine nucleoside phosphorylase OS=Sideroxydans lithotrophicus (strain ES-1) OX=580332 GN=Slit_1295 PE=3 SV=1	1	16	16	16	11	9	9	4	5	3	11	10	12	1	3	1	10	10	8	11	9	10	11	10	10	8	12	11	11	9	9	4	5	3	11	10	12	1	3	1	10	10	8	11
D5CRE7	D5CRE7	5	5	5	tr|D5CRE7|D5CRE7_SIDLE Peptide deformylase OS=Sideroxydans lithotrophicus (strain ES-1) OX=580332 GN=def PE=3 SV=1	1	5	5	5	2	2	1	0	1	1	2	2	1	0	1	0	1	1	0	1	1	1	1	1	1	1	1	1	2	2	1	0	1	1	2	2	1	0	1	0	1	1	0	1
D5CRE9	D5CRE9	28	28	28	tr|D5CRE9|D5CRE9_SIDLE Response regulator receiver modulated diguanylate cyclase/phosphodiesterase OS=Sideroxydans lithotrophicus (strain ES-1) OX=580332 GN=Slit_1298 PE=4 SV=1	1	28	28	28	16	14	14	4	4	3	14	13	17	1	7	1	10	10	8	12	13	12	15	17	16	9	11	10	16	14	14	4	4	3	14	13	17	1	7	1	10	10	8	12
D5CRF0	D5CRF0	15	15	15	tr|D5CRF0|D5CRF0_SIDLE Response regulator receiver protein OS=Sideroxydans lithotrophicus (strain ES-1) OX=580332 GN=Slit_1299 PE=4 SV=1	1	15	15	15	12	8	10	1	3	0	8	8	11	0	4	0	6	7	4	6	7	7	11	10	10	8	9	9	12	8	10	1	3	0	8	8	11	0	4	0	6	7	4	6
D5CRF1	D5CRF1	12	12	12	tr|D5CRF1|D5CRF1_SIDLE Metal dependent phosphohydrolase OS=Sideroxydans lithotrophicus (strain ES-1) OX=580332 GN=Slit_1300 PE=4 SV=1	1	12	12	12	7	5	9	1	2	2	4	4	5	1	1	0	2	3	3	3	3	3	5	6	5	1	2	3	7	5	9	1	2	2	4	4	5	1	1	0	2	3	3	3
D5CRF2	D5CRF2	28	28	28	tr|D5CRF2|D5CRF2_SIDLE Response regulator receiver modulated metal dependent phosphohydrolase OS=Sideroxydans lithotrophicus (strain ES-1) OX=580332 GN=Slit_1301 PE=4 SV=1	1	28	28	28	17	18	18	1	3	1	16	17	16	0	3	0	11	10	7	14	15	13	15	15	22	10	10	9	17	18	18	1	3	1	16	17	16	0	3	0	11	10	7	14
D5CRF3	D5CRF3	14	13	13	tr|D5CRF3|D5CRF3_SIDLE Histidine kinase OS=Sideroxydans lithotrophicus (strain ES-1) OX=580332 GN=Slit_1302 PE=3 SV=1	1	14	13	13	5	6	5	1	1	1	3	2	4	0	0	0	1	2	1	0	0	2	5	7	6	4	3	3	5	6	5	0	0	0	2	1	3	0	0	0	0	1	0	0
D5CRF5	D5CRF5	10	10	10	tr|D5CRF5|D5CRF5_SIDLE CBS domain containing membrane protein OS=Sideroxydans lithotrophicus (strain ES-1) OX=580332 GN=Slit_1304 PE=4 SV=1	1	10	10	10	6	6	6	2	2	1	6	5	5	1	4	1	3	4	3	4	4	5	5	5	5	3	4	4	6	6	6	2	2	1	6	5	5	1	4	1	3	4	3	4
D5CRF6	D5CRF6	46	46	46	tr|D5CRF6|D5CRF6_SIDLE Aconitate hydratase OS=Sideroxydans lithotrophicus (strain ES-1) OX=580332 GN=Slit_1305 PE=3 SV=1	1	46	46	46	27	24	25	17	20	14	29	28	29	13	18	10	28	28	24	26	25	25	25	25	27	22	24	28	27	24	25	17	20	14	29	28	29	13	18	10	28	28	24	26
D5CRF7	D5CRF7	18	18	18	tr|D5CRF7|D5CRF7_SIDLE CHASE domain protein OS=Sideroxydans lithotrophicus (strain ES-1) OX=580332 GN=Slit_1306 PE=4 SV=1	1	18	18	18	7	8	11	0	0	0	4	3	6	0	0	0	4	2	1	6	8	6	6	4	5	3	5	2	7	8	11	0	0	0	4	3	6	0	0	0	4	2	1	6
D5CRF8	D5CRF8	3	3	3	tr|D5CRF8|D5CRF8_SIDLE Drug resistance transporter, EmrB/QacA subfamily OS=Sideroxydans lithotrophicus (strain ES-1) OX=580332 GN=Slit_1307 PE=4 SV=1	1	3	3	3	1	0	1	0	0	0	1	0	2	0	0	0	1	2	0	1	2	2	0	0	1	0	0	0	1	0	1	0	0	0	1	0	2	0	0	0	1	2	0	1
D5CRF9	D5CRF9	8	8	8	tr|D5CRF9|D5CRF9_SIDLE Secretion protein HlyD family protein OS=Sideroxydans lithotrophicus (strain ES-1) OX=580332 GN=Slit_1308 PE=4 SV=1	1	8	8	8	1	3	5	1	1	2	3	3	3	1	0	0	3	2	3	4	2	4	1	1	1	1	3	3	1	3	5	1	1	2	3	3	3	1	0	0	3	2	3	4
D5CRG0	D5CRG0	3	3	3	tr|D5CRG0|D5CRG0_SIDLE Transcriptional regulator, MarR family OS=Sideroxydans lithotrophicus (strain ES-1) OX=580332 GN=Slit_1309 PE=4 SV=1	1	3	3	3	1	1	1	0	0	0	1	0	1	0	0	0	1	1	1	1	1	1	1	0	2	0	1	2	1	1	1	0	0	0	1	0	1	0	0	0	1	1	1	1
D5CRG1	D5CRG1	15	15	15	tr|D5CRG1|D5CRG1_SIDLE tRNA 2-selenouridine synthase OS=Sideroxydans lithotrophicus (strain ES-1) OX=580332 GN=Slit_1310 PE=4 SV=1	1	15	15	15	6	8	8	1	1	2	8	7	8	0	1	0	6	6	5	4	4	4	6	6	8	1	5	5	6	8	8	1	1	2	8	7	8	0	1	0	6	6	5	4
D5CRG2	D5CRG2	10	10	10	tr|D5CRG2|D5CRG2_SIDLE Selenide, water dikinase OS=Sideroxydans lithotrophicus (strain ES-1) OX=580332 GN=selD PE=3 SV=1	1	10	10	10	2	4	5	1	1	1	3	4	5	0	1	0	2	4	4	4	5	3	6	3	4	3	3	2	2	4	5	1	1	1	3	4	5	0	1	0	2	4	4	4
D5CRG3	D5CRG3	7	7	7	tr|D5CRG3|D5CRG3_SIDLE Ankyrin OS=Sideroxydans lithotrophicus (strain ES-1) OX=580332 GN=Slit_1312 PE=4 SV=1	1	7	7	7	4	5	4	0	1	1	4	4	4	0	0	0	4	3	2	4	3	4	3	3	5	1	1	3	4	5	4	0	1	1	4	4	4	0	0	0	4	3	2	4
D5CRG4	D5CRG4	13	13	13	tr|D5CRG4|D5CRG4_SIDLE Metal dependent phosphohydrolase OS=Sideroxydans lithotrophicus (strain ES-1) OX=580332 GN=Slit_1313 PE=4 SV=1	1	13	13	13	9	8	6	2	2	1	5	2	3	0	0	0	2	1	1	3	3	6	6	4	7	3	4	5	9	8	6	2	2	1	5	2	3	0	0	0	2	1	1	3
D5CRG5	D5CRG5	28	28	28	tr|D5CRG5|D5CRG5_SIDLE Diguanylate cyclase DosC OS=Sideroxydans lithotrophicus (strain ES-1) OX=580332 GN=Slit_1314 PE=4 SV=1	1	28	28	28	15	18	20	5	7	3	16	14	15	2	6	1	11	15	10	11	15	15	16	18	16	11	11	12	15	18	20	5	7	3	16	14	15	2	6	1	11	15	10	11
D5CRG6	D5CRG6	12	12	12	tr|D5CRG6|D5CRG6_SIDLE Helicase c2 OS=Sideroxydans lithotrophicus (strain ES-1) OX=580332 GN=Slit_1315 PE=4 SV=1	1	12	12	12	3	3	4	0	0	0	2	0	1	0	0	0	1	3	0	2	3	2	2	2	1	0	1	0	3	3	4	0	0	0	2	0	1	0	0	0	1	3	0	2
D5CRG8	D5CRG8	7	7	7	tr|D5CRG8|D5CRG8_SIDLE Flavin reductase domain protein FMN-binding protein OS=Sideroxydans lithotrophicus (strain ES-1) OX=580332 GN=Slit_1317 PE=4 SV=1	1	7	7	7	5	6	6	0	1	0	3	4	4	0	2	0	2	2	2	3	3	3	4	5	4	1	0	0	5	6	6	0	1	0	3	4	4	0	2	0	2	2	2	3
D5CRH0	D5CRH0	5	5	5	tr|D5CRH0|D5CRH0_SIDLE UPF0178 protein Slit_1319 OS=Sideroxydans lithotrophicus (strain ES-1) OX=580332 GN=Slit_1319 PE=3 SV=1	1	5	5	5	3	2	2	0	0	0	1	1	2	0	0	0	0	0	0	2	2	2	3	2	3	1	1	1	3	2	2	0	0	0	1	1	2	0	0	0	0	0	0	2
D5CRH1	D5CRH1	4	4	4	tr|D5CRH1|D5CRH1_SIDLE Major facilitator superfamily MFS_1 OS=Sideroxydans lithotrophicus (strain ES-1) OX=580332 GN=Slit_1320 PE=4 SV=1	1	4	4	4	2	3	2	0	0	0	0	1	2	0	0	0	0	1	0	1	1	1	2	1	1	0	0	0	2	3	2	0	0	0	0	1	2	0	0	0	0	1	0	1
D5CRH2	D5CRH2	3	3	3	tr|D5CRH2|D5CRH2_SIDLE Cytochrome B561 OS=Sideroxydans lithotrophicus (strain ES-1) OX=580332 GN=Slit_1321 PE=4 SV=1	1	3	3	3	2	2	2	1	1	0	2	1	2	1	1	0	2	2	2	2	2	2	1	2	2	1	2	2	2	2	2	1	1	0	2	1	2	1	1	0	2	2	2	2
D5CRH3	D5CRH3	6	6	6	tr|D5CRH3|D5CRH3_SIDLE Uncharacterized protein OS=Sideroxydans lithotrophicus (strain ES-1) OX=580332 GN=Slit_1322 PE=4 SV=1	1	6	6	6	1	1	3	1	1	1	1	1	1	0	0	0	1	2	2	2	2	2	1	1	1	2	3	2	1	1	3	1	1	1	1	1	1	0	0	0	1	2	2	2
D5CRH4	D5CRH4	7	7	7	tr|D5CRH4|D5CRH4_SIDLE Cytochrome c domain-containing protein OS=Sideroxydans lithotrophicus (strain ES-1) OX=580332 GN=Slit_1323 PE=4 SV=1	1	7	7	7	2	2	2	2	3	2	2	2	2	1	2	2	2	2	2	2	2	2	2	2	2	3	3	3	2	2	2	2	3	2	2	2	2	1	2	2	2	2	2	2
D5CRH5	D5CRH5	12	12	12	tr|D5CRH5|D5CRH5_SIDLE Diheme cytochrome c OS=Sideroxydans lithotrophicus (strain ES-1) OX=580332 GN=Slit_1324 PE=4 SV=1	1	12	12	12	7	6	7	5	5	4	7	6	8	3	4	2	9	8	4	6	8	9	6	7	8	6	9	10	7	6	7	5	5	4	7	6	8	3	4	2	9	8	4	6
D5CRH6	D5CRH6	12	12	12	tr|D5CRH6|D5CRH6_SIDLE Hsp33 protein OS=Sideroxydans lithotrophicus (strain ES-1) OX=580332 GN=Slit_1325 PE=4 SV=1	1	12	12	12	4	6	6	1	1	1	5	4	7	0	1	0	2	5	1	4	3	4	4	4	4	2	3	3	4	6	6	1	1	1	5	4	7	0	1	0	2	5	1	4
D5CRH7	D5CRH7	24	24	24	tr|D5CRH7|D5CRH7_SIDLE FAD dependent oxidoreductase OS=Sideroxydans lithotrophicus (strain ES-1) OX=580332 GN=Slit_1326 PE=4 SV=1	1	24	24	24	8	11	8	2	2	2	8	6	11	0	2	0	6	5	3	8	6	7	7	9	8	3	4	5	8	11	8	2	2	2	8	6	11	0	2	0	6	5	3	8
D5CRH8	D5CRH8	41	41	40	tr|D5CRH8|D5CRH8_SIDLE Histidine kinase OS=Sideroxydans lithotrophicus (strain ES-1) OX=580332 GN=Slit_1327 PE=4 SV=1	1	41	41	40	20	23	24	1	2	2	10	8	12	0	0	0	7	6	3	7	12	11	18	16	20	7	9	10	20	23	24	1	2	2	10	8	12	0	0	0	7	6	3	7
D5CRH9	D5CRH9	22	21	21	tr|D5CRH9|D5CRH9_SIDLE Histidine kinase OS=Sideroxydans lithotrophicus (strain ES-1) OX=580332 GN=Slit_1328 PE=4 SV=1	1	22	21	21	14	10	13	0	0	1	5	1	5	0	0	0	0	1	0	2	4	4	8	10	9	4	5	4	13	9	12	0	0	1	4	0	4	0	0	0	0	1	0	1
D5CRI0	D5CRI0	7	7	7	tr|D5CRI0|D5CRI0_SIDLE Response regulator receiver protein OS=Sideroxydans lithotrophicus (strain ES-1) OX=580332 GN=Slit_1329 PE=4 SV=1	1	7	7	7	6	6	5	1	2	1	2	2	4	0	2	0	2	3	2	4	4	5	4	4	5	2	3	4	6	6	5	1	2	1	2	2	4	0	2	0	2	3	2	4
D5CRI1	D5CRI1	22	22	22	tr|D5CRI1|D5CRI1_SIDLE Putative PAS/PAC sensor protein OS=Sideroxydans lithotrophicus (strain ES-1) OX=580332 GN=Slit_1330 PE=4 SV=1	1	22	22	22	9	9	13	0	2	0	5	4	6	0	3	0	3	4	2	5	5	5	7	7	9	4	6	5	9	9	13	0	2	0	5	4	6	0	3	0	3	4	2	5
D5CRI2	D5CRI2	16	16	16	tr|D5CRI2|D5CRI2_SIDLE DNA repair protein RadA OS=Sideroxydans lithotrophicus (strain ES-1) OX=580332 GN=radA PE=3 SV=1	1	16	16	16	8	6	8	2	1	2	9	8	9	2	3	2	3	7	4	8	6	7	10	9	7	4	6	5	8	6	8	2	1	2	9	8	9	2	3	2	3	7	4	8
D5CRI4	D5CRI4	10	10	10	tr|D5CRI4|D5CRI4_SIDLE Uncharacterized protein OS=Sideroxydans lithotrophicus (strain ES-1) OX=580332 GN=Slit_1333 PE=4 SV=1	1	10	10	10	3	3	3	0	1	0	3	2	3	0	0	0	3	3	3	3	3	3	3	4	4	1	2	1	3	3	3	0	1	0	3	2	3	0	0	0	3	3	3	3
D5CRI8	D5CRI8	6	6	6	tr|D5CRI8|D5CRI8_SIDLE Uncharacterized protein OS=Sideroxydans lithotrophicus (strain ES-1) OX=580332 GN=Slit_1337 PE=4 SV=1	1	6	6	6	4	4	5	1	2	1	1	1	2	0	0	0	0	1	0	2	2	2	4	4	3	4	5	5	4	4	5	1	2	1	1	1	2	0	0	0	0	1	0	2
D5CRJ1	D5CRJ1	8	8	8	tr|D5CRJ1|D5CRJ1_SIDLE ATPase, P-type (Transporting), HAD superfamily, subfamily IC OS=Sideroxydans lithotrophicus (strain ES-1) OX=580332 GN=Slit_1340 PE=4 SV=1	1	8	8	8	0	2	1	0	0	1	2	0	2	0	0	0	0	0	0	2	0	0	1	0	0	1	1	1	0	2	1	0	0	1	2	0	2	0	0	0	0	0	0	2
D5CRJ2	D5CRJ2	2	2	2	tr|D5CRJ2|D5CRJ2_SIDLE Uncharacterized protein OS=Sideroxydans lithotrophicus (strain ES-1) OX=580332 GN=Slit_1341 PE=4 SV=1	1	2	2	2	2	2	1	0	0	1	2	2	2	0	1	0	1	2	1	2	2	2	2	1	2	2	2	2	2	2	1	0	0	1	2	2	2	0	1	0	1	2	1	2
D5CRJ4	D5CRJ4	17	17	17	tr|D5CRJ4|D5CRJ4_SIDLE Aldo/keto reductase OS=Sideroxydans lithotrophicus (strain ES-1) OX=580332 GN=Slit_1343 PE=4 SV=1	1	17	17	17	6	9	11	2	2	3	9	6	9	2	3	3	5	6	5	7	7	10	10	9	9	5	5	7	6	9	11	2	2	3	9	6	9	2	3	3	5	6	5	7
D5CRJ5	D5CRJ5	3	3	3	tr|D5CRJ5|D5CRJ5_SIDLE Thioesterase domain protein OS=Sideroxydans lithotrophicus (strain ES-1) OX=580332 GN=Slit_1344 PE=4 SV=1	1	3	3	3	0	0	0	0	0	0	0	0	0	0	0	0	1	0	0	1	0	0	0	0	0	0	1	1	0	0	0	0	0	0	0	0	0	0	0	0	1	0	0	1
D5CRJ6	D5CRJ6	15	15	15	tr|D5CRJ6|D5CRJ6_SIDLE Bifunctional protein FolD OS=Sideroxydans lithotrophicus (strain ES-1) OX=580332 GN=folD PE=3 SV=1	1	15	15	15	4	5	5	2	2	0	5	5	5	1	3	1	3	4	4	4	5	3	3	3	3	2	4	3	4	5	5	2	2	0	5	5	5	1	3	1	3	4	4	4
D5CRJ7	D5CRJ7	14	14	14	tr|D5CRJ7|D5CRJ7_SIDLE Inorganic pyrophosphatase OS=Sideroxydans lithotrophicus (strain ES-1) OX=580332 GN=ppa PE=3 SV=1	1	14	14	14	6	8	7	5	6	5	5	6	6	5	5	4	8	8	7	9	9	9	7	7	6	7	8	8	6	8	7	5	6	5	5	6	6	5	5	4	8	8	7	9
D5CRJ8	D5CRJ8	22	22	22	tr|D5CRJ8|D5CRJ8_SIDLE NADH:flavin oxidoreductase/NADH oxidase OS=Sideroxydans lithotrophicus (strain ES-1) OX=580332 GN=Slit_1347 PE=4 SV=1	1	22	22	22	14	14	11	3	6	2	12	11	13	6	8	1	10	12	9	12	14	13	14	13	14	11	12	11	14	14	11	3	6	2	12	11	13	6	8	1	10	12	9	12
D5CRJ9	D5CRJ9	16	16	16	tr|D5CRJ9|D5CRJ9_SIDLE YceI family protein OS=Sideroxydans lithotrophicus (strain ES-1) OX=580332 GN=Slit_1348 PE=4 SV=1	1	16	16	16	9	10	10	1	5	3	8	11	13	5	5	3	9	8	8	12	12	12	7	10	8	6	8	9	9	10	10	1	5	3	8	11	13	5	5	3	9	8	8	12
D5CRK0	D5CRK0	8	8	8	tr|D5CRK0|D5CRK0_SIDLE YceI family protein OS=Sideroxydans lithotrophicus (strain ES-1) OX=580332 GN=Slit_1349 PE=4 SV=1	1	8	8	8	3	4	5	0	0	0	3	2	4	0	1	0	1	1	1	4	5	5	2	1	2	1	2	0	3	4	5	0	0	0	3	2	4	0	1	0	1	1	1	4
D5CRK1	D5CRK1	11	11	11	tr|D5CRK1|D5CRK1_SIDLE Pirin domain protein OS=Sideroxydans lithotrophicus (strain ES-1) OX=580332 GN=Slit_1350 PE=3 SV=1	1	11	11	11	6	8	7	0	2	1	5	2	6	1	0	0	5	5	5	9	9	9	3	4	4	2	2	1	6	8	7	0	2	1	5	2	6	1	0	0	5	5	5	9
D5CRK2	D5CRK2	13	13	13	tr|D5CRK2|D5CRK2_SIDLE Transcriptional regulator, LysR family OS=Sideroxydans lithotrophicus (strain ES-1) OX=580332 GN=Slit_1351 PE=3 SV=1	1	13	13	13	5	5	7	0	1	0	3	3	5	1	2	0	3	4	3	3	5	4	6	6	8	3	5	4	5	5	7	0	1	0	3	3	5	1	2	0	3	4	3	3
D5CRK3	D5CRK3	17	17	17	tr|D5CRK3|D5CRK3_SIDLE TPR_REGION domain-containing protein OS=Sideroxydans lithotrophicus (strain ES-1) OX=580332 GN=Slit_1352 PE=4 SV=1	1	17	17	17	9	8	9	5	7	5	10	9	9	4	5	2	7	9	7	9	8	9	9	7	9	9	12	10	9	8	9	5	7	5	10	9	9	4	5	2	7	9	7	9
D5CRK4	D5CRK4	11	11	11	tr|D5CRK4|D5CRK4_SIDLE Cytochrome c class I OS=Sideroxydans lithotrophicus (strain ES-1) OX=580332 GN=Slit_1353 PE=4 SV=1	1	11	11	11	7	6	6	5	5	5	6	7	7	2	4	3	8	6	6	6	6	6	6	7	6	5	6	5	7	6	6	5	5	5	6	7	7	2	4	3	8	6	6	6
D5CRK5	D5CRK5	5	5	5	tr|D5CRK5|D5CRK5_SIDLE Uncharacterized protein OS=Sideroxydans lithotrophicus (strain ES-1) OX=580332 GN=Slit_1354 PE=4 SV=1	1	5	5	5	2	3	2	0	0	0	2	2	4	0	0	0	0	0	0	2	1	2	2	2	3	1	0	0	2	3	2	0	0	0	2	2	4	0	0	0	0	0	0	2
D5CRK8	D5CRK8	21	21	21	tr|D5CRK8|D5CRK8_SIDLE K(+)-insensitive pyrophosphate-energized proton pump OS=Sideroxydans lithotrophicus (strain ES-1) OX=580332 GN=hppA PE=3 SV=1	1	21	21	21	14	16	15	6	6	5	13	13	15	6	12	5	9	11	8	12	12	12	12	12	13	11	10	11	14	16	15	6	6	5	13	13	15	6	12	5	9	11	8	12
D5CRK9	D5CRK9	28	28	28	tr|D5CRK9|D5CRK9_SIDLE Pyrophosphate--fructose 6-phosphate 1-phosphotransferase OS=Sideroxydans lithotrophicus (strain ES-1) OX=580332 GN=pfp PE=3 SV=1	1	28	28	28	17	20	20	8	9	9	16	16	19	8	9	10	12	15	14	17	17	20	17	18	21	13	14	16	17	20	20	8	9	9	16	16	19	8	9	10	12	15	14	17
D5CRL0	D5CRL0	11	11	11	tr|D5CRL0|D5CRL0_SIDLE Beta-lactamase domain protein OS=Sideroxydans lithotrophicus (strain ES-1) OX=580332 GN=Slit_1359 PE=4 SV=1	1	11	11	11	8	9	9	4	4	3	9	9	9	3	5	2	8	8	7	8	9	9	9	9	9	5	9	7	8	9	9	4	4	3	9	9	9	3	5	2	8	8	7	8
D5CRL1	D5CRL1	12	12	12	tr|D5CRL1|D5CRL1_SIDLE Uncharacterized protein OS=Sideroxydans lithotrophicus (strain ES-1) OX=580332 GN=Slit_1360 PE=4 SV=1	1	12	12	12	3	8	5	3	3	3	7	6	7	2	3	1	4	5	3	4	3	3	4	7	7	9	7	7	3	8	5	3	3	3	7	6	7	2	3	1	4	5	3	4
D5CRL2	D5CRL2	19	19	19	tr|D5CRL2|D5CRL2_SIDLE Adenylate kinase OS=Sideroxydans lithotrophicus (strain ES-1) OX=580332 GN=adk PE=3 SV=1	1	19	19	19	6	10	11	4	4	3	7	7	9	4	5	4	8	7	4	8	9	10	7	10	11	8	7	8	6	10	11	4	4	3	7	7	9	4	5	4	8	7	4	8
D5CRL3	D5CRL3	11	11	11	tr|D5CRL3|D5CRL3_SIDLE 3-deoxy-manno-octulosonate cytidylyltransferase OS=Sideroxydans lithotrophicus (strain ES-1) OX=580332 GN=kdsB PE=3 SV=1	1	11	11	11	7	6	7	2	2	2	6	6	7	2	3	0	5	5	4	6	6	6	4	6	5	5	4	6	7	6	7	2	2	2	6	6	7	2	3	0	5	5	4	6
D5CRL4	D5CRL4	4	4	4	tr|D5CRL4|D5CRL4_SIDLE UPF0434 protein Slit_1363 OS=Sideroxydans lithotrophicus (strain ES-1) OX=580332 GN=Slit_1363 PE=3 SV=1	1	4	4	4	2	1	2	0	0	0	2	2	2	0	0	0	2	2	2	2	2	2	2	2	2	1	2	2	2	1	2	0	0	0	2	2	2	0	0	0	2	2	2	2
D5CRL5	D5CRL5	8	8	8	tr|D5CRL5|D5CRL5_SIDLE Tetraacyldisaccharide 4-kinase OS=Sideroxydans lithotrophicus (strain ES-1) OX=580332 GN=lpxK PE=3 SV=1	1	8	8	8	3	5	4	1	1	0	4	1	6	0	0	0	3	3	2	3	5	4	3	1	4	1	1	1	3	5	4	1	1	0	4	1	6	0	0	0	3	3	2	3
D5CRL6	D5CRL6	8	8	8	tr|D5CRL6|D5CRL6_SIDLE Biopolymer transport protein ExbD/TolR OS=Sideroxydans lithotrophicus (strain ES-1) OX=580332 GN=Slit_1365 PE=3 SV=1	1	8	8	8	7	6	5	3	4	3	4	4	6	1	3	1	5	6	4	4	7	6	6	7	7	6	6	6	7	6	5	3	4	3	4	4	6	1	3	1	5	6	4	4
D5CRL7	D5CRL7	9	9	9	tr|D5CRL7|D5CRL7_SIDLE MotA/TolQ/ExbB proton channel OS=Sideroxydans lithotrophicus (strain ES-1) OX=580332 GN=Slit_1366 PE=3 SV=1	1	9	9	9	8	7	7	4	4	4	6	7	8	5	5	2	5	8	7	7	8	8	8	8	7	6	7	7	8	7	7	4	4	4	6	7	8	5	5	2	5	8	7	7
D5CRL8	D5CRL8	10	10	9	tr|D5CRL8|D5CRL8_SIDLE Exodeoxyribonuclease 7 large subunit OS=Sideroxydans lithotrophicus (strain ES-1) OX=580332 GN=xseA PE=3 SV=1	1	10	10	9	4	2	4	0	0	0	3	1	1	1	0	0	2	3	1	3	3	3	2	2	5	0	1	1	4	2	4	0	0	0	3	1	1	1	0	0	2	3	1	3
D5CRL9	D5CRL9	6	6	6	tr|D5CRL9|D5CRL9_SIDLE Glycosyl transferase family 39 OS=Sideroxydans lithotrophicus (strain ES-1) OX=580332 GN=Slit_1368 PE=4 SV=1	1	6	6	6	2	2	2	0	1	0	1	1	1	0	1	0	0	1	1	2	1	2	1	1	1	1	0	2	2	2	2	0	1	0	1	1	1	0	1	0	0	1	1	2
D5CRM1	D5CRM1	22	22	22	tr|D5CRM1|D5CRM1_SIDLE Glutamine--scyllo-inositol transaminase OS=Sideroxydans lithotrophicus (strain ES-1) OX=580332 GN=Slit_1370 PE=3 SV=1	1	22	22	22	12	8	7	2	3	2	8	8	8	2	4	1	5	9	8	7	7	8	10	9	9	8	8	9	12	8	7	2	3	2	8	8	8	2	4	1	5	9	8	7
D5CRM3	D5CRM3	11	11	11	tr|D5CRM3|D5CRM3_SIDLE Glycosyl transferase family 2 OS=Sideroxydans lithotrophicus (strain ES-1) OX=580332 GN=Slit_1372 PE=4 SV=1	1	11	11	11	8	6	7	4	4	2	10	9	8	2	3	1	7	7	7	8	8	8	8	7	8	5	8	7	8	6	7	4	4	2	10	9	8	2	3	1	7	7	7	8
D5CRM4	D5CRM4	16	16	16	tr|D5CRM4|D5CRM4_SIDLE Formyl transferase domain protein OS=Sideroxydans lithotrophicus (strain ES-1) OX=580332 GN=Slit_1373 PE=4 SV=1	1	16	16	16	6	8	10	1	1	1	7	5	7	0	3	0	4	5	4	7	7	6	6	7	7	3	6	4	6	8	10	1	1	1	7	5	7	0	3	0	4	5	4	7
D5CRM5	D5CRM5	29	29	29	tr|D5CRM5|D5CRM5_SIDLE NAD-dependent epimerase/dehydratase OS=Sideroxydans lithotrophicus (strain ES-1) OX=580332 GN=Slit_1374 PE=4 SV=1	1	29	29	29	17	17	18	11	14	9	18	18	18	6	11	8	18	20	18	18	17	18	16	14	16	14	16	14	17	17	18	11	14	9	18	18	18	6	11	8	18	20	18	18
D5CRM6	D5CRM6	13	13	13	tr|D5CRM6|D5CRM6_SIDLE Polysaccharide deacetylase OS=Sideroxydans lithotrophicus (strain ES-1) OX=580332 GN=Slit_1375 PE=4 SV=1	1	13	13	13	5	5	5	3	2	1	5	4	5	0	2	0	5	5	4	3	3	3	4	3	3	6	3	3	5	5	5	3	2	1	5	4	5	0	2	0	5	5	4	3
D5CRM7	D5CRM7	11	11	11	tr|D5CRM7|D5CRM7_SIDLE Putative signal transduction protein OS=Sideroxydans lithotrophicus (strain ES-1) OX=580332 GN=Slit_1376 PE=4 SV=1	1	11	11	11	8	7	6	0	1	1	7	5	6	1	2	0	4	5	4	4	5	5	6	6	6	7	6	6	8	7	6	0	1	1	7	5	6	1	2	0	4	5	4	4
D5CRM8	D5CRM8	30	30	30	tr|D5CRM8|D5CRM8_SIDLE UDP-glucose 6-dehydrogenase OS=Sideroxydans lithotrophicus (strain ES-1) OX=580332 GN=Slit_1377 PE=3 SV=1	1	30	30	30	15	16	15	8	8	4	13	10	15	0	6	2	17	15	14	14	19	17	13	18	17	15	16	16	15	16	15	8	8	4	13	10	15	0	6	2	17	15	14	14
D5CRM9	D5CRM9	8	8	8	tr|D5CRM9|D5CRM9_SIDLE DUF302 domain-containing protein OS=Sideroxydans lithotrophicus (strain ES-1) OX=580332 GN=Slit_1378 PE=4 SV=1	1	8	8	8	7	6	6	4	5	5	6	6	6	3	4	3	6	6	4	6	6	5	6	7	7	6	6	7	7	6	6	4	5	5	6	6	6	3	4	3	6	6	4	6
D5CRN0	D5CRN0	3	3	3	tr|D5CRN0|D5CRN0_SIDLE Appr-1-p processing domain protein OS=Sideroxydans lithotrophicus (strain ES-1) OX=580332 GN=Slit_1379 PE=4 SV=1	1	3	3	3	0	0	0	0	0	0	0	0	0	0	0	0	0	0	0	0	0	0	0	0	0	0	1	0	0	0	0	0	0	0	0	0	0	0	0	0	0	0	0	0
D5CRN1	D5CRN1	12	12	12	tr|D5CRN1|D5CRN1_SIDLE tRNA dimethylallyltransferase OS=Sideroxydans lithotrophicus (strain ES-1) OX=580332 GN=miaA PE=3 SV=1	1	12	12	12	2	3	5	1	0	1	3	2	5	0	0	0	1	3	2	2	2	3	3	2	4	2	1	0	2	3	5	1	0	1	3	2	5	0	0	0	1	3	2	2
D5CRN3	D5CRN3	5	5	5	tr|D5CRN3|D5CRN3_SIDLE Uncharacterized protein OS=Sideroxydans lithotrophicus (strain ES-1) OX=580332 GN=Slit_1382 PE=4 SV=1	1	5	5	5	3	4	3	0	1	0	3	4	4	1	2	0	3	3	4	3	3	3	4	4	2	3	3	4	3	4	3	0	1	0	3	4	4	1	2	0	3	3	4	3
D5CRN4	D5CRN4	17	17	17	tr|D5CRN4|D5CRN4_SIDLE DNA mismatch repair protein MutL OS=Sideroxydans lithotrophicus (strain ES-1) OX=580332 GN=mutL PE=3 SV=1	1	17	17	17	7	7	4	2	2	1	9	3	8	1	1	1	5	5	3	3	5	5	3	4	5	2	5	3	7	7	4	2	2	1	9	3	8	1	1	1	5	5	3	3
D5CRP0	D5CRP0	5	5	5	tr|D5CRP0|D5CRP0_SIDLE MotA/TolQ/ExbB proton channel OS=Sideroxydans lithotrophicus (strain ES-1) OX=580332 GN=Slit_1389 PE=3 SV=1	1	5	5	5	4	3	3	1	2	1	1	1	1	0	1	1	0	1	1	1	1	1	2	3	2	0	1	1	4	3	3	1	2	1	1	1	1	0	1	1	0	1	1	1
D5CRP1	D5CRP1	3	3	3	tr|D5CRP1|D5CRP1_SIDLE Biopolymer transport protein ExbD/TolR OS=Sideroxydans lithotrophicus (strain ES-1) OX=580332 GN=Slit_1390 PE=3 SV=1	1	3	3	3	0	1	0	0	1	0	0	1	1	0	0	0	0	0	0	0	1	1	1	1	1	1	1	0	0	1	0	0	1	0	0	1	1	0	0	0	0	0	0	0
D5CRP2	D5CRP2	1	1	1	tr|D5CRP2|D5CRP2_SIDLE Uncharacterized protein OS=Sideroxydans lithotrophicus (strain ES-1) OX=580332 GN=Slit_1391 PE=4 SV=1	1	1	1	1	1	1	1	1	1	1	1	1	1	1	1	0	1	1	1	1	1	1	1	1	1	1	1	1	1	1	1	1	1	1	1	1	1	1	1	0	1	1	1	1
D5CRP3	D5CRP3	32	32	32	tr|D5CRP3|D5CRP3_SIDLE NAD(P)(+) transhydrogenase (AB-specific) OS=Sideroxydans lithotrophicus (strain ES-1) OX=580332 GN=Slit_1392 PE=4 SV=1	1	32	32	32	16	16	14	9	8	6	15	15	17	6	10	4	15	14	13	13	14	15	13	15	11	14	17	17	16	16	14	9	8	6	15	15	17	6	10	4	15	14	13	13
D5CRP5	D5CRP5	14	14	14	tr|D5CRP5|D5CRP5_SIDLE NAD(P) transhydrogenase subunit beta OS=Sideroxydans lithotrophicus (strain ES-1) OX=580332 GN=Slit_1394 PE=3 SV=1	1	14	14	14	6	6	8	4	5	3	6	6	7	4	3	3	6	8	6	7	7	7	8	5	6	4	6	5	6	6	8	4	5	3	6	6	7	4	3	3	6	8	6	7
D5CRP6	D5CRP6	28	28	27	tr|D5CRP6|D5CRP6_SIDLE Diguanylate cyclase/phosphodiesterase with PAS/PAC sensor(S) OS=Sideroxydans lithotrophicus (strain ES-1) OX=580332 GN=Slit_1395 PE=4 SV=1	1	28	28	27	13	9	14	2	3	2	11	6	8	1	5	2	11	10	7	7	12	10	8	8	8	9	8	7	13	9	14	2	3	2	11	6	8	1	5	2	11	10	7	7
D5CRP7	D5CRP7	11	11	11	tr|D5CRP7|D5CRP7_SIDLE DNA internalization-related competence protein ComEC/Rec2 OS=Sideroxydans lithotrophicus (strain ES-1) OX=580332 GN=Slit_1396 PE=4 SV=1	1	11	11	11	3	1	1	1	0	1	4	1	2	0	0	0	1	1	1	1	2	1	1	2	1	2	3	3	3	1	1	1	0	1	4	1	2	0	0	0	1	1	1	1
D5CRQ2	D5CRQ2	8	8	8	tr|D5CRQ2|D5CRQ2_SIDLE Lipoprotein-releasing system ATP-binding protein LolD OS=Sideroxydans lithotrophicus (strain ES-1) OX=580332 GN=lolD PE=3 SV=1	1	8	8	8	2	2	2	3	2	1	3	3	5	2	1	0	4	3	3	4	4	3	4	4	5	3	5	5	2	2	2	3	2	1	3	3	5	2	1	0	4	3	3	4
D5CRQ3	D5CRQ3	11	11	11	tr|D5CRQ3|D5CRQ3_SIDLE Lipoprotein releasing system, transmembrane protein, LolC/E family OS=Sideroxydans lithotrophicus (strain ES-1) OX=580332 GN=Slit_1402 PE=3 SV=1	1	11	11	11	7	6	5	2	1	1	5	6	8	0	2	0	3	4	1	5	5	5	6	6	5	4	5	3	7	6	5	2	1	1	5	6	8	0	2	0	3	4	1	5
D5CRQ4	D5CRQ4	9	9	9	tr|D5CRQ4|D5CRQ4_SIDLE 2,3-bisphosphoglycerate-independent phosphoglycerate mutase OS=Sideroxydans lithotrophicus (strain ES-1) OX=580332 GN=Slit_1403 PE=4 SV=1	1	9	9	9	2	2	4	1	1	1	2	1	1	0	0	0	3	1	1	2	1	2	1	1	2	1	0	0	2	2	4	1	1	1	2	1	1	0	0	0	3	1	1	2
D5CRQ5	D5CRQ5	17	17	17	tr|D5CRQ5|D5CRQ5_SIDLE Cyclic nucleotide-regulated small mechanosensitive ion channel OS=Sideroxydans lithotrophicus (strain ES-1) OX=580332 GN=Slit_1404 PE=3 SV=1	1	17	17	17	6	5	6	0	0	0	8	5	7	0	1	0	5	4	1	4	7	4	3	4	5	1	6	3	6	5	6	0	0	0	8	5	7	0	1	0	5	4	1	4
D5CRQ6	D5CRQ6	21	21	21	tr|D5CRQ6|D5CRQ6_SIDLE Acetyl-coenzyme A carboxylase carboxyl transferase subunit alpha OS=Sideroxydans lithotrophicus (strain ES-1) OX=580332 GN=accA PE=3 SV=1	1	21	21	21	10	12	10	4	5	2	9	9	10	3	5	2	10	12	11	9	12	11	9	11	9	7	11	8	10	12	10	4	5	2	9	9	10	3	5	2	10	12	11	9
D5CRQ7	D5CRQ7	9	9	9	tr|D5CRQ7|D5CRQ7_SIDLE tRNA(Ile)-lysidine synthase OS=Sideroxydans lithotrophicus (strain ES-1) OX=580332 GN=tilS PE=3 SV=1	1	9	9	9	3	6	9	0	0	0	3	1	2	0	0	0	0	3	1	3	3	3	3	1	3	1	2	1	3	6	9	0	0	0	3	1	2	0	0	0	0	3	1	3
D5CRQ8	D5CRQ8	34	34	34	tr|D5CRQ8|D5CRQ8_SIDLE TRAP dicarboxylate transporter, DctP subunit OS=Sideroxydans lithotrophicus (strain ES-1) OX=580332 GN=Slit_1407 PE=4 SV=1	1	34	34	34	25	21	21	13	13	9	21	24	21	9	14	9	20	19	17	19	19	20	21	27	26	19	20	21	25	21	21	13	13	9	21	24	21	9	14	9	20	19	17	19
D5CRQ9	D5CRQ9	1	1	1	tr|D5CRQ9|D5CRQ9_SIDLE Tripartite ATP-independent periplasmic transporter DctQ component OS=Sideroxydans lithotrophicus (strain ES-1) OX=580332 GN=Slit_1408 PE=4 SV=1	1	1	1	1	1	1	1	0	0	0	1	1	1	0	0	0	0	0	0	1	1	1	1	1	1	1	1	1	1	1	1	0	0	0	1	1	1	0	0	0	0	0	0	1
D5CRR1	D5CRR1	13	13	13	tr|D5CRR1|D5CRR1_SIDLE Nucleoside diphosphate kinase OS=Sideroxydans lithotrophicus (strain ES-1) OX=580332 GN=ndk PE=3 SV=1	1	13	13	13	8	7	9	5	6	4	4	6	7	3	4	4	8	11	8	7	9	7	7	8	8	7	8	8	8	7	9	5	6	4	4	6	7	3	4	4	8	11	8	7
D5CRR2	D5CRR2	11	11	11	tr|D5CRR2|D5CRR2_SIDLE Dual-specificity RNA methyltransferase RlmN OS=Sideroxydans lithotrophicus (strain ES-1) OX=580332 GN=rlmN PE=3 SV=1	1	11	11	11	1	0	0	0	1	0	1	0	1	0	0	0	3	6	5	3	4	4	2	1	2	1	2	3	1	0	0	0	1	0	1	0	1	0	0	0	3	6	5	3
D5CRR3	D5CRR3	12	12	12	tr|D5CRR3|D5CRR3_SIDLE Type IV pilus biogenesis/stability protein PilW OS=Sideroxydans lithotrophicus (strain ES-1) OX=580332 GN=Slit_1412 PE=4 SV=1	1	12	12	12	9	7	7	1	2	0	9	7	8	2	2	0	7	7	4	7	7	7	5	8	8	4	8	8	9	7	7	1	2	0	9	7	8	2	2	0	7	7	4	7
D5CRR4	D5CRR4	18	18	18	tr|D5CRR4|D5CRR4_SIDLE DUF4115 domain-containing protein OS=Sideroxydans lithotrophicus (strain ES-1) OX=580332 GN=Slit_1413 PE=4 SV=1	1	18	18	18	7	10	9	6	5	4	9	7	10	4	7	2	9	8	6	9	8	8	8	9	10	6	9	8	7	10	9	6	5	4	9	7	10	4	7	2	9	8	6	9
D5CRR5	D5CRR5	22	22	22	tr|D5CRR5|D5CRR5_SIDLE 4-hydroxy-3-methylbut-2-en-1-yl diphosphate synthase (flavodoxin) OS=Sideroxydans lithotrophicus (strain ES-1) OX=580332 GN=ispG PE=3 SV=1	1	22	22	22	12	10	11	5	5	5	13	11	13	4	5	3	11	12	8	12	12	13	9	10	9	8	8	10	12	10	11	5	5	5	13	11	13	4	5	3	11	12	8	12
D5CRR6	D5CRR6	25	25	25	tr|D5CRR6|D5CRR6_SIDLE Histidine--tRNA ligase OS=Sideroxydans lithotrophicus (strain ES-1) OX=580332 GN=hisS PE=3 SV=1	1	25	25	25	11	12	13	5	7	5	11	10	11	2	2	0	12	9	8	10	9	10	10	11	10	6	12	10	11	12	13	5	7	5	11	10	11	2	2	0	12	9	8	10
D5CRR7	D5CRR7	17	17	17	tr|D5CRR7|D5CRR7_SIDLE Ancillary SecYEG translocon subunit OS=Sideroxydans lithotrophicus (strain ES-1) OX=580332 GN=Slit_1416 PE=3 SV=1	1	17	17	17	13	12	12	6	8	7	11	10	10	5	7	6	10	12	9	13	11	11	11	12	13	8	10	10	13	12	12	6	8	7	11	10	10	5	7	6	10	12	9	13
D5CRR8	D5CRR8	19	19	19	tr|D5CRR8|D5CRR8_SIDLE Outer membrane protein assembly factor BamB OS=Sideroxydans lithotrophicus (strain ES-1) OX=580332 GN=bamB PE=3 SV=1	1	19	19	19	12	8	7	4	5	3	15	11	11	3	4	3	14	13	8	10	13	10	6	8	8	10	11	11	12	8	7	4	5	3	15	11	11	3	4	3	14	13	8	10
D5CRR9	D5CRR9	29	29	29	tr|D5CRR9|D5CRR9_SIDLE GTPase Der OS=Sideroxydans lithotrophicus (strain ES-1) OX=580332 GN=der PE=3 SV=1	1	29	29	29	12	9	10	5	6	5	15	10	12	3	6	3	14	12	10	10	11	10	11	12	12	10	10	10	12	9	10	5	6	5	15	10	12	3	6	3	14	12	10	10
D5CRS1	D5CRS1	6	6	6	tr|D5CRS1|D5CRS1_SIDLE RNA-binding protein Hfq OS=Sideroxydans lithotrophicus (strain ES-1) OX=580332 GN=hfq PE=3 SV=1	1	6	6	6	1	2	2	0	0	0	1	2	1	0	0	0	2	1	1	1	0	1	1	0	1	0	0	0	1	2	2	0	0	0	1	2	1	0	0	0	2	1	1	1
D5CRS2	D5CRS2	17	17	17	tr|D5CRS2|D5CRS2_SIDLE GTPase HflX OS=Sideroxydans lithotrophicus (strain ES-1) OX=580332 GN=hflX PE=3 SV=1	1	17	17	17	7	8	6	3	5	4	7	4	7	0	1	0	4	6	4	5	5	3	5	5	4	3	4	4	7	8	6	3	5	4	7	4	7	0	1	0	4	6	4	5
D5CRS3	D5CRS3	36	36	36	tr|D5CRS3|D5CRS3_SIDLE Protein HflK OS=Sideroxydans lithotrophicus (strain ES-1) OX=580332 GN=Slit_1422 PE=3 SV=1	1	36	36	36	22	18	19	14	16	13	19	19	21	9	14	13	17	20	16	18	18	17	15	21	19	19	20	19	22	18	19	14	16	13	19	19	21	9	14	13	17	20	16	18
D5CRS4	D5CRS4	30	30	30	tr|D5CRS4|D5CRS4_SIDLE Protein HflC OS=Sideroxydans lithotrophicus (strain ES-1) OX=580332 GN=Slit_1423 PE=3 SV=1	1	30	30	30	19	17	17	12	10	9	16	14	16	11	10	9	19	20	17	16	16	16	15	19	17	17	17	16	19	17	17	12	10	9	16	14	16	11	10	9	19	20	17	16
D5CRS6	D5CRS6	20	20	20	tr|D5CRS6|D5CRS6_SIDLE ATP phosphoribosyltransferase regulatory subunit OS=Sideroxydans lithotrophicus (strain ES-1) OX=580332 GN=hisZ PE=3 SV=1	1	20	20	20	14	11	10	5	9	3	12	7	12	5	7	4	8	13	10	14	13	13	11	10	10	10	9	6	14	11	10	5	9	3	12	7	12	5	7	4	8	13	10	14
D5CRS7	D5CRS7	27	27	27	tr|D5CRS7|D5CRS7_SIDLE Adenylosuccinate synthetase OS=Sideroxydans lithotrophicus (strain ES-1) OX=580332 GN=purA PE=3 SV=1	1	27	27	27	19	18	18	13	11	11	22	20	19	11	16	10	17	18	17	19	18	18	20	18	19	19	19	18	19	18	18	13	11	11	22	20	19	11	16	10	17	18	17	19
D5CRS8	D5CRS8	52	52	52	tr|D5CRS8|D5CRS8_SIDLE Ribonuclease R OS=Sideroxydans lithotrophicus (strain ES-1) OX=580332 GN=rnr PE=3 SV=1	1	52	52	52	18	21	22	7	11	6	21	21	22	7	12	5	24	25	17	24	26	26	19	22	25	16	24	20	18	21	22	7	11	6	21	21	22	7	12	5	24	25	17	24
D5CRS9	D5CRS9	10	10	10	tr|D5CRS9|D5CRS9_SIDLE 23S rRNA (guanosine-2-O-)-methyltransferase RlmB OS=Sideroxydans lithotrophicus (strain ES-1) OX=580332 GN=rlmB PE=3 SV=1	1	10	10	10	4	2	2	1	2	0	3	3	2	0	1	0	6	3	2	4	2	2	1	2	4	3	3	5	4	2	2	1	2	0	3	3	2	0	1	0	6	3	2	4
D5CRT0	D5CRT0	5	5	5	tr|D5CRT0|D5CRT0_SIDLE Uncharacterized protein OS=Sideroxydans lithotrophicus (strain ES-1) OX=580332 GN=Slit_1429 PE=4 SV=1	1	5	5	5	2	3	3	2	1	2	2	2	3	0	1	1	3	3	2	3	3	3	2	2	3	2	3	3	2	3	3	2	1	2	2	2	3	0	1	1	3	3	2	3
D5CRT1	D5CRT1	16	16	16	tr|D5CRT1|D5CRT1_SIDLE Cobyrinic acid ac-diamide synthase OS=Sideroxydans lithotrophicus (strain ES-1) OX=580332 GN=Slit_1430 PE=4 SV=1	1	16	16	16	9	7	6	2	4	4	6	5	6	1	2	1	6	6	3	4	6	4	6	6	5	5	4	5	9	7	6	2	4	4	6	5	6	1	2	1	6	6	3	4
D5CRT2	D5CRT2	1	1	1	tr|D5CRT2|D5CRT2_SIDLE Uncharacterized protein OS=Sideroxydans lithotrophicus (strain ES-1) OX=580332 GN=Slit_1431 PE=4 SV=1	1	1	1	1	0	0	0	0	1	0	1	0	1	0	0	0	0	0	1	0	0	0	0	0	0	1	1	1	0	0	0	0	1	0	1	0	1	0	0	0	0	0	1	0
D5CRT3	D5CRT3	8	8	8	tr|D5CRT3|D5CRT3_SIDLE Putative transcriptional regulator, Crp/Fnr family OS=Sideroxydans lithotrophicus (strain ES-1) OX=580332 GN=Slit_1432 PE=4 SV=1	1	8	8	8	5	4	4	0	2	0	5	5	5	1	2	1	3	3	3	4	3	5	3	4	5	3	4	5	5	4	4	0	2	0	5	5	5	1	2	1	3	3	3	4
D5CRT4	D5CRT4	1	1	1	tr|D5CRT4|D5CRT4_SIDLE Putative transmembrane protein OS=Sideroxydans lithotrophicus (strain ES-1) OX=580332 GN=Slit_1433 PE=4 SV=1	1	1	1	1	1	1	1	0	0	0	0	0	0	0	0	0	0	0	1	0	0	0	1	0	1	1	1	1	1	1	1	0	0	0	0	0	0	0	0	0	0	0	1	0
D5CRT5	D5CRT5	5	5	5	tr|D5CRT5|D5CRT5_SIDLE MltA-interacting MipA family protein OS=Sideroxydans lithotrophicus (strain ES-1) OX=580332 GN=Slit_1434 PE=3 SV=1	1	5	5	5	0	0	1	0	0	0	0	0	0	0	0	0	0	1	0	0	0	0	0	0	0	0	1	1	0	0	1	0	0	0	0	0	0	0	0	0	0	1	0	0
D5CRT6	D5CRT6	7	7	7	tr|D5CRT6|D5CRT6_SIDLE Squalene-associated FAD-dependent desaturase OS=Sideroxydans lithotrophicus (strain ES-1) OX=580332 GN=Slit_1435 PE=4 SV=1	1	7	7	7	2	1	1	0	0	0	2	1	2	0	0	0	2	2	1	0	0	0	1	1	2	1	2	1	2	1	1	0	0	0	2	1	2	0	0	0	2	2	1	0
D5CRT7	D5CRT7	7	7	7	tr|D5CRT7|D5CRT7_SIDLE Squalene synthase HpnD OS=Sideroxydans lithotrophicus (strain ES-1) OX=580332 GN=Slit_1436 PE=4 SV=1	1	7	7	7	2	4	2	0	1	1	2	3	3	0	0	0	2	3	2	2	3	1	3	3	4	0	1	2	2	4	2	0	1	1	2	3	3	0	0	0	2	3	2	2
D5CRT8	D5CRT8	12	12	12	tr|D5CRT8|D5CRT8_SIDLE Squalene synthase HpnC OS=Sideroxydans lithotrophicus (strain ES-1) OX=580332 GN=Slit_1437 PE=4 SV=1	1	12	12	12	6	6	7	0	0	0	5	3	5	0	1	0	4	6	3	5	6	5	4	4	4	2	1	2	6	6	7	0	0	0	5	3	5	0	1	0	4	6	3	5
D5CRT9	D5CRT9	16	16	16	tr|D5CRT9|D5CRT9_SIDLE 50S ribosomal protein L3 glutamine methyltransferase OS=Sideroxydans lithotrophicus (strain ES-1) OX=580332 GN=prmB PE=3 SV=1	1	16	16	16	8	8	9	4	5	4	9	8	9	3	6	3	8	8	7	8	9	10	8	10	10	6	9	9	8	8	9	4	5	4	9	8	9	3	6	3	8	8	7	8
D5CRU0	D5CRU0	23	23	23	tr|D5CRU0|D5CRU0_SIDLE Succinyl-diaminopimelate desuccinylase OS=Sideroxydans lithotrophicus (strain ES-1) OX=580332 GN=dapE PE=3 SV=1	1	23	23	23	8	9	8	4	11	6	11	12	14	5	6	1	10	9	8	9	8	8	9	9	8	11	12	10	8	9	8	4	11	6	11	12	14	5	6	1	10	9	8	9
D5CRU1	D5CRU1	8	8	8	tr|D5CRU1|D5CRU1_SIDLE Arsenate reductase-like protein OS=Sideroxydans lithotrophicus (strain ES-1) OX=580332 GN=Slit_1440 PE=3 SV=1	1	8	8	8	3	3	5	1	1	0	4	3	4	0	0	0	2	1	0	2	1	4	2	4	5	0	1	2	3	3	5	1	1	0	4	3	4	0	0	0	2	1	0	2
D5CRU2	D5CRU2	22	22	22	tr|D5CRU2|D5CRU2_SIDLE Twitching motility protein OS=Sideroxydans lithotrophicus (strain ES-1) OX=580332 GN=Slit_1441 PE=3 SV=1	1	22	22	22	15	16	16	5	6	4	14	15	16	5	8	4	11	12	11	13	14	14	13	12	16	11	11	10	15	16	16	5	6	4	14	15	16	5	8	4	11	12	11	13
D5CRU3	D5CRU3	23	23	23	tr|D5CRU3|D5CRU3_SIDLE 2,3,4,5-tetrahydropyridine-2,6-dicarboxylate N-succinyltransferase OS=Sideroxydans lithotrophicus (strain ES-1) OX=580332 GN=dapD PE=3 SV=1	1	23	23	23	12	13	12	6	7	6	12	11	12	7	8	6	14	12	12	11	12	12	11	10	12	8	11	11	12	13	12	6	7	6	12	11	12	7	8	6	14	12	12	11
D5CRU4	D5CRU4	22	22	22	tr|D5CRU4|D5CRU4_SIDLE Succinyldiaminopimelate transaminase OS=Sideroxydans lithotrophicus (strain ES-1) OX=580332 GN=Slit_1443 PE=4 SV=1	1	22	22	22	13	12	14	6	6	3	10	10	11	2	5	1	11	12	8	11	10	11	9	9	11	8	6	8	13	12	14	6	6	3	10	10	11	2	5	1	11	12	8	11
D5CRU6	D5CRU6	10	10	10	tr|D5CRU6|D5CRU6_SIDLE Metal-dependent phosphohydrolase HD region OS=Sideroxydans lithotrophicus (strain ES-1) OX=580332 GN=Slit_1445 PE=4 SV=1	1	10	10	10	5	4	4	0	0	1	2	2	3	0	0	0	4	2	1	4	4	4	1	3	2	0	1	1	5	4	4	0	0	1	2	2	3	0	0	0	4	2	1	4
D5CRU7	D5CRU7	10	10	10	tr|D5CRU7|D5CRU7_SIDLE Uncharacterized protein OS=Sideroxydans lithotrophicus (strain ES-1) OX=580332 GN=Slit_1446 PE=4 SV=1	1	10	10	10	5	5	5	2	2	1	7	4	6	0	3	0	3	4	1	4	5	5	6	5	6	2	2	2	5	5	5	2	2	1	7	4	6	0	3	0	3	4	1	4
D5CRU8	D5CRU8	1	1	1	tr|D5CRU8|D5CRU8_SIDLE Cytochrome c family protein OS=Sideroxydans lithotrophicus (strain ES-1) OX=580332 GN=Slit_1447 PE=4 SV=1	1	1	1	1	0	1	1	0	0	0	1	1	1	0	1	0	1	1	1	1	1	1	1	1	1	1	1	1	0	1	1	0	0	0	1	1	1	0	1	0	1	1	1	1
D5CRU9	D5CRU9	1	1	1	tr|D5CRU9|D5CRU9_SIDLE MULTIHEME_CYTC domain-containing protein OS=Sideroxydans lithotrophicus (strain ES-1) OX=580332 GN=Slit_1448 PE=4 SV=1	1	1	1	1	1	1	0	0	0	0	0	0	0	0	0	0	0	0	0	0	0	0	0	0	0	0	0	0	1	1	0	0	0	0	0	0	0	0	0	0	0	0	0	0
D5CRV0	D5CRV0	29	29	29	tr|D5CRV0|D5CRV0_SIDLE TPR_REGION domain-containing protein OS=Sideroxydans lithotrophicus (strain ES-1) OX=580332 GN=Slit_1449 PE=4 SV=1	1	29	29	29	16	20	18	4	4	2	17	15	18	2	0	0	11	12	7	12	15	13	16	15	21	7	11	13	16	20	18	4	4	2	17	15	18	2	0	0	11	12	7	12
D5CRV1	D5CRV1	17	17	17	tr|D5CRV1|D5CRV1_SIDLE Fructose-bisphosphate aldolase OS=Sideroxydans lithotrophicus (strain ES-1) OX=580332 GN=Slit_1450 PE=4 SV=1	1	17	17	17	7	8	10	5	7	5	7	7	7	2	3	4	8	6	6	8	9	9	7	11	10	5	7	8	7	8	10	5	7	5	7	7	7	2	3	4	8	6	6	8
D5CRV2	D5CRV2	4	4	4	tr|D5CRV2|D5CRV2_SIDLE Ig domain protein group 2 domain protein OS=Sideroxydans lithotrophicus (strain ES-1) OX=580332 GN=Slit_1451 PE=4 SV=1	1	4	4	4	0	1	0	0	0	1	0	0	0	0	0	0	0	0	0	0	0	1	0	0	0	0	0	0	0	1	0	0	0	1	0	0	0	0	0	0	0	0	0	0
D5CRV3	D5CRV3	19	19	19	tr|D5CRV3|D5CRV3_SIDLE Formate-dependent phosphoribosylglycinamide formyltransferase OS=Sideroxydans lithotrophicus (strain ES-1) OX=580332 GN=purT PE=3 SV=1	1	19	19	19	12	9	10	2	3	4	9	10	9	1	5	1	7	8	8	7	7	6	10	10	10	10	8	11	12	9	10	2	3	4	9	10	9	1	5	1	7	8	8	7
D5CRV5	D5CRV5	12	12	12	tr|D5CRV5|D5CRV5_SIDLE AFG1-family ATPase OS=Sideroxydans lithotrophicus (strain ES-1) OX=580332 GN=Slit_1454 PE=4 SV=1	1	12	12	12	2	2	2	0	0	0	2	1	1	0	0	0	0	0	0	0	0	0	2	3	2	0	1	1	2	2	2	0	0	0	2	1	1	0	0	0	0	0	0	0
D5CRV6	D5CRV6	25	25	25	tr|D5CRV6|D5CRV6_SIDLE Diguanylate cyclase/phosphodiesterase with PAS/PAC and GAF sensor(S) OS=Sideroxydans lithotrophicus (strain ES-1) OX=580332 GN=Slit_1455 PE=4 SV=1	1	25	25	25	11	11	13	1	0	0	10	6	11	1	1	0	1	1	0	3	5	4	11	8	12	3	3	5	11	11	13	1	0	0	10	6	11	1	1	0	1	1	0	3
D5CRV7	D5CRV7	9	9	9	tr|D5CRV7|D5CRV7_SIDLE Uncharacterized protein OS=Sideroxydans lithotrophicus (strain ES-1) OX=580332 GN=Slit_1456 PE=4 SV=1	1	9	9	9	7	5	6	2	1	1	6	6	6	1	1	0	3	4	3	3	5	5	5	6	6	6	6	4	7	5	6	2	1	1	6	6	6	1	1	0	3	4	3	3
D5CRV8	D5CRV8	15	15	15	tr|D5CRV8|D5CRV8_SIDLE Aldo/keto reductase OS=Sideroxydans lithotrophicus (strain ES-1) OX=580332 GN=Slit_1457 PE=4 SV=1	1	15	15	15	8	7	6	1	4	3	6	6	7	0	2	0	5	5	4	6	7	7	8	6	7	3	4	4	8	7	6	1	4	3	6	6	7	0	2	0	5	5	4	6
D5CRV9	D5CRV9	10	10	10	tr|D5CRV9|D5CRV9_SIDLE Extradiol ring-cleavage dioxygenase class III protein subunit B OS=Sideroxydans lithotrophicus (strain ES-1) OX=580332 GN=Slit_1458 PE=3 SV=1	1	10	10	10	4	5	5	0	1	1	4	4	4	2	1	0	2	3	3	2	4	4	4	4	3	4	3	3	4	5	5	0	1	1	4	4	4	2	1	0	2	3	3	2
D5CRW0	D5CRW0	7	7	7	tr|D5CRW0|D5CRW0_SIDLE FIST C domain protein OS=Sideroxydans lithotrophicus (strain ES-1) OX=580332 GN=Slit_1459 PE=4 SV=1	1	7	7	7	3	3	6	0	0	0	4	3	5	0	0	0	0	0	0	1	2	1	2	4	5	2	1	1	3	3	6	0	0	0	4	3	5	0	0	0	0	0	0	1
D5CRW1	D5CRW1	24	23	23	tr|D5CRW1|D5CRW1_SIDLE Diguanylate cyclase/phosphodiesterase with PAS/PAC sensor(S) OS=Sideroxydans lithotrophicus (strain ES-1) OX=580332 GN=Slit_1460 PE=4 SV=1	1	24	23	23	10	10	6	2	3	1	11	9	9	1	1	1	6	1	3	6	6	4	10	8	9	6	3	4	9	9	5	1	2	0	10	8	8	0	0	0	5	0	2	5
D5CRW2	D5CRW2	9	9	9	tr|D5CRW2|D5CRW2_SIDLE NADPH-dependent 7-cyano-7-deazaguanine reductase OS=Sideroxydans lithotrophicus (strain ES-1) OX=580332 GN=queF PE=3 SV=1	1	9	9	9	8	7	7	2	2	1	6	5	7	2	4	1	5	7	4	7	6	7	6	7	6	5	6	7	8	7	7	2	2	1	6	5	7	2	4	1	5	7	4	7
D5CRW3	D5CRW3	80	80	80	tr|D5CRW3|D5CRW3_SIDLE Chromosome partition protein Smc OS=Sideroxydans lithotrophicus (strain ES-1) OX=580332 GN=smc PE=3 SV=1	1	80	80	80	43	44	46	13	17	13	46	35	40	12	15	6	39	45	28	37	36	40	40	40	38	34	41	41	43	44	46	13	17	13	46	35	40	12	15	6	39	45	28	37
D5CRW4	D5CRW4	6	6	6	tr|D5CRW4|D5CRW4_SIDLE DUF4124 domain-containing protein OS=Sideroxydans lithotrophicus (strain ES-1) OX=580332 GN=Slit_1463 PE=4 SV=1	1	6	6	6	4	5	5	2	5	3	2	4	3	2	1	1	4	3	5	4	4	4	4	5	5	4	4	6	4	5	5	2	5	3	2	4	3	2	1	1	4	3	5	4
D5CRW5	D5CRW5	10	10	10	tr|D5CRW5|D5CRW5_SIDLE Uncharacterized protein OS=Sideroxydans lithotrophicus (strain ES-1) OX=580332 GN=Slit_1464 PE=4 SV=1	1	10	10	10	4	3	4	1	0	1	5	5	5	0	1	0	4	3	2	6	5	6	3	3	5	2	4	3	4	3	4	1	0	1	5	5	5	0	1	0	4	3	2	6
D5CRW6	D5CRW6	36	36	36	tr|D5CRW6|D5CRW6_SIDLE Inosine-5-monophosphate dehydrogenase OS=Sideroxydans lithotrophicus (strain ES-1) OX=580332 GN=guaB PE=3 SV=1	1	36	36	36	25	23	21	11	14	10	23	22	24	7	14	9	24	26	22	25	24	27	22	24	21	21	24	23	25	23	21	11	14	10	23	22	24	7	14	9	24	26	22	25
D5CRW7	D5CRW7	34	34	34	tr|D5CRW7|D5CRW7_SIDLE GMP synthase [glutamine-hydrolyzing] OS=Sideroxydans lithotrophicus (strain ES-1) OX=580332 GN=guaA PE=3 SV=1	1	34	34	34	18	22	23	9	14	8	20	20	23	5	11	5	21	21	16	19	26	23	15	22	23	16	21	22	18	22	23	9	14	8	20	20	23	5	11	5	21	21	16	19
D5CRW8	D5CRW8	27	27	27	tr|D5CRW8|D5CRW8_SIDLE Diguanylate cyclase/phosphodiesterase with PAS/PAC sensor(S) OS=Sideroxydans lithotrophicus (strain ES-1) OX=580332 GN=Slit_1467 PE=4 SV=1	1	27	27	27	9	15	15	1	0	1	14	5	10	1	1	0	5	7	8	8	9	11	9	9	9	4	4	8	9	15	15	1	0	1	14	5	10	1	1	0	5	7	8	8
D5CRX1	D5CRX1	4	4	4	tr|D5CRX1|D5CRX1_SIDLE Uncharacterized protein OS=Sideroxydans lithotrophicus (strain ES-1) OX=580332 GN=Slit_1470 PE=4 SV=1	1	4	4	4	1	2	1	0	0	0	2	2	0	0	0	0	0	0	0	0	0	0	2	0	2	0	0	0	1	2	1	0	0	0	2	2	0	0	0	0	0	0	0	0
D5CRX2	D5CRX2	6	6	6	tr|D5CRX2|D5CRX2_SIDLE FecR domain-containing protein OS=Sideroxydans lithotrophicus (strain ES-1) OX=580332 GN=Slit_1471 PE=4 SV=1	1	6	6	6	0	1	1	0	1	0	1	1	2	0	0	0	2	0	0	0	0	0	1	1	2	1	0	1	0	1	1	0	1	0	1	1	2	0	0	0	2	0	0	0
D5CRX3	D5CRX3	13	13	13	tr|D5CRX3|D5CRX3_SIDLE Neurofilament protein OS=Sideroxydans lithotrophicus (strain ES-1) OX=580332 GN=Slit_1472 PE=4 SV=1	1	13	13	13	0	0	0	0	0	0	0	0	0	0	0	0	1	1	1	0	0	0	0	1	1	1	2	2	0	0	0	0	0	0	0	0	0	0	0	0	1	1	1	0
D5CRX4	D5CRX4	10	10	10	tr|D5CRX4|D5CRX4_SIDLE 17 kDa surface antigen OS=Sideroxydans lithotrophicus (strain ES-1) OX=580332 GN=Slit_1473 PE=4 SV=1	1	10	10	10	6	8	9	4	4	3	7	6	8	4	6	5	8	7	6	8	8	7	7	6	3	4	7	8	6	8	9	4	4	3	7	6	8	4	6	5	8	7	6	8
D5CRX5	D5CRX5	20	20	20	tr|D5CRX5|D5CRX5_SIDLE Copper-translocating P-type ATPase OS=Sideroxydans lithotrophicus (strain ES-1) OX=580332 GN=Slit_1474 PE=3 SV=1	1	20	20	20	9	10	11	3	6	4	10	12	12	5	6	2	12	12	11	10	9	10	7	9	9	8	11	11	9	10	11	3	6	4	10	12	12	5	6	2	12	12	11	10
D5CRX6	D5CRX6	13	13	13	tr|D5CRX6|D5CRX6_SIDLE S-methyl-5-thioadenosine phosphorylase OS=Sideroxydans lithotrophicus (strain ES-1) OX=580332 GN=mtnP PE=3 SV=1	1	13	13	13	3	5	5	1	2	0	2	2	4	0	1	0	2	3	1	3	3	3	3	3	2	2	4	4	3	5	5	1	2	0	2	2	4	0	1	0	2	3	1	3
D5CRX7	D5CRX7	10	10	10	tr|D5CRX7|D5CRX7_SIDLE Class II aldolase/adducin family protein OS=Sideroxydans lithotrophicus (strain ES-1) OX=580332 GN=Slit_1476 PE=4 SV=1	1	10	10	10	4	6	5	1	1	1	3	2	4	0	0	0	2	3	2	3	3	4	4	3	3	1	3	1	4	6	5	1	1	1	3	2	4	0	0	0	2	3	2	3
D5CRX8	D5CRX8	6	6	6	tr|D5CRX8|D5CRX8_SIDLE Adenine phosphoribosyltransferase OS=Sideroxydans lithotrophicus (strain ES-1) OX=580332 GN=apt PE=3 SV=1	1	6	6	6	4	4	4	1	1	1	3	3	4	0	1	0	1	2	1	2	3	2	4	4	4	2	3	2	4	4	4	1	1	1	3	3	4	0	1	0	1	2	1	2
D5CRY0	D5CRY0	15	15	15	tr|D5CRY0|D5CRY0_SIDLE Methylthioribose-1-phosphate isomerase OS=Sideroxydans lithotrophicus (strain ES-1) OX=580332 GN=mtnA PE=3 SV=1	1	15	15	15	4	7	9	1	0	1	4	2	3	0	0	0	4	4	1	4	5	3	2	2	4	2	4	3	4	7	9	1	0	1	4	2	3	0	0	0	4	4	1	4
D5CRY1	D5CRY1	6	6	6	tr|D5CRY1|D5CRY1_SIDLE Ribosome maturation factor RimP OS=Sideroxydans lithotrophicus (strain ES-1) OX=580332 GN=rimP PE=3 SV=1	1	6	6	6	4	3	4	3	2	1	4	4	5	1	2	1	4	4	4	3	3	4	4	5	4	4	3	3	4	3	4	3	2	1	4	4	5	1	2	1	4	4	4	3
D5CRY2	D5CRY2	41	41	41	tr|D5CRY2|D5CRY2_SIDLE Transcription termination/antitermination protein NusA OS=Sideroxydans lithotrophicus (strain ES-1) OX=580332 GN=nusA PE=3 SV=1	1	41	41	41	19	19	17	9	8	9	18	16	18	4	7	6	27	21	17	24	22	21	14	20	20	16	19	25	19	19	17	9	8	9	18	16	18	4	7	6	27	21	17	24
D5CRY3	D5CRY3	49	49	49	tr|D5CRY3|D5CRY3_SIDLE Translation initiation factor IF-2 OS=Sideroxydans lithotrophicus (strain ES-1) OX=580332 GN=infB PE=3 SV=1	1	49	49	49	23	26	25	13	15	10	23	24	25	4	14	6	24	27	25	23	26	24	24	23	23	24	22	22	23	26	25	13	15	10	23	24	25	4	14	6	24	27	25	23
D5CRY4	D5CRY4	9	9	9	tr|D5CRY4|D5CRY4_SIDLE Ribosome-binding factor A OS=Sideroxydans lithotrophicus (strain ES-1) OX=580332 GN=rbfA PE=3 SV=1	1	9	9	9	4	4	1	0	1	0	1	2	2	0	0	0	4	2	2	2	1	1	2	3	3	1	1	2	4	4	1	0	1	0	1	2	2	0	0	0	4	2	2	2
D5CRY5	D5CRY5	14	14	14	tr|D5CRY5|D5CRY5_SIDLE tRNA pseudouridine synthase B OS=Sideroxydans lithotrophicus (strain ES-1) OX=580332 GN=truB PE=3 SV=1	1	14	14	14	2	4	4	1	1	1	4	3	4	0	0	0	3	3	3	3	2	3	3	2	4	0	1	3	2	4	4	1	1	1	4	3	4	0	0	0	3	3	3	3
D5CRY6	D5CRY6	9	9	9	tr|D5CRY6|D5CRY6_SIDLE 30S ribosomal protein S15 OS=Sideroxydans lithotrophicus (strain ES-1) OX=580332 GN=rpsO PE=3 SV=1	1	9	9	9	7	8	7	3	4	3	6	6	7	4	3	3	6	8	6	8	9	8	6	7	6	5	3	4	7	8	7	3	4	3	6	6	7	4	3	3	6	8	6	8
D5CRY7	D5CRY7	52	52	52	tr|D5CRY7|D5CRY7_SIDLE Polyribonucleotide nucleotidyltransferase OS=Sideroxydans lithotrophicus (strain ES-1) OX=580332 GN=pnp PE=3 SV=1	1	52	52	52	30	32	32	22	26	21	31	31	33	16	22	16	33	35	30	34	35	33	29	34	34	32	37	35	30	32	32	22	26	21	31	31	33	16	22	16	33	35	30	34
D5CRY8	D5CRY8	16	16	16	tr|D5CRY8|D5CRY8_SIDLE Protein CyaE OS=Sideroxydans lithotrophicus (strain ES-1) OX=580332 GN=Slit_1487 PE=3 SV=1	1	16	16	16	7	8	6	2	3	4	6	6	5	0	0	0	4	5	4	6	5	6	6	5	4	6	6	8	7	8	6	2	3	4	6	6	5	0	0	0	4	5	4	6
D5CRY9	D5CRY9	17	17	17	tr|D5CRY9|D5CRY9_SIDLE Efflux transporter, RND family, MFP subunit OS=Sideroxydans lithotrophicus (strain ES-1) OX=580332 GN=Slit_1488 PE=3 SV=1	1	17	17	17	10	11	9	5	7	7	10	9	11	2	5	1	9	10	8	10	11	12	9	11	12	10	9	10	10	11	9	5	7	7	10	9	11	2	5	1	9	10	8	10
D5CRZ0	D5CRZ0	10	10	10	tr|D5CRZ0|D5CRZ0_SIDLE ABC transporter related protein OS=Sideroxydans lithotrophicus (strain ES-1) OX=580332 GN=Slit_1489 PE=4 SV=1	1	10	10	10	4	5	5	0	0	2	3	3	5	0	1	0	3	4	2	3	4	4	4	5	4	4	3	2	4	5	5	0	0	2	3	3	5	0	1	0	3	4	2	3
D5CRZ1	D5CRZ1	9	9	9	tr|D5CRZ1|D5CRZ1_SIDLE Uncharacterized protein OS=Sideroxydans lithotrophicus (strain ES-1) OX=580332 GN=Slit_1490 PE=3 SV=1	1	9	9	9	2	5	3	0	0	0	3	3	4	0	1	0	2	4	1	4	5	5	4	4	3	3	3	3	2	5	3	0	0	0	3	3	4	0	1	0	2	4	1	4
D5CRZ2	D5CRZ2	6	6	6	tr|D5CRZ2|D5CRZ2_SIDLE Type-5 uracil-DNA glycosylase OS=Sideroxydans lithotrophicus (strain ES-1) OX=580332 GN=Slit_1491 PE=3 SV=1	1	6	6	6	0	0	2	0	1	0	1	1	1	0	0	0	1	1	1	1	1	2	1	1	2	2	1	3	0	0	2	0	1	0	1	1	1	0	0	0	1	1	1	1
D5CRZ3	D5CRZ3	15	15	15	tr|D5CRZ3|D5CRZ3_SIDLE UvrABC system protein C OS=Sideroxydans lithotrophicus (strain ES-1) OX=580332 GN=uvrC PE=3 SV=1	1	15	15	15	7	7	6	1	1	0	5	3	5	0	0	0	4	5	3	4	2	5	7	6	5	4	3	3	7	7	6	1	1	0	5	3	5	0	0	0	4	5	3	4
D5CRZ5	D5CRZ5	5	5	5	tr|D5CRZ5|D5CRZ5_SIDLE Potassium uptake protein OS=Sideroxydans lithotrophicus (strain ES-1) OX=580332 GN=Slit_1494 PE=4 SV=1	1	5	5	5	3	2	2	0	0	0	4	4	4	0	0	0	0	0	0	1	0	0	3	3	4	2	0	2	3	2	2	0	0	0	4	4	4	0	0	0	0	0	0	1
[truncated: 729 more rows]
[truncated: 175 more columns]
