# Supplementary material for: Microbial magnetite oxidation via MtoAB porin-multiheme cytochrome complex in Sideroxydans lithotrophicus ES-1
Source: Appl Environ Microbiol. 2025 Mar 5;91(4):e01865-24. doi: 10.1128/aem.01865-24 (PMC12016527; doi:10.1128/aem.01865-24)
Supplement: Table S4 — Processed pairwise comparisons. [file aem.01865-24-s0003.xlsx]

## Sheet: FreshMag(Early)vFeCit(Early)
FC2_#1	FC2_#2	FC2_#3	FM3_#1	FM3_#2	FM3_#3	C: Student's T-test Significant FM3_FC2	C: Student's T-test significant	N: Peptides	N: Razor + unique peptides	N: Unique peptides	N: Sequence coverage [%]	N: Unique + razor sequence coverage [%]	N: Unique sequence coverage [%]	N: Mol. weight [kDa]	N: Q-value	N: Score	N: Intensity	N: iBAQ peptides	N: MS/MS count	N: -Log Student's T-test p-value FM3_FC2	N: Student's T-test q-value FM3_FC2	N: Student's T-test Difference FM3_FC2	N: Student's T-test Test statistic FM3_FC2	T: Protein ID	T: Function	T: Gene ID
24.0984	24.4722	23.8537	23.6583	24.661	23.9589			28	28	28	45.7	45.7	45.7	75.839	0	166.38	6501200000	34	825	0.048042	0.926242	-0.0486889	-0.1402	D5CLA6	D5CLA6_SIDLE Adenylate/guanylate cyclase with Chase sensor OS=Sideroxydans lithotrophicus (strain ES-1) OX=580332	Slit_0252
26.2176	26.4362	26.1764	25.8204	26.7969	25.7205			66	66	66	58.4	58.4	58.4	137.25	0	323.31	54098000000	63	2821	0.176593	0.770987	-0.164117	-0.465335	D5CLA7	D5CLA7_SIDLE Fibronectin type III domain protein OS=Sideroxydans lithotrophicus (strain ES-1) OX=580332	Slit_0253
26.7312	27.7464	27.0367	27.0102	28.0389	27.3854			15	15	15	71	71	71	14.237	0	323.31	23771000000	9	798	0.291949	0.642838	0.306734	0.721423	D5CLA8	D5CLA8_SIDLE Uncharacterized protein OS=Sideroxydans lithotrophicus (strain ES-1) OX=580332	Slit_0254
24.9256	25.9314	24.865	22.6708	24.6393	24.0686			15	15	15	46.3	46.3	46.3	46.388	0	323.31	6334500000	18	450	0.999669	0.305237	-1.44776	-2.13117	D5CLA9	D5CLA9_SIDLE Glutamyl-tRNA reductase OS=Sideroxydans lithotrophicus (strain ES-1) OX=580332	hemA
24.3756	23.7907	23.7344	23.4206	24.4163	22.8528			18	17	17	48.3	43.9	43.9	40.255	0	155.54	6338800000	17	445	0.332172	0.600569	-0.403683	-0.806056	D5CLB0	D5CLB0_SIDLE Peptide chain release factor 1 OS=Sideroxydans lithotrophicus (strain ES-1) OX=580332	prfA
25.2365	25.6524	24.9465	24.6298	25.2088	24.6529			28	28	28	58.1	58.1	58.1	51.247	0	323.31	15070000000	25	918	0.736264	0.378095	-0.447926	-1.60602	D5CLB2	D5CLB2_SIDLE Argininosuccinate lyase OS=Sideroxydans lithotrophicus (strain ES-1) OX=580332	argH
25.2935	24.562	23.8604	23.4842	20.8667	23.463			10	10	10	25.9	25.9	25.9	37.674	0	25.238	2336700000	13	170	0.956927	0.318176	-1.96736	-2.04411	D5CLB3	D5CLB3_SIDLE Integral membrane sensor signal transduction histidine kinase OS=Sideroxydans lithotrophicus (strain ES-1) OX=580332	Slit_0259
24.2967	24.6656	24.0038	22.9699	24.0098	23.5287			14	14	14	65.4	65.4	65.4	28.928	0	140.07	5799200000	13	647	1.08084	0.28072	-0.819174	-2.29916	D5CLB4	D5CLB4_SIDLE Two component transcriptional regulator, LytTR family OS=Sideroxydans lithotrophicus (strain ES-1) OX=580332	Slit_0260
26.9783	26.6589	26.4947	25.6986	26.2911	24.8721			19	19	19	66.5	66.5	66.5	25.942	0	323.31	68932000000	13	1727	1.17736	0.257251	-1.09004	-2.50413	D5CLB5	D5CLB5_SIDLE Two component transcriptional regulator, winged helix family OS=Sideroxydans lithotrophicus (strain ES-1) OX=580332	Slit_0261
24.039	24.638	24.0201	23.2471	24.3713	22.2059			17	17	17	51.4	51.4	51.4	46.573	0	323.31	6936200000	21	684	0.659747	0.399372	-0.957598	-1.45677	D5CLB6	D5CLB6_SIDLE Histidine kinase OS=Sideroxydans lithotrophicus (strain ES-1) OX=580332	Slit_0262
31.8999	32.0387	31.8827	30.9638	32.1268	31.1017			14	14	14	54.7	54.7	54.7	44.284	0	323.31	908700000000	12	10451	0.665037	0.399664	-0.543041	-1.46707	D5CLB7	D5CLB7_SIDLE Uncharacterized protein OS=Sideroxydans lithotrophicus (strain ES-1) OX=580332	Slit_0263
28.8148	29.5361	28.9023	29.9555	30.9184	29.804			12	12	12	58.1	58.1	58.1	44.021	0	323.31	188140000000	13	2734	1.28531	0.242598	1.14156	2.74117	D5CLB8	D5CLB8_SIDLE Uncharacterized protein OS=Sideroxydans lithotrophicus (strain ES-1) OX=580332	Slit_0264
27.7517	27.7443	27.1411	28.131	29.7335	28.7347			14	14	14	46.3	46.3	46.3	45.898	0	323.31	67140000000	13	1259	1.21868	0.252406	1.32068	2.59382	D5CLB9	D5CLB9_SIDLE Uncharacterized protein OS=Sideroxydans lithotrophicus (strain ES-1) OX=580332	Slit_0265
26.1316	26.7938	26.1607	25.3109	26.3944	25.1806			68	68	68	71	71	71	104.07	0	323.31	68407000000	50	2745	0.764986	0.370529	-0.733406	-1.66225	D5CLC0	D5CLC0_SIDLE Phosphoenolpyruvate carboxylase OS=Sideroxydans lithotrophicus (strain ES-1) OX=580332	ppc
27.1542	26.6814	25.9925	25.046	26.4378	25.6872			22	22	22	83.4	83.4	83.4	33.418	0	323.31	36545000000	14	1093	0.777829	0.371531	-0.885722	-1.68745	D5CLC1	D5CLC1_SIDLE Porphobilinogen deaminase OS=Sideroxydans lithotrophicus (strain ES-1) OX=580332	hemC
23.638	23.2436	22.5395	22.1572	23.4514	22.646			12	12	12	54.7	54.7	54.7	27.813	0	185.22	2776100000	16	167	0.321922	0.609604	-0.388842	-0.784662	D5CLC2	D5CLC2_SIDLE Uroporphyrinogen-III synthase OS=Sideroxydans lithotrophicus (strain ES-1) OX=580332	Slit_0268
25.619	25.7289	25.4519	25.2742	26.0665	24.949			16	16	16	44	44	44	39.744	0	323.31	16002000000	17	905	0.19064	0.754256	-0.170019	-0.49787	D5CLC3	D5CLC3_SIDLE Uncharacterized protein OS=Sideroxydans lithotrophicus (strain ES-1) OX=580332	Slit_0269
24.2561	25.7692	24.1073	23.8354	24.8578	23.6652			17	17	17	38.9	38.9	38.9	43.183	0	323.31	10410000000	24	611	0.383614	0.559228	-0.591365	-0.911887	D5CLC4	D5CLC4_SIDLE HemY domain protein OS=Sideroxydans lithotrophicus (strain ES-1) OX=580332	Slit_0270
26.7235	26.9159	26.3748	25.5687	26.7718	25.1521			17	17	17	62.2	62.2	62.2	37.276	0	323.31	18243000000	21	913	0.756548	0.371593	-0.840544	-1.64572	D5CLC7	D5CLC7_SIDLE Oxidoreductase FAD/NAD(P)-binding domain protein OS=Sideroxydans lithotrophicus (strain ES-1) OX=580332	Slit_0273
22.7013	23.4616	20.2808	21.5223	23.3407	22.1064			8	8	8	43.2	43.2	43.2	32.001	0	86.875	2079800000	14	186	0.0550121	0.923364	0.175201	0.159474	D5CLC8	D5CLC8_SIDLE NAD-dependent epimerase/dehydratase OS=Sideroxydans lithotrophicus (strain ES-1) OX=580332	Slit_0274
23.9982	23.9675	23.5348	22.8865	23.8287	23.0762			26	26	26	45.1	45.1	45.1	74.511	0	323.31	6322500000	37	618	0.813069	0.356101	-0.569707	-1.75679	D5CLC9	D5CLC9_SIDLE RelA/SpoT family protein OS=Sideroxydans lithotrophicus (strain ES-1) OX=580332	Slit_0275
24.9432	25.1026	24.3063	23.3675	23.0903	21.9762			10	10	10	51.6	51.6	51.6	35.391	0	323.31	10946000000	10	387	1.80226	0.170965	-1.97275	-4.02746	D5CLD0	D5CLD0_SIDLE Anthranilate phosphoribosyltransferase OS=Sideroxydans lithotrophicus (strain ES-1) OX=580332	trpD
22.0412	22.7265	22.8169	20.3033	21.7215	21.1451			10	10	10	82	82	82	20.993	0	275.44	3420700000	8	99	1.42901	0.219232	-1.47158	-3.07151	D5CLD1	D5CLD1_SIDLE Glutamine amidotransferase of anthranilate synthase OS=Sideroxydans lithotrophicus (strain ES-1) OX=580332	Slit_0277
25.0084	24.9154	24.3929	24.0822	25.2828	24.232			28	28	28	68.7	68.7	68.7	54.605	0	323.31	15767000000	25	1011	0.220867	0.714461	-0.239902	-0.566451	D5CLD2	D5CLD2_SIDLE Anthranilate synthase component 1 OS=Sideroxydans lithotrophicus (strain ES-1) OX=580332	trpE
26.5152	25.7949	25.2418	24.3808	25.63	24.5398			10	10	10	75	75	75	24.657	0	323.31	19814000000	10	629	0.863981	0.339756	-1.00041	-1.85761	D5CLD3	D5CLD3_SIDLE Phosphoglycolate phosphatase OS=Sideroxydans lithotrophicus (strain ES-1) OX=580332	gph
28.7501	28.7825	28.2198	27.6887	28.4198	27.392			21	21	21	92.1	92.1	92.1	24.726	0	323.31	121640000000	10	2985	0.989393	0.306601	-0.750657	-2.11016	D5CLD4	D5CLD4_SIDLE Ribulose-phosphate 3-epimerase OS=Sideroxydans lithotrophicus (strain ES-1) OX=580332	rpe
26.4396	26.2954	25.648	25.0877	26.0617	24.9649			35	35	34	72.1	72.1	70.5	63.884	0	323.31	34340000000	30	1504	0.826981	0.350643	-0.756226	-1.78426	D5CLD5	D5CLD5_SIDLE Histidine kinase OS=Sideroxydans lithotrophicus (strain ES-1) OX=580332	Slit_0281
25.0097	25.3329	24.9002	24.375	24.8883	24.4067			31	31	31	62.8	62.8	62.8	69.002	0	323.31	16517000000	36	1067	1.16922	0.25841	-0.524254	-2.4866	D5CLD6	D5CLD6_SIDLE Non-specific serine/threonine protein kinase OS=Sideroxydans lithotrophicus (strain ES-1) OX=580332	Slit_0282
25.2389	25.5898	24.6687	24.2101	25.1504	24.1257			15	15	15	49.9	49.9	49.9	43.045	0	323.31	16061000000	20	700	0.723311	0.382247	-0.670383	-1.58071	D5CLD8	D5CLD8_SIDLE Murein hydrolase A OS=Sideroxydans lithotrophicus (strain ES-1) OX=580332	Slit_0284
27.1157	27.4556	26.8479	26.1201	26.9286	25.8764			13	13	13	78.6	78.6	78.6	15.503	0	323.31	49971000000	10	1383	1.07547	0.281644	-0.831367	-2.28793	D5CLD9	D5CLD9_SIDLE Rhodanese domain protein OS=Sideroxydans lithotrophicus (strain ES-1) OX=580332	Slit_0285
24.1938	23.8118	23.5995	22.8691	23.8906	22.5762			13	13	13	50.4	50.4	50.4	42.541	0	117.71	4075900000	22	519	0.80457	0.357186	-0.756372	-1.74004	D5CLE0	D5CLE0_SIDLE Diguanylate phosphodiesterase OS=Sideroxydans lithotrophicus (strain ES-1) OX=580332	Slit_0286
25.9216	26.3736	26.0852	25.0713	25.8587	24.3152			11	11	11	58.5	58.5	58.5	25.981	0	323.31	26962000000	14	1107	1.05658	0.285591	-1.0451	-2.24857	D5CLE3	D5CLE3_SIDLE Thiol:disulfide interchange protein OS=Sideroxydans lithotrophicus (strain ES-1) OX=580332	Slit_0289
25.205	24.0472	23.6498	22.8444	23.8263	23.328			14	14	14	49.5	49.5	49.5	42.491	0	214.94	6419400000	20	441	0.821215	0.352026	-0.96774	-1.77287	D5CLE4	D5CLE4_SIDLE Ubiquinone biosynthesis hydroxylase, UbiH/UbiF/VisC/COQ6 family OS=Sideroxydans lithotrophicus (strain ES-1) OX=580332	Slit_0290
23.8207	24.7122	24.126	23.5327	23.7482	23.097			3	3	3	45.2	45.2	45.2	9.5108	0	14.014	712540000	5	93	1.10279	0.271712	-0.760359	-2.34525	D5CLE6	D5CLE6_SIDLE Transcriptional regulator, Fis family OS=Sideroxydans lithotrophicus (strain ES-1) OX=580332	Slit_0292
27.0339	26.3647	26.0505	25.3615	26.3528	25.4512			31	31	31	75.8	75.8	75.8	55.436	0	323.31	36211000000	28	2014	0.821349	0.352476	-0.761187	-1.77314	D5CLE7	D5CLE7_SIDLE Bifunctional purine biosynthesis protein PurH OS=Sideroxydans lithotrophicus (strain ES-1) OX=580332	purH
25.3057	25.465	25.1559	23.9526	24.8877	23.681			20	20	20	59.6	59.6	59.6	45.276	0	323.31	9624600000	25	670	1.40596	0.222626	-1.13513	-3.01727	D5CLE8	D5CLE8_SIDLE Phosphoribosylamine--glycine ligase OS=Sideroxydans lithotrophicus (strain ES-1) OX=580332	purD
21.3077	23.461	22.2754	21.8493	20.4092	19.8938			4	4	4	25.9	25.9	25.9	20.852	0.00047015	7.1426	357820000	8	51	0.889416	0.332944	-1.6306	-1.9083	D5CLE9	D5CLE9_SIDLE Threonylcarbamoyl-AMP synthase OS=Sideroxydans lithotrophicus (strain ES-1) OX=580332	tsaC
25.4808	26.4129	25.5617	24.804	25.8623	25.4747			14	14	14	46.1	46.1	46.1	34.764	0	195.87	7900700000	18	449	0.437364	0.520134	-0.438174	-1.02027	D5CLF0	D5CLF0_SIDLE Oxygen-dependent coproporphyrinogen-III oxidase OS=Sideroxydans lithotrophicus (strain ES-1) OX=580332	hemF
24.0764	22.0966	22.4879	22.0474	27.1083	20.9125			6	6	6	51.7	51.7	51.7	23.655	0	35.298	2305100000	14	69	0.083055	0.877134	0.469116	0.234746	D5CLF1	D5CLF1_SIDLE Methyltransferase type 12 OS=Sideroxydans lithotrophicus (strain ES-1) OX=580332	Slit_0297
21.6396	23.4347	21.5335	21.27	21.3743	21.4237			11	11	11	49.2	49.2	49.2	33.131	0	26.166	606350000	17	75	0.614562	0.423042	-0.84654	-1.36876	D5CLF5	D5CLF5_SIDLE Transcriptional regulator, LysR family OS=Sideroxydans lithotrophicus (strain ES-1) OX=580332	Slit_0301
29.4714	29.533	29.4432	25.2803	25.779	25.1064	+	FM3_FC2	14	14	14	82.6	82.6	82.6	15.149	0	323.31	127560000000	5	1727	4.44477	0	-4.09394	-20.135	D5CLF6	D5CLF6_SIDLE Rubrerythrin OS=Sideroxydans lithotrophicus (strain ES-1) OX=580332	Slit_0302
26.2947	26.3164	25.5762	23.7792	24.3964	23.3728			15	15	15	45.9	45.9	45.9	49.916	0	323.31	8461500000	22	614	2.34572	0.125544	-2.21298	-5.7585	D5CLF7	D5CLF7_SIDLE Uncharacterized protein OS=Sideroxydans lithotrophicus (strain ES-1) OX=580332	Slit_0303
25.308	25.0234	25.4527	18.9618	20.7545	20.7938			11	11	11	79.4	79.4	79.4	22.434	0	323.31	8893500000	11	397	2.92878	0.0710909	-5.09133	-8.24865	D5CLF8	D5CLF8_SIDLE Uncharacterized protein OS=Sideroxydans lithotrophicus (strain ES-1) OX=580332	Slit_0304
28.1455	28.3659	28.2028	25.04	25.5102	24.4054			13	13	13	60.6	60.6	60.6	18.169	0	323.31	46426000000	9	932	3.24233	0.113143	-3.25289	-9.95295	D5CLF9	D5CLF9_SIDLE Ferritin Dps family protein OS=Sideroxydans lithotrophicus (strain ES-1) OX=580332	Slit_0305
21.2381	22.2612	21.2614	21.9338	22.5003	21.2286			2	2	2	28.9	28.9	28.9	10.374	0.00089166	3.5872	143870000	4	20	0.23706	0.700983	0.300634	0.602472	D5CLG3	D5CLG3_SIDLE Uncharacterized protein OS=Sideroxydans lithotrophicus (strain ES-1) OX=580332	Slit_0309
22.2791	22.9298	22.0855	21.7078	23.1644	22.7269			22	22	22	42.6	42.6	42.6	75.181	0	213.04	5307700000	34	359	0.0709189	0.898431	0.101583	0.202595	D5CLG5	D5CLG5_SIDLE ATP-dependent DNA helicase RecG OS=Sideroxydans lithotrophicus (strain ES-1) OX=580332	recG
25.0773	25.0947	24.0116	22.7657	24.5283	23.3671			25	25	23	64.2	64.2	59.6	49.351	0	323.31	13459000000	25	656	0.868274	0.33773	-1.17415	-1.86615	D5CLG6	D5CLG6_SIDLE Non-specific serine/threonine protein kinase OS=Sideroxydans lithotrophicus (strain ES-1) OX=580332	Slit_0312
25.4924	26.6007	25.5149	25.4838	25.9138	24.8464			5	5	5	54.7	54.7	54.7	13.822	0	319.23	15370000000	7	551	0.401552	0.544697	-0.454686	-0.948271	D5CLG7	D5CLG7_SIDLE Endoribonuclease L-PSP OS=Sideroxydans lithotrophicus (strain ES-1) OX=580332	Slit_0313
20.8469	23.4951	21.8976	23.0039	21.5505	22.3046			18	16	16	54.9	50.2	50.2	47.97	0	92.094	3764500000	21	232	0.083327	0.877885	0.206456	0.235459	D5CLG8	D5CLG8_SIDLE Non-specific serine/threonine protein kinase OS=Sideroxydans lithotrophicus (strain ES-1) OX=580332	Slit_0314
25.7305	24.5725	24.2644	23.4908	23.9698	23.7659			11	11	11	32.2	32.2	32.2	41.18	0	111.2	5462900000	17	307	1.12052	0.266455	-1.11363	-2.38269	D5CLG9	D5CLG9_SIDLE Glycosyl transferase family 9 OS=Sideroxydans lithotrophicus (strain ES-1) OX=580332	Slit_0315
22.2763	22.4085	21.04	21.7823	22.0056	20.9045			6	6	6	13.9	13.9	13.9	64.48	0	42.747	700530000	25	98	0.247443	0.691042	-0.344148	-0.625327	D5CLH1	D5CLH1_SIDLE Glycosyl transferase family 39 OS=Sideroxydans lithotrophicus (strain ES-1) OX=580332	Slit_0317
25.578	25.4363	25.3219	25.1383	25.5398	25.0243			21	21	21	57.7	57.7	57.7	51.748	0	323.31	14354000000	28	1029	0.53897	0.457229	-0.211266	-1.22113	D5CLH2	D5CLH2_SIDLE BNR/Asp-box repeat protein OS=Sideroxydans lithotrophicus (strain ES-1) OX=580332	Slit_0318
22.9727	24.9886	22.9823	22.4011	23.4182	21.1873			4	4	4	11.6	11.6	11.6	45.204	0	10.952	1276100000	11	122	0.636197	0.407596	-1.31237	-1.41091	D5CLH4	D5CLH4_SIDLE Major facilitator superfamily MFS_1 OS=Sideroxydans lithotrophicus (strain ES-1) OX=580332	Slit_0320
25.528	25.3192	24.5229	23.7535	25.2234	23.5711			16	16	16	69.7	69.7	69.7	34.658	0	323.31	12387000000	17	547	0.70868	0.385076	-0.94069	-1.55215	D5CLH5	D5CLH5_SIDLE Trans-hexaprenyltranstransferase OS=Sideroxydans lithotrophicus (strain ES-1) OX=580332	Slit_0321
23.9671	24.3158	22.7203	22.8165	24.4366	23.6961			25	24	24	39.8	38.9	38.9	91.643	0	323.31	6921700000	41	390	0.0087632	0.984432	-0.017945	-0.0266383	D5CLH6	D5CLH6_SIDLE Diguanylate cyclase/phosphodiesterase with PAS/PAC sensor(S) OS=Sideroxydans lithotrophicus (strain ES-1) OX=580332	Slit_0322
23.1789	24.1824	23.4317	22.9118	23.9351	23.2359			23	23	23	51.2	51.2	51.2	59.658	0	255.74	6657500000	31	506	0.215767	0.720647	-0.236753	-0.555008	D5CLH7	D5CLH7_SIDLE Uncharacterized protein OS=Sideroxydans lithotrophicus (strain ES-1) OX=580332	Slit_0323
25.2018	26.1459	25.5484	25.5965	26.0192	25.6012			10	10	10	53.7	53.7	53.7	28.414	0	323.31	10297000000	8	440	0.126695	0.829945	0.106921	0.345716	D5CLH8	D5CLH8_SIDLE 5-nucleotidase SurE OS=Sideroxydans lithotrophicus (strain ES-1) OX=580332	surE
23.0049	23.1528	23.3312	23.4524	24.1063	22.5319			10	10	10	64.2	64.2	64.2	24.141	0	122.85	2850100000	11	207	0.161607	0.788691	0.200562	0.430109	D5CLH9	D5CLH9_SIDLE Protein-L-isoaspartate O-methyltransferase OS=Sideroxydans lithotrophicus (strain ES-1) OX=580332	pcm
24.3853	24.94	24.2445	24.3596	25.2448	24.8672			21	21	21	70.7	70.7	70.7	34.209	0	323.31	12959000000	20	812	0.379183	0.560151	0.300596	0.90286	D5CLI0	D5CLI0_SIDLE Peptidase M23 OS=Sideroxydans lithotrophicus (strain ES-1) OX=580332	Slit_0326
23.3652	23.8552	23.0996	22.8537	23.8896	23.2905			8	8	8	29.4	29.4	29.4	30.734	0	58.269	3402000000	15	379	0.0911256	0.869045	-0.0954107	-0.255792	D5CLI1	D5CLI1_SIDLE Radical SAM domain-containing protein OS=Sideroxydans lithotrophicus (strain ES-1) OX=580332	Slit_0327
21.0427	23.4021	22.415	22.494	21.2642	22.1048			10	10	10	35.3	35.3	35.3	36.215	0.00046189	6.1148	729090000	15	71	0.161151	0.789074	-0.332251	-0.429027	D5CLI2	D5CLI2_SIDLE Uncharacterized protein OS=Sideroxydans lithotrophicus (strain ES-1) OX=580332	Slit_0328
24.3643	23.3819	22.5718	23.8936	25.2717	24.6436			11	11	11	53.5	53.5	53.5	26.073	0	140.27	3423900000	12	457	0.824919	0.350982	1.16364	1.78019	D5CLI4	D5CLI4_SIDLE Phosphate regulon transcriptional regulatory protein PhoB OS=Sideroxydans lithotrophicus (strain ES-1) OX=580332	Slit_0330
24.5606	23.8696	22.6705	22.0441	24.2185	23.7212			19	19	19	52.5	52.5	52.5	49.486	0	312.92	6450500000	26	407	0.163045	0.787883	-0.372292	-0.433514	D5CLI5	D5CLI5_SIDLE Phosphate regulon sensor protein PhoR OS=Sideroxydans lithotrophicus (strain ES-1) OX=580332	Slit_0331
23.9547	25.1308	24.3779	23.2989	24.3803	23.4085			23	23	23	53.2	53.2	53.2	59.853	0	323.31	12012000000	37	628	0.747879	0.376289	-0.791897	-1.62874	D5CLI6	D5CLI6_SIDLE Uncharacterized protein OS=Sideroxydans lithotrophicus (strain ES-1) OX=580332	Slit_0332
26.336	25.88	25.4952	23.9891	25.1418	24.5342			60	60	60	52.6	52.6	52.6	143.23	0	323.31	46742000000	66	2377	1.51254	0.204339	-1.34873	-3.27229	D5CLI7	D5CLI7_SIDLE FAD linked oxidase domain protein OS=Sideroxydans lithotrophicus (strain ES-1) OX=580332	Slit_0333
25.411	22.0103	21.2832	21.3795	24.6098	24.08			4	4	4	27.9	27.9	27.9	20.984	0	28.99	2675000000	8	129	0.100975	0.858803	0.454967	0.28114	D5CLI8	D5CLI8_SIDLE RNA 2,3-cyclic phosphodiesterase OS=Sideroxydans lithotrophicus (strain ES-1) OX=580332	Slit_0334
24.606	22.5171	22.3559	19.7597	23.7546	22.4838			4	4	4	36.6	36.6	36.6	16.449	0	39.58	1339800000	9	86	0.34794	0.586666	-1.16032	-0.838752	D5CLI9	D5CLI9_SIDLE DNA-(Apurinic or apyrimidinic site) lyase / pyrimidine dimer DNA glycosylase OS=Sideroxydans lithotrophicus (strain ES-1) OX=580332	Slit_0335
23.377	22.6408	21.5559	21.8582	23.1594	21.2013			4	4	4	24.8	24.8	24.8	26.823	0	80.136	1837300000	14	87	0.225971	0.709829	-0.451618	-0.577855	D5CLJ0	D5CLJ0_SIDLE UBA/THIF-type NAD/FAD binding protein OS=Sideroxydans lithotrophicus (strain ES-1) OX=580332	Slit_0336
22.6448	23.6903	21.2129	21.2425	23.3479	23.4114			4	4	4	20.4	20.4	20.4	29.549	0.00046707	6.7245	602630000	15	57	0.0514031	0.923967	0.151264	0.149524	D5CLJ1	D5CLJ1_SIDLE TatD-related deoxyribonuclease OS=Sideroxydans lithotrophicus (strain ES-1) OX=580332	Slit_0337
25.2595	25.6467	24.7811	25.3326	26.3465	25.422			10	10	10	41.4	41.4	41.4	35.328	0	323.31	19603000000	14	718	0.503177	0.474388	0.471305	1.15081	D5CLJ2	D5CLJ2_SIDLE Alcohol dehydrogenase zinc-binding domain protein OS=Sideroxydans lithotrophicus (strain ES-1) OX=580332	Slit_0338
25.905	25.4516	24.6846	24.3381	25.2345	23.9033			16	16	16	59.9	59.9	59.9	39.122	0	323.31	16575000000	14	799	0.740696	0.378282	-0.85508	-1.61469	D5CLJ3	D5CLJ3_SIDLE Chorismate synthase OS=Sideroxydans lithotrophicus (strain ES-1) OX=580332	aroC
23.0918	24.1065	20.4689	20.9783	24.3399	23.9779			9	9	9	17.9	17.9	17.9	62.472	0	9.2085	2452700000	21	151	0.131405	0.825639	0.54299	0.357307	D5CLJ6	D5CLJ6_SIDLE Glycosyl transferase family 39 OS=Sideroxydans lithotrophicus (strain ES-1) OX=580332	Slit_0342
22.7202	24.0633	22.8397	21.8129	23.2605	22.0493			7	7	7	18.1	18.1	18.1	62.412	0	17.871	2225400000	19	150	0.601278	0.424533	-0.833475	-1.34287	D5CLJ7	D5CLJ7_SIDLE Transmembrane protein OS=Sideroxydans lithotrophicus (strain ES-1) OX=580332	Slit_0343
23.8416	24.318	23.3753	22.807	23.9926	22.8695			14	14	14	37.9	37.9	37.9	51.998	0	211.42	5128700000	24	383	0.588908	0.431846	-0.621971	-1.31875	D5CLJ8	D5CLJ8_SIDLE Peptidase M48 Ste24p OS=Sideroxydans lithotrophicus (strain ES-1) OX=580332	Slit_0344
21.5713	23.9112	20.3791	20.2407	23.9731	23.6471			4	4	4	72.6	72.6	72.6	8.1032	0	27.725	380370000	4	34	0.157952	0.793957	0.666438	0.42143	D5CLJ9	D5CLJ9_SIDLE 50S ribosomal protein L31 OS=Sideroxydans lithotrophicus (strain ES-1) OX=580332	rpmE
23.2343	22.6002	21.9133	21.0867	22.1006	21.5833			2	2	2	16.1	16.1	16.1	13.435	0	10.457	735010000	6	99	0.966735	0.313917	-0.992385	-2.06401	D5CLK0	D5CLK0_SIDLE 7,8-dihydroneopterin aldolase OS=Sideroxydans lithotrophicus (strain ES-1) OX=580332	Slit_0346
24.5101	26.2429	25.0539	24.451	25.338	24.7927			5	5	5	30	30	30	21.742	0	98.843	4293700000	9	157	0.287809	0.64653	-0.408421	-0.712602	D5CLK1	D5CLK1_SIDLE Glycerol-3-phosphate acyltransferase OS=Sideroxydans lithotrophicus (strain ES-1) OX=580332	plsY
24.5826	23.5979	23.2545	22.3299	23.5418	23.2104			9	9	9	39.2	39.2	39.2	40.833	0	156.62	4424300000	15	263	0.660615	0.39954	-0.784293	-1.45846	D5CLK2	D5CLK2_SIDLE tRNA N6-adenosine threonylcarbamoyltransferase OS=Sideroxydans lithotrophicus (strain ES-1) OX=580332	tsaD
23.5409	23.1873	23.0408	22.1543	24.1952	22.3853			10	10	10	30.9	30.9	30.9	50.756	0	27.536	2847900000	23	217	0.200576	0.73962	-0.344707	-0.52062	D5CLK3	D5CLK3_SIDLE Radical SAM domain protein OS=Sideroxydans lithotrophicus (strain ES-1) OX=580332	Slit_0349
24.8732	25.6693	24.5647	24.388	24.6507	23.8509			10	10	10	42.8	42.8	42.8	41.858	0	105.63	4417700000	17	332	0.848642	0.345778	-0.73919	-1.82715	D5CLK4	D5CLK4_SIDLE Beta-ketoacyl synthase OS=Sideroxydans lithotrophicus (strain ES-1) OX=580332	Slit_0350
23.3126	24.3232	24.2802	22.0069	23.8499	22.52			6	6	6	32.8	32.8	32.8	27.624	0	58.666	1100500000	11	151	0.855855	0.342113	-1.17975	-1.84146	D5CLK5	D5CLK5_SIDLE Ketoacyl_synth_N domain-containing protein OS=Sideroxydans lithotrophicus (strain ES-1) OX=580332	Slit_0351
21.9105	22.2015	20.8656	21.134	22.0843	20.6576			4	4	4	32.7	32.7	32.7	15.68	0.00046577	6.623	543570000	10	57	0.249317	0.688097	-0.367214	-0.629434	D5CLK6	D5CLK6_SIDLE Uncharacterized protein OS=Sideroxydans lithotrophicus (strain ES-1) OX=580332	Slit_0352
24.0167	24.4534	23.0227	23.6858	24.6991	23.622			6	6	6	36	36	36	24.789	0	176.76	2045000000	10	185	0.113313	0.847475	0.171371	0.312397	D5CLK7	D5CLK7_SIDLE Short-chain dehydrogenase/reductase SDR OS=Sideroxydans lithotrophicus (strain ES-1) OX=580332	Slit_0353
21.2123	21.8908	20.921	20.7192	21.9168	20.0817			3	3	3	35.6	35.6	35.6	9.4805	0.0080748	1.3581	23552000	4	10	0.288512	0.646354	-0.435472	-0.714101	D5CLK8	D5CLK8_SIDLE Carrier domain-containing protein OS=Sideroxydans lithotrophicus (strain ES-1) OX=580332	Slit_0354
22.6001	23.6891	20.8383	22.3085	23.3535	23.054			3	3	3	45.6	45.6	45.6	10.129	0	81.373	886330000	6	70	0.234649	0.704313	0.529535	0.597137	D5CLK9	D5CLK9_SIDLE Acyl carrier protein OS=Sideroxydans lithotrophicus (strain ES-1) OX=580332	Slit_0355
21.9633	23.6081	21.4445	21.9263	23.2323	22.7843			6	6	6	24.6	24.6	24.6	36.072	0	98.181	979740000	15	103	0.152573	0.799604	0.309056	0.408596	D5CLL0	D5CLL0_SIDLE Beta-ketoacyl synthase OS=Sideroxydans lithotrophicus (strain ES-1) OX=580332	Slit_0356
22.7815	21.613	21.9136	21.6001	20.776	20.5237			4	4	4	27.4	27.4	27.4	22.469	0.0004583	5.4516	66216000	9	22	1.11804	0.26788	-1.13609	-2.37744	D5CLL1	D5CLL1_SIDLE Uncharacterized protein OS=Sideroxydans lithotrophicus (strain ES-1) OX=580332	Slit_0357
24.1016	24.4342	23.9723	24.0098	24.6744	23.7662			16	16	16	62.6	62.6	62.6	41.179	0	316.18	5459400000	23	448	0.0210232	0.962917	-0.0191879	-0.0630584	D5CLL3	D5CLL3_SIDLE 3-Oxoacyl-(Acyl-carrier-protein (ACP)) synthase III domain protein OS=Sideroxydans lithotrophicus (strain ES-1) OX=580332	Slit_0359
23.1763	22.6598	22.1409	23.4854	22.7424	22.9042			3	3	3	30.5	30.5	30.5	15.307	0	16.271	574800000	7	41	0.44136	0.517193	0.385029	1.02825	D5CLL4	D5CLL4_SIDLE Uncharacterized protein OS=Sideroxydans lithotrophicus (strain ES-1) OX=580332	Slit_0360
23.5465	24.5922	23.5012	22.441	23.4029	20.1707			12	12	12	41.4	41.4	41.4	37.04	0	43.175	1889700000	18	137	0.85218	0.343652	-1.87508	-1.83417	D5CLL5	D5CLL5_SIDLE Uncharacterized protein OS=Sideroxydans lithotrophicus (strain ES-1) OX=580332	Slit_0361
24.1787	24.5312	24.2087	23.3817	24.135	22.9937			16	16	16	70.5	70.5	70.5	28.328	0	287.17	8435900000	18	496	1.06723	0.283369	-0.802776	-2.27074	D5CLL6	D5CLL6_SIDLE Methyltransferase type 11 OS=Sideroxydans lithotrophicus (strain ES-1) OX=580332	Slit_0362
22.9722	24.4134	22.584	22.7811	24.4533	23.6576			11	11	11	37.4	37.4	37.4	48.051	0	155.84	3519600000	20	181	0.156213	0.794991	0.307469	0.417291	D5CLL8	D5CLL8_SIDLE AMP-dependent synthetase and ligase OS=Sideroxydans lithotrophicus (strain ES-1) OX=580332	Slit_0364
24.2157	23.0446	22.7459	20.9519	24.6424	23.7057			6	6	6	31.9	31.9	31.9	34.627	0	102.28	1688700000	19	60	0.0688337	0.90167	-0.235408	-0.197008	D5CLM0	D5CLM0_SIDLE Lipid A biosynthesis acyltransferase OS=Sideroxydans lithotrophicus (strain ES-1) OX=580332	Slit_0366
23.2523	23.0969	20.8967	22.9938	23.7353	22.0288			10	10	10	62.1	62.1	62.1	21.455	0	97.018	1347900000	9	125	0.216058	0.721001	0.503981	0.555662	D5CLM1	D5CLM1_SIDLE Putative transmembrane protein OS=Sideroxydans lithotrophicus (strain ES-1) OX=580332	Slit_0367
24.455	23.5572	23.2485	23.2181	24.2489	23.5711			18	18	18	29.6	29.6	29.6	83.337	0	281.63	4571200000	37	338	0.0541927	0.92485	-0.0741482	-0.15722	D5CLM2	D5CLM2_SIDLE MMPL domain-containing protein OS=Sideroxydans lithotrophicus (strain ES-1) OX=580332	Slit_0368
24.4948	25.1521	24.4536	24.4264	25.4866	24.3316			9	9	9	55.6	55.6	55.6	15.648	0	323.31	7620400000	9	401	0.037556	0.939906	0.048048	0.110738	D5CLM3	D5CLM3_SIDLE Uncharacterized protein OS=Sideroxydans lithotrophicus (strain ES-1) OX=580332	Slit_0369
25.8254	26.0222	25.6123	24.8418	25.2877	24.4495			30	30	30	72.2	72.2	72.2	49.662	0	323.31	33491000000	31	1376	1.62863	0.184903	-0.960325	-3.56331	D5CLM6	D5CLM6_SIDLE DEAD/DEAH box helicase domain protein OS=Sideroxydans lithotrophicus (strain ES-1) OX=580332	Slit_2243
23.1226	22.3774	21.3292	19.3659	21.8074	21.252			4	4	4	14.7	14.7	14.7	44.924	0	73.016	658440000	15	48	0.745732	0.377604	-1.46796	-1.62454	D5CLM7	D5CLM7_SIDLE HI0933 family protein OS=Sideroxydans lithotrophicus (strain ES-1) OX=580332	Slit_2244
22.3828	24.7893	23.0524	20.8816	21.6141	21.4613			4	4	4	17.5	17.5	17.5	19.14	0	98.166	1891800000	4	85	1.30341	0.237566	-2.08915	-2.7818	D5CLM8	D5CLM8_SIDLE Cytochrome B561 OS=Sideroxydans lithotrophicus (strain ES-1) OX=580332	Slit_2245
25.2297	23.7648	23.6094	21.3256	24.0239	23.4439			6	6	6	88.9	88.9	88.9	7.234	0	35.319	1401600000	4	70	0.584837	0.43396	-1.27012	-1.31081	D5CLN2	D5CLN2_SIDLE FeS assembly protein IscX OS=Sideroxydans lithotrophicus (strain ES-1) OX=580332	Slit_2249
23.1703	24.7011	23.4839	23.9287	24.1388	23.9116			8	8	8	84.2	84.2	84.2	12.652	0	156.5	1443100000	8	76	0.165791	0.78466	0.207925	0.439999	D5CLN3	D5CLN3_SIDLE 2Fe-2S ferredoxin OS=Sideroxydans lithotrophicus (strain ES-1) OX=580332	Slit_2250
24.7607	24.8623	24.2646	23.427	24.5095	23.1635			31	31	31	62.4	62.4	62.4	67.164	0	323.31	24724000000	33	1046	0.96415	0.313468	-0.929183	-2.05876	D5CLN4	D5CLN4_SIDLE Chaperone protein HscA homolog OS=Sideroxydans lithotrophicus (strain ES-1) OX=580332	hscA
27.986	26.4479	25.7208	20.1649	21.6929	20.8731			12	12	12	73.3	73.3	73.3	20.974	0	323.31	28866000000	12	262	2.71757	0.105481	-5.8079	-7.25535	D5CLN5	D5CLN5_SIDLE Co-chaperone protein HscB homolog OS=Sideroxydans lithotrophicus (strain ES-1) OX=580332	hscB
22.431	24.6769	23.488	20.5428	23.6305	20.2808			2	2	2	15	15	15	11.68	0.0026247	2.5552	498760000	6	43	0.748495	0.376308	-2.04728	-1.62995	D5CLN6	D5CLN6_SIDLE Iron-binding protein IscA OS=Sideroxydans lithotrophicus (strain ES-1) OX=580332	Slit_2253
26.6327	27.9051	26.6274	26.1995	27.1291	26.8547			9	9	9	74.6	74.6	74.6	14.55	0	179.07	19363000000	10	586	0.256933	0.680687	-0.327324	-0.646064	D5CLN7	D5CLN7_SIDLE Iron-sulfur cluster assembly scaffold protein IscU OS=Sideroxydans lithotrophicus (strain ES-1) OX=580332	Slit_2254
27.4875	28.1388	27.5611	26.563	27.4012	26.6836			32	32	32	78.2	78.2	78.2	44.878	0	323.31	115930000000	25	3294	1.19508	0.258228	-0.846522	-2.54245	D5CLN8	D5CLN8_SIDLE Cysteine desulfurase IscS OS=Sideroxydans lithotrophicus (strain ES-1) OX=580332	iscS
28.9481	29.3146	28.9134	27.9588	28.5848	27.7097			12	12	12	75.6	75.6	75.6	17.045	0	323.31	163050000000	10	1747	1.54685	0.197376	-0.974255	-3.35679	D5CLN9	D5CLN9_SIDLE Transcriptional regulator, BadM/Rrf2 family OS=Sideroxydans lithotrophicus (strain ES-1) OX=580332	Slit_2256
24.5395	25.5306	24.5475	24.7729	25.622	25.2261			11	11	11	49.4	49.4	49.4	26.574	0	239.18	8290900000	13	445	0.336427	0.597675	0.334454	0.814903	D5CLP0	D5CLP0_SIDLE Serine O-acetyltransferase OS=Sideroxydans lithotrophicus (strain ES-1) OX=580332	Slit_2257
22.8211	22.1346	22.9419	21.9502	22.5367	21.3623			12	12	12	52.8	52.8	52.8	28.055	0	150.63	2318000000	8	148	0.742309	0.377932	-0.682812	-1.61785	D5CLP1	D5CLP1_SIDLE tRNA (cytidine/uridine-2-O-)-methyltransferase TrmJ OS=Sideroxydans lithotrophicus (strain ES-1) OX=580332	trmJ
24.5111	25.9949	25.0825	23.6863	25.0423	24.0832			10	10	10	36.2	36.2	36.2	28.91	0	312.18	9855100000	11	475	0.716486	0.383084	-0.925554	-1.56738	D5CLP2	D5CLP2_SIDLE Inositol-1-monophosphatase OS=Sideroxydans lithotrophicus (strain ES-1) OX=580332	Slit_2259
23.9859	24.0012	22.9245	21.9217	22.2869	22.2059			8	8	8	53.2	53.2	53.2	24.447	0	323.31	6040800000	11	359	1.79836	0.171278	-1.49901	-4.01663	D5CLP4	D5CLP4_SIDLE Phosphate transport regulator-like protein OS=Sideroxydans lithotrophicus (strain ES-1) OX=580332	Slit_2261
23.5739	23.4232	22.2062	22.4639	23.055	21.1564			32	32	32	52.6	52.6	52.6	96.954	0	323.31	6922600000	41	555	0.522739	0.464563	-0.842703	-1.18929	D5CLP5	D5CLP5_SIDLE DNA mismatch repair protein MutS OS=Sideroxydans lithotrophicus (strain ES-1) OX=580332	mutS
22.3245	22.6506	21.1424	26.0563	25.2995	25.1429			7	7	7	14.5	14.5	14.5	64.648	0.00047259	7.5605	1667800000	30	94	2.52217	0.117158	3.46041	6.43203	D5CLP6	D5CLP6_SIDLE Uncharacterized protein OS=Sideroxydans lithotrophicus (strain ES-1) OX=580332	Slit_2263
23.4671	23.7259	23.7138	22.7742	22.8873	22.1888			12	12	12	52.7	52.7	52.7	33.693	0	217.49	2256300000	18	240	1.92738	0.154586	-1.01882	-4.38594	D5CLP7	D5CLP7_SIDLE CZB domain-containing protein OS=Sideroxydans lithotrophicus (strain ES-1) OX=580332	Slit_2264
23.4386	25.6795	21.5166	24.6809	24.5579	23.8588			15	15	15	39.4	39.4	39.4	54.186	0	57.114	1560700000	31	110	0.266842	0.669464	0.821005	0.667567	D5CLP8	D5CLP8_SIDLE Protein adenylyltransferase SelO OS=Sideroxydans lithotrophicus (strain ES-1) OX=580332	selO
24.2171	23.5499	23.1671	22.4618	23.5545	22.3344			13	13	13	33.6	33.6	33.6	47.891	0	51.909	2881400000	23	356	0.806125	0.357318	-0.861146	-1.74311	D5CLQ3	D5CLQ3_SIDLE Metal dependent phosphohydrolase OS=Sideroxydans lithotrophicus (strain ES-1) OX=580332	Slit_2270
24.4479	22.0412	21.6544	21.5047	24.5895	23.1387			10	10	10	27.1	27.1	27.1	76.492	0	25.833	1824400000	34	74	0.104834	0.856519	0.363143	0.290974	D5CLQ4	D5CLQ4_SIDLE Diguanylate cyclase/phosphodiesterase OS=Sideroxydans lithotrophicus (strain ES-1) OX=580332	Slit_2271
23.2516	23.3485	22.2218	21.2556	23.0621	22.5295			11	11	11	33.6	33.6	33.6	36.138	0	199.56	3875600000	15	308	0.436783	0.520889	-0.658233	-1.0191	D5CLQ7	D5CLQ7_SIDLE Uncharacterized protein OS=Sideroxydans lithotrophicus (strain ES-1) OX=580332	Slit_2274
26.2303	27.333	26.5617	26.7526	27.3078	25.9413			9	9	9	56.9	56.9	56.9	17.864	0	323.31	20921000000	9	801	0.0267828	0.956288	-0.0410379	-0.0798481	D5CLQ8	D5CLQ8_SIDLE Putative diguanylate cyclase OS=Sideroxydans lithotrophicus (strain ES-1) OX=580332	Slit_2275
22.5104	21.2436	19.803	22.5517	23.3724	23.5053			21	21	21	58.7	58.7	58.7	43.142	0	130.43	4521200000	18	385	1.09963	0.272839	1.95744	2.3386	D5CLQ9	D5CLQ9_SIDLE FAD-dependent pyridine nucleotide-disulfide oxidoreductase OS=Sideroxydans lithotrophicus (strain ES-1) OX=580332	Slit_2276
24.7152	25.1814	24.6395	24.2296	24.8682	24.6167			25	25	25	63.2	63.2	63.2	26.805	0	323.31	10256000000	14	590	0.472114	0.498409	-0.273874	-1.08944	D5CLR0	D5CLR0_SIDLE Uncharacterized protein OS=Sideroxydans lithotrophicus (strain ES-1) OX=580332	Slit_2277
24.517	24.9517	25.2451	25.2097	25.672	24.4452			4	4	4	36.4	36.4	36.4	24.762	0	185.38	3215000000	10	145	0.188053	0.756661	0.204412	0.491913	D5CLR1	D5CLR1_SIDLE Uncharacterized protein OS=Sideroxydans lithotrophicus (strain ES-1) OX=580332	Slit_2278
23.2082	23.8306	23.4624	22.5166	23.9556	22.2763			20	18	18	53	48.3	48.3	49.779	0	269.62	7327700000	28	403	0.454016	0.511758	-0.584262	-1.05349	D5CLR2	D5CLR2_SIDLE Twitching motility protein OS=Sideroxydans lithotrophicus (strain ES-1) OX=580332	Slit_2279
25.3499	24.8957	24.6952	24.088	25.1974	24.0143			7	7	7	30.3	30.3	30.3	33.436	0	137.17	3921400000	16	137	0.566727	0.443451	-0.547019	-1.27545	D5CLR3	D5CLR3_SIDLE NAD-dependent glycerol-3-phosphate dehydrogenase domain protein OS=Sideroxydans lithotrophicus (strain ES-1) OX=580332	Slit_2280
24.5016	24.4211	24.1392	20.5508	25.0069	23.9755			3	3	3	21.4	21.4	21.4	16.035	0.00047125	7.4451	1723400000	4	130	0.363342	0.57159	-1.17624	-0.870463	D5CLR5	D5CLR5_SIDLE Uncharacterized protein OS=Sideroxydans lithotrophicus (strain ES-1) OX=580332	Slit_2282
28.046	26.6134	26.0798	25.5321	27.3317	26.0663			9	9	9	66.5	66.5	66.5	17.384	0	323.31	45697000000	5	1066	0.31025	0.622852	-0.603046	-0.760162	D5CLR7	D5CLR7_SIDLE Peptidylprolyl isomerase OS=Sideroxydans lithotrophicus (strain ES-1) OX=580332	Slit_2284
21.7163	24.1014	22.9368	22.9254	23.9157	22.2851			10	10	10	72.5	72.5	72.5	18.257	0	100.87	1623600000	8	159	0.0509152	0.92349	0.123894	0.148174	D5CLR8	D5CLR8_SIDLE Thioredoxin peroxidase OS=Sideroxydans lithotrophicus (strain ES-1) OX=580332	Slit_2285
24.9825	25.7865	25.5338	24.5067	25.2183	24.2261			17	17	17	58.3	58.3	58.3	43.8	0	323.31	14452000000	19	609	0.969224	0.313955	-0.783908	-2.06907	D5CLR9	D5CLR9_SIDLE Cupin 4 family protein OS=Sideroxydans lithotrophicus (strain ES-1) OX=580332	Slit_2286
24.6932	25.4268	24.839	24.6607	26.0682	24.6903			8	8	8	57.7	57.7	57.7	18.723	0	232.26	10971000000	7	435	0.107422	0.853271	0.153411	0.297538	D5CLS0	D5CLS0_SIDLE Uncharacterized protein OS=Sideroxydans lithotrophicus (strain ES-1) OX=580332	Slit_2287
26.6484	27.2118	26.7566	26.0104	27.3432	26.1963			17	17	17	71.9	71.9	71.9	23.49	0	253.15	34853000000	13	1409	0.323671	0.606858	-0.35561	-0.788321	D5CLS2	D5CLS2_SIDLE Uncharacterized protein OS=Sideroxydans lithotrophicus (strain ES-1) OX=580332	Slit_2289
27.3768	27.3577	26.8234	26.0217	26.705	26.3487			17	17	17	73.9	73.9	73.9	30.936	0	323.31	47726000000	13	1372	1.4357	0.218161	-0.827492	-3.08735	D5CLS3	D5CLS3_SIDLE 4-hydroxy-tetrahydrodipicolinate synthase OS=Sideroxydans lithotrophicus (strain ES-1) OX=580332	dapA
22.2693	23.1088	22.1416	21.6889	22.3052	21.6127			5	5	5	61	61	61	8.4678	0	22.623	1172300000	5	100	0.78607	0.365246	-0.637641	-1.70364	D5CLS4	D5CLS4_SIDLE FeoA family protein OS=Sideroxydans lithotrophicus (strain ES-1) OX=580332	Slit_2291
24.4753	24.3676	24.0541	22.1864	22.6049	21.9768			14	14	14	33.1	33.1	33.1	65.751	0	323.31	5195000000	20	368	3.09806	0.0916364	-2.04295	-9.13201	D5CLS5	D5CLS5_SIDLE Ferrous iron transport protein B OS=Sideroxydans lithotrophicus (strain ES-1) OX=580332	Slit_2292
20.8453	23.9871	24.3839	24.0436	24.6089	24.063			4	4	4	23	23	23	11.279	0	84.767	2131400000	3	81	0.441287	0.516861	1.16638	1.02811	D5CLS6	D5CLS6_SIDLE Uncharacterized protein OS=Sideroxydans lithotrophicus (strain ES-1) OX=580332	Slit_2293
27.5756	28.7512	27.989	27.9162	28.8466	28.0124			12	12	12	53.2	53.2	53.2	20.291	0	323.31	61572000000	11	2180	0.123381	0.832984	0.153116	0.337518	D5CLS7	D5CLS7_SIDLE YfaZ family protein OS=Sideroxydans lithotrophicus (strain ES-1) OX=580332	Slit_2294
25.1499	23.5075	23.4073	21.0475	23.7989	22.7485			4	4	4	53.4	53.4	53.4	12.964	0	127.67	1210600000	6	96	0.691832	0.391591	-1.48995	-1.51929	D5CLS9	D5CLS9_SIDLE HopJ type III effector protein OS=Sideroxydans lithotrophicus (strain ES-1) OX=580332	Slit_2296
24.1899	24.1886	23.8438	22.2795	23.7169	23.2724			14	14	14	77.3	77.3	77.3	17.177	0	219.81	4133800000	11	433	1.05075	0.285377	-0.984494	-2.23646	D5CLT0	D5CLT0_SIDLE Rhodanese domain protein OS=Sideroxydans lithotrophicus (strain ES-1) OX=580332	Slit_2297
25.7217	25.3668	24.8661	24.6192	25.0808	24.2945			15	15	15	39.1	39.1	39.1	48.077	0	186.24	7895900000	23	445	0.904421	0.327533	-0.6534	-1.93832	D5CLT1	D5CLT1_SIDLE 23S rRNA (uracil(1939)-C(5))-methyltransferase RlmD OS=Sideroxydans lithotrophicus (strain ES-1) OX=580332	rlmD
25.2759	25.7799	24.7009	22.6245	24.4605	24.4333			19	19	19	78.6	78.6	78.6	30.315	0	323.31	10810000000	19	558	0.969273	0.314461	-1.41284	-2.06917	D5CLT2	D5CLT2_SIDLE 3-5 exonuclease, PolB-like protein OS=Sideroxydans lithotrophicus (strain ES-1) OX=580332	Slit_2299
23.5687	23.2016	23.4878	22.7358	22.9108	22.6021			6	6	6	37.4	37.4	37.4	21.967	0	11.925	1283300000	10	91	2.02797	0.145333	-0.669778	-4.69021	D5CLT3	D5CLT3_SIDLE LexA repressor OS=Sideroxydans lithotrophicus (strain ES-1) OX=580332	Slit_2300
26.4605	26.6079	26.3878	25.9847	27.1427	25.8496			14	14	14	57.1	57.1	57.1	34.996	0	323.31	24009000000	14	1105	0.142573	0.813074	-0.159747	-0.384526	D5CLT8	D5CLT8_SIDLE Uncharacterized protein OS=Sideroxydans lithotrophicus (strain ES-1) OX=580332	Slit_2306
24.9997	25.6549	24.7894	24.3359	25.7225	24.4354			14	14	14	53	53	53	30.452	0	271.02	13710000000	16	680	0.241659	0.696954	-0.316749	-0.612616	D5CLU1	D5CLU1_SIDLE Peptidase M48 Ste24p OS=Sideroxydans lithotrophicus (strain ES-1) OX=580332	Slit_2309
24.9891	24.4417	24.9482	24.3351	26.386	23.5444			7	7	7	43.4	43.4	43.4	17.401	0	20.366	2038700000	9	128	0.0144781	0.975037	-0.037824	-0.043734	D5CLU2	D5CLU2_SIDLE SH3 type 3 domain protein OS=Sideroxydans lithotrophicus (strain ES-1) OX=580332	Slit_2310
23.9548	23.8414	23.6066	23.1251	24.5347	23.4933			23	23	23	51.1	51.1	51.1	63.129	0	128.11	6752500000	28	529	0.0668288	0.903846	-0.0832367	-0.191618	D5CLU3	D5CLU3_SIDLE Putative Chase2 sensor protein OS=Sideroxydans lithotrophicus (strain ES-1) OX=580332	Slit_2311
28.4525	28.5789	28.1924	27.6632	28.2051	26.8904			16	16	16	95.9	95.9	95.9	21.813	0	323.31	171160000000	12	2847	0.966805	0.314246	-0.821685	-2.06415	D5CLU4	D5CLU4_SIDLE Superoxide dismutase OS=Sideroxydans lithotrophicus (strain ES-1) OX=580332	Slit_2312
23.6513	23.4322	23.5544	22.2359	22.5925	20.7597			10	10	10	42.4	42.4	42.4	34.353	0	94.001	2506700000	19	161	1.39056	0.226488	-1.68326	-2.98132	D5CLU5	D5CLU5_SIDLE Lipoyl synthase OS=Sideroxydans lithotrophicus (strain ES-1) OX=580332	lipA
23.2915	23.2866	23.5644	26.8147	27.2515	27.0797	+	FM3_FC2	3	3	3	77.8	77.8	77.8	7.5511	0	103.44	3382500000	2	153	4.70397	0	3.6678	23.3998	D5CLU6	D5CLU6_SIDLE Uncharacterized protein OS=Sideroxydans lithotrophicus (strain ES-1) OX=580332	Slit_2314
25.3346	24.1945	24.0675	23.2984	24.5628	23.5349			22	22	22	64.5	64.5	64.5	53.986	0	323.31	9681500000	28	887	0.585039	0.434141	-0.733478	-1.3112	D5CLU7	D5CLU7_SIDLE DUF853 domain-containing protein OS=Sideroxydans lithotrophicus (strain ES-1) OX=580332	Slit_2315
23.0265	24.2683	22.4735	23.2042	24.7644	25.2878			2	2	2	31.9	31.9	31.9	7.5928	0	12.424	966760000	5	62	0.639352	0.405623	1.16271	1.41705	D5CLV0	D5CLV0_SIDLE S4 RNA-binding domain-containing protein OS=Sideroxydans lithotrophicus (strain ES-1) OX=580332	Slit_2318
24.6194	25.1465	24.1758	22.5249	24.1286	23.0231			26	26	26	57.5	57.5	57.5	60.57	0	323.31	13168000000	33	771	1.21311	0.251686	-1.42172	-2.58167	D5CLV1	D5CLV1_SIDLE Peptide chain release factor 3 OS=Sideroxydans lithotrophicus (strain ES-1) OX=580332	prfC
22.7573	22.0595	21.7794	22.5937	24.0618	22.5502			12	12	12	54.5	54.5	54.5	30	0	120.73	2725900000	18	329	0.687665	0.392506	0.869813	1.51116	D5CLV2	D5CLV2_SIDLE Extracellular solute-binding protein family 3 OS=Sideroxydans lithotrophicus (strain ES-1) OX=580332	Slit_2320
24.9226	23.9718	20.7439	23.3013	24.845	23.0493			27	26	26	27.8	26.9	26.9	127.78	0	79.016	3084100000	62	486	0.138718	0.816679	0.519073	0.375174	D5CLV3	D5CLV3_SIDLE Diguanylate cyclase/phosphodiesterase with PAS/PAC sensor(S) OS=Sideroxydans lithotrophicus (strain ES-1) OX=580332	Slit_2321
21.8619	24.0665	22.7697	23.2206	24.1583	24.0879			8	8	8	67.5	67.5	67.5	17.911	0	96.308	2787300000	10	272	0.581826	0.434411	0.922874	1.30493	D5CLV5	D5CLV5_SIDLE Activator of Hsp90 ATPase 1 family protein OS=Sideroxydans lithotrophicus (strain ES-1) OX=580332	Slit_2323
23.1657	24.2611	23.4095	22.999	23.0954	21.9219			8	8	8	45.2	45.2	45.2	23.572	0	82.519	2431300000	11	257	0.87207	0.336978	-0.940013	-1.8737	D5CLV7	D5CLV7_SIDLE Bifunctional deaminase-reductase domain protein OS=Sideroxydans lithotrophicus (strain ES-1) OX=580332	Slit_2325
24.3334	23.8351	22.8725	21.9172	20.6501	21.502			5	5	5	31.6	31.6	31.6	17.393	0	78.965	1346300000	10	107	1.82446	0.166696	-2.32394	-4.08952	D5CLV8	D5CLV8_SIDLE Activator of Hsp90 ATPase 1 family protein OS=Sideroxydans lithotrophicus (strain ES-1) OX=580332	Slit_2326
21.5755	23.4661	23.2659	21.015	20.8061	21.1928			5	5	5	41.2	41.2	41.2	19.067	0.00090253	4.2535	403730000	10	37	1.35226	0.228368	-1.76452	-2.89283	D5CLV9	D5CLV9_SIDLE Activator of Hsp90 ATPase 1 family protein OS=Sideroxydans lithotrophicus (strain ES-1) OX=580332	Slit_2327
24.5703	25.6777	24.2779	24.8065	25.9224	24.1574			4	4	4	26.4	26.4	26.4	21.137	0	17.36	5906100000	7	118	0.0623924	0.912593	0.120148	0.179626	D5CLW0	D5CLW0_SIDLE Bifunctional deaminase-reductase domain protein OS=Sideroxydans lithotrophicus (strain ES-1) OX=580332	Slit_2328
23.5877	22.9798	22.803	22.4507	22.2893	21.7441			4	4	4	26.1	26.1	26.1	19.724	0	64.542	1540800000	12	119	1.40283	0.223349	-0.962114	-3.00995	D5CLW1	D5CLW1_SIDLE Polyketide cyclase/dehydrase OS=Sideroxydans lithotrophicus (strain ES-1) OX=580332	Slit_2329
22.1998	21.2817	22.0517	19.6044	20.9691	20.9784			6	6	6	26	26	26	34.376	0	16.519	363980000	17	75	1.1601	0.261797	-1.32707	-2.46703	D5CLW2	D5CLW2_SIDLE 3-demethylubiquinone-9 3-methyltransferase OS=Sideroxydans lithotrophicus (strain ES-1) OX=580332	Slit_2330
22.9913	22.8017	21.1069	21.6525	21.9622	21.6497			5	5	5	44.8	44.8	44.8	22.382	0	79.73	1611700000	9	154	0.376218	0.561946	-0.545203	-0.896812	D5CLW3	D5CLW3_SIDLE Bifunctional deaminase-reductase domain protein OS=Sideroxydans lithotrophicus (strain ES-1) OX=580332	Slit_2331
23.601	23.0171	22.8228	22.904	23.7169	22.5414			5	5	5	54.5	54.5	54.5	16.249	0	56.344	1521600000	8	201	0.0780912	0.8845	-0.092858	-0.22167	D5CLW4	D5CLW4_SIDLE 3-demethylubiquinone-9 3-methyltransferase OS=Sideroxydans lithotrophicus (strain ES-1) OX=580332	Slit_2332
23.9089	25.3656	21.1491	24.5087	22.8884	24.8397			14	14	14	32.8	32.8	32.8	57.58	0	16.893	3765400000	27	148	0.165526	0.784859	0.604394	0.439374	D5CLW7	D5CLW7_SIDLE Radical SAM domain protein OS=Sideroxydans lithotrophicus (strain ES-1) OX=580332	Slit_2335
21.5725	22.1441	21.9694	20.8561	21.0384	21.03			4	4	4	17.3	17.3	17.3	33.839	0	27.325	682320000	7	89	2.16667	0.145707	-0.920514	-5.13543	D5CLW8	D5CLW8_SIDLE Uncharacterized protein OS=Sideroxydans lithotrophicus (strain ES-1) OX=580332	Slit_2336
24.992	25.1567	24.5557	24.4384	25.0671	24.4672			12	12	12	56.7	56.7	56.7	30.775	0	297.32	8654300000	13	531	0.375656	0.561941	-0.243893	-0.895665	D5CLX3	D5CLX3_SIDLE Putative signal transduction protein OS=Sideroxydans lithotrophicus (strain ES-1) OX=580332	Slit_2341
24.937	22.8767	24.2631	23.5275	23.969	24.1341			14	14	14	44.3	44.3	44.3	56.352	0	88.2	3441800000	27	199	0.08313	0.87774	-0.148706	-0.234942	D5CLX4	D5CLX4_SIDLE Diguanylate cyclase with PAS/PAC sensor and hemerythrin-like metal-binding domain OS=Sideroxydans lithotrophicus (strain ES-1) OX=580332	Slit_2342
26.1037	25.3841	25.1393	24.8172	25.6674	24.9364			14	14	14	73.5	73.5	73.5	29.767	0	323.31	24130000000	12	1152	0.438803	0.519411	-0.402024	-1.02314	D5CLX5	D5CLX5_SIDLE Uncharacterized protein OS=Sideroxydans lithotrophicus (strain ES-1) OX=580332	Slit_2343
24.245	24.4336	22.5698	21.3223	23.3275	22.9156			17	17	17	32.2	32.2	32.2	74.228	0	116.49	2581800000	44	194	0.652221	0.402109	-1.22767	-1.44211	D5CLX6	D5CLX6_SIDLE von Willebrand factor type A OS=Sideroxydans lithotrophicus (strain ES-1) OX=580332	Slit_2344
25.883	25.2906	24.9976	23.911	24.7075	23.9168			18	18	12	74.3	74.3	57.1	29.81	0	323.31	10218000000	16	727	1.50944	0.202577	-1.21193	-3.26472	D5CLX7	D5CLX7_SIDLE CbbQ/NirQ/NorQ domain protein OS=Sideroxydans lithotrophicus (strain ES-1) OX=580332	Slit_2345
25.2358	24.7991	24.6675	24.4643	24.6701	24.06			10	10	10	39.2	39.2	39.2	37.898	0	230.04	4703900000	20	299	0.947476	0.319542	-0.502637	-2.02498	D5CLY0	D5CLY0_SIDLE Stress response kinase A OS=Sideroxydans lithotrophicus (strain ES-1) OX=580332	srkA
23.3814	22.1701	21.6237	19.9643	23.004	21.4651			4	4	4	27.5	27.5	27.5	21.282	0	24.337	1005300000	7	43	0.375962	0.561843	-0.913927	-0.89629	D5CLY1	D5CLY1_SIDLE Uncharacterized protein OS=Sideroxydans lithotrophicus (strain ES-1) OX=580332	Slit_2349
31.9955	31.5908	31.3903	31.1565	31.697	30.8547			25	25	25	59.9	59.9	59.9	50.682	0	323.31	163660000000	29	1145	0.626028	0.41538	-0.422823	-1.3911	D5CLY2	D5CLY2_SIDLE ATP-dependent RNA helicase RhlE OS=Sideroxydans lithotrophicus (strain ES-1) OX=580332	rhlE
25.7037	27.0425	25.8759	24.8962	25.5489	24.95			23	23	23	71.3	71.3	71.3	39.285	0	323.31	32433000000	20	952	1.07663	0.281797	-1.07566	-2.29035	D5CLY3	D5CLY3_SIDLE Ribosome-binding ATPase YchF OS=Sideroxydans lithotrophicus (strain ES-1) OX=580332	ychF
24.1073	24.396	24.0908	21.3316	22.7127	22.1185			6	6	6	43.8	43.8	43.8	21.324	0	105.13	2807100000	15	244	2.18665	0.158377	-2.14375	-5.20215	D5CLY4	D5CLY4_SIDLE Peptidyl-tRNA hydrolase OS=Sideroxydans lithotrophicus (strain ES-1) OX=580332	pth
28.5715	29.0776	28.5242	28.0123	28.7375	27.7643			14	14	14	68.2	68.2	68.2	23.176	0	323.31	128150000000	8	2609	0.743152	0.378702	-0.553079	-1.61949	D5CLY5	D5CLY5_SIDLE 50S ribosomal protein L25 OS=Sideroxydans lithotrophicus (strain ES-1) OX=580332	rplY
28.0685	27.7163	27.3306	26.5587	27.2862	26.1844			20	20	20	52.7	52.7	52.7	34.655	0	323.31	71023000000	15	1902	1.24682	0.247616	-1.02866	-2.65565	D5CLY6	D5CLY6_SIDLE Ribose-phosphate pyrophosphokinase OS=Sideroxydans lithotrophicus (strain ES-1) OX=580332	prs
23.5857	23.9064	22.9875	21.0845	23.7683	22.1449			16	16	16	68.9	68.9	68.9	31.94	0	128.99	5212700000	18	435	0.633603	0.40955	-1.1606	-1.40585	D5CLY7	D5CLY7_SIDLE 4-diphosphocytidyl-2-C-methyl-D-erythritol kinase OS=Sideroxydans lithotrophicus (strain ES-1) OX=580332	ispE
24.2886	22.5387	23.8051	24.0165	23.6341	21.6391			6	6	6	59	59	59	20.585	0	186.25	2844800000	8	163	0.189647	0.755371	-0.447519	-0.495586	D5CLY8	D5CLY8_SIDLE Outer-membrane lipoprotein LolB OS=Sideroxydans lithotrophicus (strain ES-1) OX=580332	lolB
24.8137	26.0372	24.9879	24.5056	25.443	24.8566			39	39	39	69.2	69.2	69.2	66.144	0	323.31	27262000000	29	1372	0.297525	0.637614	-0.344557	-0.733271	D5CLY9	D5CLY9_SIDLE TPR repeat-containing protein OS=Sideroxydans lithotrophicus (strain ES-1) OX=580332	Slit_2357
25.1409	25.66	24.8723	24.8487	25.497	25.1156			26	26	26	55.8	55.8	55.8	56.718	0	323.31	41765000000	23	1788	0.0838796	0.87702	-0.0706151	-0.236908	D5CLZ0	D5CLZ0_SIDLE RND efflux system, outer membrane lipoprotein, NodT family OS=Sideroxydans lithotrophicus (strain ES-1) OX=580332	Slit_2358
26.0863	25.5656	25.0474	23.9427	25.0814	23.4009			12	12	12	60	60	60	26.726	0	191.39	11426000000	12	400	1.15728	0.260582	-1.42474	-2.46098	D5CLZ1	D5CLZ1_SIDLE ABC transporter related protein OS=Sideroxydans lithotrophicus (strain ES-1) OX=580332	Slit_2359
24.0975	24.4464	23.9383	23.3689	24.304	23.558			21	21	21	62	62	62	48.686	0	222.86	6206200000	21	406	0.575885	0.438404	-0.417091	-1.29333	D5CLZ3	D5CLZ3_SIDLE ABC-type uncharacterized transport system OS=Sideroxydans lithotrophicus (strain ES-1) OX=580332	Slit_2361
23.3439	23.5889	23.1461	21.853	22.8779	22.1821			18	18	18	27.2	27.2	27.2	88.239	0	84.684	2426500000	43	354	1.48948	0.200677	-1.05528	-3.21616	D5CLZ5	D5CLZ5_SIDLE Diguanylate cyclase with PAS/PAC sensor and hemerythrin-like metal-binding domain OS=Sideroxydans lithotrophicus (strain ES-1) OX=580332	Slit_2363
26.0995	26.198	25.9562	24.8451	25.5209	24.2457			9	9	9	73.4	73.4	73.4	17.716	0	323.31	30619000000	10	781	1.49828	0.202008	-1.21399	-3.23753	D5CLZ7	D5CLZ7_SIDLE Phosphopantetheine adenylyltransferase OS=Sideroxydans lithotrophicus (strain ES-1) OX=580332	coaD
24.5797	24.0092	22.9073	22.5162	23.7549	23.3325			9	9	9	70.9	70.9	70.9	19.858	0	323.31	8594300000	11	333	0.44363	0.516872	-0.630849	-1.03278	D5CLZ8	D5CLZ8_SIDLE Methyltransferase OS=Sideroxydans lithotrophicus (strain ES-1) OX=580332	Slit_2366
25.8084	25.6223	24.1551	23.2119	25.4726	24.0186			23	23	23	65.8	65.8	65.8	49.813	0	323.31	56684000000	20	1608	0.497533	0.479202	-0.960915	-1.13969	D5CLZ9	D5CLZ9_SIDLE Peptidase M16 domain protein OS=Sideroxydans lithotrophicus (strain ES-1) OX=580332	Slit_2367
25.3299	24.4744	23.8484	23.1073	24.4125	23.2306			15	15	15	54.8	54.8	54.8	36.638	0	203	6972900000	16	572	0.742427	0.378217	-0.967426	-1.61808	D5CM00	D5CM00_SIDLE Uncharacterized protein OS=Sideroxydans lithotrophicus (strain ES-1) OX=580332	Slit_0372
23.919	23.5275	20.7163	20.8299	21.5345	22.793			10	10	10	44.4	44.4	44.4	28.254	0	10.731	788660000	15	77	0.359771	0.574864	-1.00178	-0.863131	D5CM02	D5CM02_SIDLE Phospholipid/glycerol acyltransferase OS=Sideroxydans lithotrophicus (strain ES-1) OX=580332	Slit_0374
24.4338	23.9879	23.3998	22.5294	23.8865	23.5315			11	11	11	60.2	60.2	60.2	28.153	0	122.1	1900200000	15	121	0.547381	0.45282	-0.624683	-1.23761	D5CM03	D5CM03_SIDLE Glycosyl transferase family 2 OS=Sideroxydans lithotrophicus (strain ES-1) OX=580332	Slit_0375
22.9187	20.5952	20.3258	19.6479	22.6366	19.412			8	8	8	24.5	24.5	24.5	61.268	0	50.882	1264900000	25	67	0.20882	0.727324	-0.714397	-0.539339	D5CM04	D5CM04_SIDLE Radical SAM domain protein OS=Sideroxydans lithotrophicus (strain ES-1) OX=580332	Slit_0376
23.7301	23.0973	22.8362	22.0304	24.6256	22.0028			11	11	11	36.1	36.1	36.1	37.977	0	27.812	1112700000	18	166	0.135918	0.820095	-0.334941	-0.368352	D5CM05	D5CM05_SIDLE Integron integrase OS=Sideroxydans lithotrophicus (strain ES-1) OX=580332	Slit_0377
23.7642	24.6187	24.0865	23.8873	24.3597	23.3232			7	7	7	32.9	32.9	32.9	19.224	0	36.234	4675100000	9	464	0.314507	0.618739	-0.299697	-0.769116	D5CM06	D5CM06_SIDLE Uncharacterized protein OS=Sideroxydans lithotrophicus (strain ES-1) OX=580332	Slit_0378
23.7774	24.6954	23.871	23.7778	24.9871	23.8204			3	3	3	58.8	58.8	58.8	9.0612	0	31.918	1980100000	4	117	0.0565254	0.920056	0.0804984	0.163627	D5CM07	D5CM07_SIDLE Uncharacterized protein OS=Sideroxydans lithotrophicus (strain ES-1) OX=580332	Slit_0380
23.6594	24.3083	23.5458	24.1877	24.5594	24.4494			3	3	3	36.4	36.4	36.4	11.128	0	66.019	3786300000	5	217	1.0053	0.304805	0.561017	2.1427	D5CM11	D5CM11_SIDLE Uncharacterized protein OS=Sideroxydans lithotrophicus (strain ES-1) OX=580332	Slit_0384
22.7405	23.5609	23.3419	22.5415	23.4951	20.1756			9	9	9	49.5	49.5	49.5	20.503	0	38.474	2486600000	12	211	0.490011	0.484847	-1.1437	-1.12484	D5CM14	D5CM14_SIDLE 20S proteasome A and B subunits OS=Sideroxydans lithotrophicus (strain ES-1) OX=580332	Slit_0387
21.9152	24.0222	24.249	19.5966	21.0164	20.8069			6	6	6	20.4	20.4	20.4	50.047	0	117.32	992290000	22	60	1.55576	0.199702	-2.92215	-3.37895	D5CM15	D5CM15_SIDLE Aminodeoxychorismate synthase OS=Sideroxydans lithotrophicus (strain ES-1) OX=580332	Slit_0388
24.8843	25.1695	24.7744	24.1465	25.1684	24.268			17	17	17	75.1	75.1	75.1	25.184	0	301.17	11003000000	15	809	0.533207	0.459604	-0.415137	-1.20984	D5CM18	D5CM18_SIDLE Short-chain dehydrogenase/reductase SDR OS=Sideroxydans lithotrophicus (strain ES-1) OX=580332	Slit_0391
20.9558	23.0262	20.9319	20.2803	21.0261	21.6943			2	2	2	13.2	13.2	13.2	25.19	0.00046926	7.048	261860000	14	29	0.325346	0.606153	-0.637715	-0.791821	D5CM20	D5CM20_SIDLE 6-phosphogluconolactonase OS=Sideroxydans lithotrophicus (strain ES-1) OX=580332	pgl
23.8664	24.6015	23.9925	23.6772	24.7165	23.1291			16	16	16	65.2	65.2	65.2	34.627	0	323.31	4718300000	16	450	0.237492	0.701011	-0.312496	-0.603425	D5CM21	D5CM21_SIDLE 6-phosphogluconate dehydrogenase, decarboxylating OS=Sideroxydans lithotrophicus (strain ES-1) OX=580332	Slit_0394
21.3431	19.2783	20.9875	19.2706	21.1571	21.16			15	15	15	38.6	38.6	38.6	56.622	0	53.973	2875300000	30	283	0.00257332	0.996158	-0.00705528	-0.00787713	D5CM22	D5CM22_SIDLE Glucose-6-phosphate 1-dehydrogenase OS=Sideroxydans lithotrophicus (strain ES-1) OX=580332	zwf
21.4322	22.0271	21.3028	20.2535	23.4936	22.197			13	13	13	20.4	20.4	20.4	87.833	0.0030408	2.3475	1049000000	42	44	0.152001	0.799624	0.394024	0.407227	D5CM23	D5CM23_SIDLE Glucan 1,4-alpha-glucosidase OS=Sideroxydans lithotrophicus (strain ES-1) OX=580332	Slit_0396
24.1339	24.8172	24.0985	23.4783	24.3744	23.7539			21	21	21	34.4	34.4	34.4	79.392	0	312.33	9528300000	38	637	0.610505	0.422278	-0.481019	-1.36086	D5CM25	D5CM25_SIDLE (P)ppGpp synthetase I, SpoT/RelA OS=Sideroxydans lithotrophicus (strain ES-1) OX=580332	Slit_0398
27.2528	27.8995	27.769	27.7596	27.9028	26.5148			8	8	8	80.9	80.9	80.9	7.4756	0	68.947	20256000000	5	387	0.197472	0.745517	-0.248004	-0.513535	D5CM26	D5CM26_SIDLE DNA-directed RNA polymerase subunit omega OS=Sideroxydans lithotrophicus (strain ES-1) OX=580332	rpoZ
24.5981	25.1341	25.0217	24.5826	25.6104	23.7656			11	11	11	75.4	75.4	75.4	22.576	0	323.31	5999400000	13	371	0.180728	0.76534	-0.265081	-0.474961	D5CM27	D5CM27_SIDLE Guanylate kinase OS=Sideroxydans lithotrophicus (strain ES-1) OX=580332	gmk
24.6157	25.8945	24.4347	24.1311	25.1116	23.9681			20	20	20	63.2	63.2	63.2	32.442	0	230.58	10544000000	21	846	0.42396	0.529607	-0.578051	-0.993413	D5CM28	D5CM28_SIDLE YicC domain protein OS=Sideroxydans lithotrophicus (strain ES-1) OX=580332	Slit_0401
23.5055	25.2019	24.1369	24.3922	25.5551	24.942			10	10	10	55.6	55.6	55.6	29.773	0	121	4397400000	9	235	0.497434	0.478807	0.681637	1.13949	D5CM29	D5CM29_SIDLE Protein serine/threonine phosphatase OS=Sideroxydans lithotrophicus (strain ES-1) OX=580332	Slit_0402
24.9048	24.1638	23.989	22.7133	24.2661	23.7302			7	7	7	38.2	38.2	38.2	25.819	0	323.31	4014700000	8	347	0.663005	0.398672	-0.782655	-1.46312	D5CM30	D5CM30_SIDLE Ribonuclease PH OS=Sideroxydans lithotrophicus (strain ES-1) OX=580332	rph
22.7587	23.5871	20.3154	23.9571	23.5082	20.4522			6	6	6	32.5	32.5	32.5	21.762	0	26.204	1800100000	8	152	0.102031	0.858865	0.418784	0.283835	D5CM31	D5CM31_SIDLE dITP/XTP pyrophosphatase OS=Sideroxydans lithotrophicus (strain ES-1) OX=580332	Slit_0404
22.6472	21.315	20.9021	20.8517	22.9681	22.3925			6	6	6	17.8	17.8	17.8	44.907	0	12.995	399670000	18	54	0.211899	0.723302	0.449294	0.546296	D5CM32	D5CM32_SIDLE Heme chaperone HemW OS=Sideroxydans lithotrophicus (strain ES-1) OX=580332	Slit_0405
20.9142	26.7771	22.534	22.5554	22.0581	22.1726			5	5	5	29.7	29.7	29.7	16.892	0	140.56	2695400000	6	121	0.260313	0.677994	-1.1464	-0.653415	D5CM33	D5CM33_SIDLE Uncharacterized protein OS=Sideroxydans lithotrophicus (strain ES-1) OX=580332	Slit_0406
21.4024	23.6463	21.6137	25.552	26.3813	21.2951			6	6	6	47.6	47.6	47.6	11.898	0	323.31	14582000000	4	244	0.561346	0.446583	2.18869	1.26493	D5CM34	D5CM34_SIDLE PsiF repeat-containing protein OS=Sideroxydans lithotrophicus (strain ES-1) OX=580332	Slit_0407
23.8405	24.3911	23.4073	22.8206	23.7826	23.8028			10	10	10	56.1	56.1	56.1	25.878	0	187.65	5021200000	12	317	0.403762	0.542942	-0.410982	-0.95274	D5CM35	D5CM35_SIDLE tRNA (guanine-N(7)-)-methyltransferase OS=Sideroxydans lithotrophicus (strain ES-1) OX=580332	trmB
25.3951	25.4399	25.058	24.1689	25.5107	24.208			8	8	8	39.4	39.4	39.4	27.634	0	323.31	11913000000	11	570	0.662669	0.397994	-0.66847	-1.46246	D5CM36	D5CM36_SIDLE Thiazole synthase OS=Sideroxydans lithotrophicus (strain ES-1) OX=580332	thiG
23.6459	22.5012	21.3138	20.4077	20.7669	21.5018			3	3	3	46.6	46.6	46.6	7.6898	0	79.462	504260000	5	35	1.00254	0.306098	-1.59487	-2.13705	D5CM37	D5CM37_SIDLE Thiamine biosynthesis protein ThiS OS=Sideroxydans lithotrophicus (strain ES-1) OX=580332	Slit_0410
21.683	24.1575	23.5	24.0184	24.6285	23.6327			5	5	5	11.1	11.1	11.1	53.455	0	323.31	6385100000	7	222	0.544871	0.45481	0.979694	1.2327	D5CM38	D5CM38_SIDLE Cytochrome-c oxidase OS=Sideroxydans lithotrophicus (strain ES-1) OX=580332	Slit_0411
28.9358	28.8002	28.3283	29.6016	30.2955	29.3992			19	19	19	65.7	65.7	65.7	29.973	0	323.31	247740000000	14	3945	1.51775	0.202239	1.07731	3.28505	D5CM39	D5CM39_SIDLE Cytochrome c oxidase, cbb3-type, subunit II OS=Sideroxydans lithotrophicus (strain ES-1) OX=580332	Slit_0412
23.1822	23.5301	23.9777	23.8064	24.4029	24.2129			2	2	2	25.8	25.8	25.8	7.4285	0	196.56	2505300000	2	153	0.93143	0.324315	0.577381	1.99259	D5CM40	D5CM40_SIDLE Uncharacterized protein OS=Sideroxydans lithotrophicus (strain ES-1) OX=580332	Slit_0413
28.0938	28.8665	28.2046	29.4389	30.3116	29.3394			31	31	31	73.4	73.4	73.4	32.527	0	323.31	303210000000	20	4404	1.53952	0.198071	1.30835	3.33864	D5CM41	D5CM41_SIDLE Cbb3-type cytochrome c oxidase subunit OS=Sideroxydans lithotrophicus (strain ES-1) OX=580332	Slit_0414
24.9604	25.6121	24.9001	25.1719	25.9023	25.3746			20	20	20	45.4	45.4	45.4	53.787	0	323.31	22840000000	21	1156	0.443452	0.516063	0.32542	1.03243	D5CM43	D5CM43_SIDLE Cytochrome c oxidase accessory protein CcoG OS=Sideroxydans lithotrophicus (strain ES-1) OX=580332	Slit_0416
21.4513	22.9164	21.5265	20.1087	21.1386	21.3269			8	8	8	54.4	54.4	54.4	19.19	0	104.23	3093600000	10	165	0.844456	0.345372	-1.10669	-1.81885	D5CM44	D5CM44_SIDLE FixH family protein OS=Sideroxydans lithotrophicus (strain ES-1) OX=580332	Slit_0417
22.4175	21.4184	19.1214	21.4967	23.634	23.3961			18	18	18	27.7	27.7	27.7	88.851	0	110.42	4859400000	39	265	0.71461	0.382671	1.85648	1.56372	D5CM45	D5CM45_SIDLE Copper-translocating P-type ATPase OS=Sideroxydans lithotrophicus (strain ES-1) OX=580332	Slit_0418
23.9816	24.7103	24.6659	23.8148	25.4732	23.618			1	1	1	26.6	26.6	26.6	7.2943	0	72.52	2163500000	3	95	0.0841471	0.877179	-0.150614	-0.237608	D5CM46	D5CM46_SIDLE Cytochrome oxidase maturation protein, cbb3-type OS=Sideroxydans lithotrophicus (strain ES-1) OX=580332	Slit_0419
26.0534	26.2535	23.5136	24.9773	26.1902	25.3732			13	13	13	62.9	62.9	62.9	24.955	0	125.55	12521000000	15	767	0.0897863	0.869933	0.240049	0.252318	D5CM47	D5CM47_SIDLE Uncharacterized protein OS=Sideroxydans lithotrophicus (strain ES-1) OX=580332	Slit_0420
26.1994	26.1424	25.5886	24.9937	26.1101	24.8303			30	30	30	63.6	63.6	63.6	53.155	0	323.31	31295000000	28	1269	0.676324	0.395724	-0.665378	-1.48906	D5CM50	D5CM50_SIDLE Coproporphyrinogen-III oxidase OS=Sideroxydans lithotrophicus (strain ES-1) OX=580332	Slit_0423
25.1887	25.7672	25.1109	24.3324	25.0306	24.335			27	27	27	67.1	67.1	67.1	46.352	0	323.31	18736000000	20	1152	1.19286	0.258227	-0.78956	-2.53764	D5CM51	D5CM51_SIDLE 2-nitropropane dioxygenase NPD OS=Sideroxydans lithotrophicus (strain ES-1) OX=580332	Slit_0424
25.9663	26.048	25.8479	25.2918	26.0493	25.1602			48	48	48	63.8	63.8	63.8	80.143	0	323.31	41690000000	42	2258	0.734358	0.379075	-0.453609	-1.6023	D5CM53	D5CM53_SIDLE AsmA family protein OS=Sideroxydans lithotrophicus (strain ES-1) OX=580332	Slit_0426
23.0843	22.7846	23.5377	23.3033	22.1694	20.7681			8	8	8	42.5	42.5	42.5	25.762	0	69.417	1495700000	11	103	0.619867	0.418398	-1.05525	-1.3791	D5CM55	D5CM55_SIDLE Uncharacterized protein OS=Sideroxydans lithotrophicus (strain ES-1) OX=580332	Slit_0428
25.1754	24.524	24.4338	24.0338	25.2532	23.8126			8	8	8	61.3	61.3	61.3	21.761	0	323.31	8349400000	11	422	0.273494	0.660698	-0.344486	-0.681921	D5CM56	D5CM56_SIDLE Flavin prenyltransferase UbiX OS=Sideroxydans lithotrophicus (strain ES-1) OX=580332	ubiX
24.5734	24.6684	23.6061	23.099	23.7256	23.4345			10	10	10	43.4	43.4	43.4	31.635	0	323.31	4779100000	16	466	1.05419	0.285423	-0.862937	-2.24359	D5CM59	D5CM59_SIDLE Nucleotide-binding protein Slit_0432 OS=Sideroxydans lithotrophicus (strain ES-1) OX=580332	Slit_0432
25.7974	26.0578	25.5735	24.622	25.6188	24.3527			20	20	20	57.9	57.9	57.9	34.678	0	323.31	21310000000	20	1063	1.08442	0.27851	-0.945078	-2.30665	D5CM60	D5CM60_SIDLE HPr kinase/phosphorylase OS=Sideroxydans lithotrophicus (strain ES-1) OX=580332	hprK
25.6746	26.4093	25.0988	24.7142	25.3709	24.3448			8	8	8	53	53	53	16.626	0	323.31	12367000000	9	618	0.884084	0.33435	-0.917634	-1.89765	D5CM61	D5CM61_SIDLE Putative PTS IIA-like nitrogen-regulatory protein PtsN OS=Sideroxydans lithotrophicus (strain ES-1) OX=580332	Slit_0434
27.4548	29.1301	27.4728	27.0405	28.3648	27.7184			5	5	5	51.4	51.4	51.4	12.098	0	102.97	16149000000	5	311	0.175027	0.773805	-0.311314	-0.46168	D5CM62	D5CM62_SIDLE Sigma 54 modulation protein/ribosomal protein S30EA OS=Sideroxydans lithotrophicus (strain ES-1) OX=580332	Slit_0435
25.356	25.9762	25.5267	24.2049	25.23	23.9734			18	18	18	49.2	49.2	49.2	53.779	0	323.31	14549000000	22	815	1.26082	0.2487	-1.15022	-2.68661	D5CM63	D5CM63_SIDLE RNA polymerase sigma-54 factor OS=Sideroxydans lithotrophicus (strain ES-1) OX=580332	Slit_0436
25.9148	26.0409	25.2446	24.3348	25.3526	24.4136			15	15	15	66.2	66.2	66.2	26.625	0	323.31	19743000000	14	715	1.18507	0.256045	-1.03307	-2.52078	D5CM64	D5CM64_SIDLE ABC transporter related protein OS=Sideroxydans lithotrophicus (strain ES-1) OX=580332	Slit_0437
24.2535	25.3572	23.7278	24.1755	25.3844	23.9858			11	11	11	59.5	59.5	59.5	21.535	0	140.14	4149000000	12	244	0.0360144	0.941883	0.0691236	0.106358	D5CM65	D5CM65_SIDLE Lipopolysaccharide export system protein LptA OS=Sideroxydans lithotrophicus (strain ES-1) OX=580332	lptA
21.3417	22.5479	22.8682	21.0492	22.8151	22.1987			4	4	4	37.9	37.9	37.9	22.365	0	40.131	529880000	13	80	0.121539	0.834729	-0.231568	-0.332946	D5CM66	D5CM66_SIDLE Uncharacterized protein OS=Sideroxydans lithotrophicus (strain ES-1) OX=580332	Slit_0439
25.0338	24.0145	23.0049	19.5544	23.6509	22.7786			8	8	8	59.5	59.5	59.5	18.666	0	146.95	5519600000	10	240	0.66636	0.399321	-2.02314	-1.46965	D5CM67	D5CM67_SIDLE 3-deoxy-D-manno-octulosonate 8-phosphate phosphatase KdsC OS=Sideroxydans lithotrophicus (strain ES-1) OX=580332	Slit_0440
26.2998	26.3473	25.9115	25.2283	26.091	25.3785			20	20	20	52.4	52.4	52.4	37.419	0	322.53	34792000000	17	1264	0.969325	0.314968	-0.620263	-2.06927	D5CM68	D5CM68_SIDLE KpsF/GutQ family protein OS=Sideroxydans lithotrophicus (strain ES-1) OX=580332	Slit_0441
24.7031	23.7869	23.3691	23.0568	25.0583	24.4548			17	17	17	28.2	28.2	28.2	72.511	0	262.75	7685100000	26	380	0.121526	0.834265	0.236955	0.332914	D5CM69	D5CM69_SIDLE Sodium/hydrogen exchanger OS=Sideroxydans lithotrophicus (strain ES-1) OX=580332	Slit_0442
29.6339	29.8262	29.4667	29.5906	30.2302	28.8976			9	9	9	48.5	48.5	48.5	24.02	0	323.31	148410000000	9	1795	0.0604105	0.914828	-0.0694459	-0.174239	D5CM70	D5CM70_SIDLE Uncharacterized protein OS=Sideroxydans lithotrophicus (strain ES-1) OX=580332	Slit_0443
23.0648	24.0007	22.2363	22.6483	22.4329	22.6098			12	12	11	26.9	26.9	25.6	63.289	0	111.33	2032600000	17	161	0.449625	0.51224	-0.536923	-1.04474	D5CM71	D5CM71_SIDLE ATP-binding region ATPase domain protein OS=Sideroxydans lithotrophicus (strain ES-1) OX=580332	Slit_0444
24.1394	23.9671	22.0819	22.6794	23.2737	22.3471			46	46	46	43.3	43.3	43.3	164.65	0	273.8	5289000000	80	565	0.3696	0.566627	-0.629386	-0.883287	D5CM72	D5CM72_SIDLE ATP-dependent helicase HrpA OS=Sideroxydans lithotrophicus (strain ES-1) OX=580332	Slit_0445
24.7331	23.9641	24.4052	23.0051	22.2069	23.0019			17	17	17	41.8	41.8	41.8	54.645	0	103.52	4670300000	23	415	2.03155	0.14875	-1.6295	-4.70131	D5CM73	D5CM73_SIDLE Probable malate:quinone oxidoreductase OS=Sideroxydans lithotrophicus (strain ES-1) OX=580332	mqo
23.7779	22.1314	20.6337	23.4169	24.0561	22.4428			7	7	7	33.4	33.4	33.4	43.855	0	103.13	2385100000	19	227	0.477494	0.494832	1.12428	1.10009	D5CM74	D5CM74_SIDLE 3-oxoacyl-[acyl-carrier-protein] synthase 2 OS=Sideroxydans lithotrophicus (strain ES-1) OX=580332	Slit_0447
23.4769	24.467	24.4458	22.5799	21.2892	21.2563			4	4	4	43.9	43.9	43.9	9.2405	0	41.793	1444300000	3	113	1.94772	0.148316	-2.42141	-4.44626	D5CM75	D5CM75_SIDLE Phosphopantetheine-binding protein OS=Sideroxydans lithotrophicus (strain ES-1) OX=580332	Slit_0448
22.0348	23.1257	20.6971	23.8298	23.4666	23.8302			6	6	6	39.1	39.1	39.1	30.472	0	44.415	1271600000	9	112	1.15888	0.260609	1.75631	2.46442	D5CM76	D5CM76_SIDLE Alpha/beta hydrolase fold protein OS=Sideroxydans lithotrophicus (strain ES-1) OX=580332	Slit_0449
23.5298	23.681	22.79	22.3231	23.3331	21.693			20	20	20	41.3	41.3	41.3	81.876	0	323.31	4805900000	36	426	0.734836	0.379402	-0.883876	-1.60323	D5CM77	D5CM77_SIDLE Malate dehydrogenase (Oxaloacetate-decarboxylating) (NADP(+))., Phosphate acetyltransferase OS=Sideroxydans lithotrophicus (strain ES-1) OX=580332	Slit_0450
24.2541	24.2831	24.5986	24.2397	24.4032	20.4813			2	2	2	41.8	41.8	41.8	8.6118	0	71.642	1204900000	4	123	0.447283	0.514345	-1.33717	-1.04007	D5CM78	D5CM78_SIDLE Uncharacterized protein OS=Sideroxydans lithotrophicus (strain ES-1) OX=580332	Slit_0451
22.5093	22.7226	22.6123	22.2849	23.4007	23.0722			10	10	10	25.2	25.2	25.2	43.925	0	22.552	2236900000	19	204	0.379968	0.560904	0.30455	0.90446	D5CM79	D5CM79_SIDLE Patatin OS=Sideroxydans lithotrophicus (strain ES-1) OX=580332	Slit_0452
21.1469	21.9971	21.7744	21.3487	22.9975	21.284			6	6	6	27.9	27.9	27.9	35.073	0	16.808	384850000	19	97	0.142921	0.813404	0.237298	0.385369	D5CM80	D5CM80_SIDLE Bifunctional ligase/repressor BirA OS=Sideroxydans lithotrophicus (strain ES-1) OX=580332	birA
23.1226	22.2724	21.8582	21.1453	21.9685	21.3095			9	9	9	40	40	40	25.583	0	323.31	1696400000	10	119	0.984347	0.308079	-0.943289	-2.09986	D5CM81	D5CM81_SIDLE Type III pantothenate kinase OS=Sideroxydans lithotrophicus (strain ES-1) OX=580332	coaX
24.0458	24.693	23.75	23.3049	24.4769	24.0098			12	12	12	46.8	46.8	46.8	28.613	0	117.07	3983000000	10	231	0.203883	0.734173	-0.232366	-0.528147	D5CM82	D5CM82_SIDLE Sporulation domain protein OS=Sideroxydans lithotrophicus (strain ES-1) OX=580332	Slit_0455
24.2724	24.9515	23.5717	22.7891	23.2595	22.0366			9	9	9	22.9	22.9	22.9	49.352	0.00045517	4.7834	837630000	25	108	1.37211	0.227376	-1.57016	-2.93852	D5CM85	D5CM85_SIDLE tRNA-2-methylthio-N(6)-dimethylallyladenosine synthase OS=Sideroxydans lithotrophicus (strain ES-1) OX=580332	miaB
25.5208	24.6416	24.2888	22.9597	24.17	23.0184			12	12	12	53.6	53.6	53.6	35.43	0	323.31	6588800000	18	522	1.25151	0.247267	-1.43436	-2.66601	D5CM86	D5CM86_SIDLE PhoH family protein OS=Sideroxydans lithotrophicus (strain ES-1) OX=580332	Slit_0459
24.5694	24.8309	23.9915	22.4192	23.8823	23.0417			14	14	14	61.3	61.3	61.3	32.071	0	323.31	16165000000	15	747	1.28827	0.246066	-1.34954	-2.7478	D5CM88	D5CM88_SIDLE CBS domain containing protein OS=Sideroxydans lithotrophicus (strain ES-1) OX=580332	Slit_0461
24.2903	24.7171	24.272	24.3949	25.0852	24.3335			13	13	13	65.4	65.4	65.4	27.217	0	323.31	8816600000	15	485	0.250815	0.686677	0.178073	0.632712	D5CM90	D5CM90_SIDLE RNA-binding S4 domain protein OS=Sideroxydans lithotrophicus (strain ES-1) OX=580332	Slit_0463
24.758	25.7865	25.0901	24.9643	25.564	24.6918			8	8	8	82.8	82.8	82.8	17.227	0	155.85	5626000000	7	275	0.127356	0.830648	-0.138155	-0.347347	D5CM92	D5CM92_SIDLE Putative transcriptional regulator, Crp/Fnr family OS=Sideroxydans lithotrophicus (strain ES-1) OX=580332	Slit_0465
23.9125	23.1508	23.465	22.9441	23.4103	22.8537			10	10	10	29.8	29.8	29.8	53.953	0	77.451	2878700000	13	208	0.717729	0.383392	-0.440077	-1.56981	D5CM93	D5CM93_SIDLE Apolipoprotein N-acyltransferase OS=Sideroxydans lithotrophicus (strain ES-1) OX=580332	lnt
25.539	26.72	25.7036	25.6187	26.4129	25.843			15	15	15	52.8	52.8	52.8	36.117	0	323.31	22572000000	19	876	0.0223503	0.962811	-0.0293535	-0.0669448	D5CM95	D5CM95_SIDLE Glycine--tRNA ligase alpha subunit OS=Sideroxydans lithotrophicus (strain ES-1) OX=580332	glyQ
26.1829	26.9468	26.1039	25.9066	26.5038	25.5984			49	49	49	70.8	70.8	70.8	79.599	0	323.31	55137000000	41	2798	0.467405	0.50027	-0.408257	-1.0801	D5CM96	D5CM96_SIDLE Glycine--tRNA ligase beta subunit OS=Sideroxydans lithotrophicus (strain ES-1) OX=580332	glyS
25.8593	26.0778	25.8754	24.7264	25.8618	25.1031			11	11	11	65.5	65.5	65.5	19.016	0	190.28	14234000000	12	567	0.970843	0.314688	-0.707094	-2.07236	D5CM97	D5CM97_SIDLE D,D-heptose 1,7-bisphosphate phosphatase OS=Sideroxydans lithotrophicus (strain ES-1) OX=580332	Slit_0470
24.6045	24.529	24.4022	23.4389	24.024	22.9346			3	3	3	19.7	19.7	19.7	26.577	0	213.5	3324300000	11	153	1.51007	0.203025	-1.04605	-3.26625	D5CM98	D5CM98_SIDLE Phospholipid/glycerol acyltransferase OS=Sideroxydans lithotrophicus (strain ES-1) OX=580332	Slit_0471
23.9345	22.1043	22.1998	19.5705	22.4951	21.6316			4	4	4	50.5	50.5	50.5	11.412	0	105.35	488780000	6	78	0.650725	0.401099	-1.51379	-1.4392	D5CMA0	D5CMA0_SIDLE Iron-sulfur cluster assembly protein CyaY OS=Sideroxydans lithotrophicus (strain ES-1) OX=580332	cyaY
22.9181	20.9574	21.0047	21.5647	22.3689	21.7327			12	12	12	37	37	37	47.927	0	117.99	1263600000	24	144	0.140442	0.815695	0.26203	0.379361	D5CMA1	D5CMA1_SIDLE Frataxin family protein OS=Sideroxydans lithotrophicus (strain ES-1) OX=580332	Slit_0474
25.6295	25.9711	25.6749	25.4168	25.9702	25.2206			24	24	24	68.8	68.8	68.8	46.858	0	323.31	20349000000	31	1269	0.375478	0.562055	-0.222644	-0.895301	D5CMA2	D5CMA2_SIDLE Diaminopimelate decarboxylase OS=Sideroxydans lithotrophicus (strain ES-1) OX=580332	lysA
24.1145	24.6777	23.9966	23.5082	24.2128	23.1032			12	12	12	57.9	57.9	57.9	32.569	0	146.68	6943300000	20	386	0.781685	0.36935	-0.654868	-1.69503	D5CMA4	D5CMA4_SIDLE Putative signal transduction protein OS=Sideroxydans lithotrophicus (strain ES-1) OX=580332	Slit_0477
23.5179	24.4668	23.6283	20.5027	23.0434	21.6367			18	17	17	26.8	25.8	25.8	85.46	0	94.94	3716300000	37	293	1.26731	0.249245	-2.14339	-2.70102	D5CMA5	D5CMA5_SIDLE Diguanylate cyclase/phosphodiesterase with PAS/PAC sensor(S) OS=Sideroxydans lithotrophicus (strain ES-1) OX=580332	Slit_0478
24.0078	24.2731	24.0139	23.1711	23.9107	22.7693			22	22	22	50.2	50.2	50.2	54.34	0	209.24	5084600000	23	427	1.10866	0.270271	-0.814543	-2.35761	D5CMA6	D5CMA6_SIDLE Magnesium transporter MgtE OS=Sideroxydans lithotrophicus (strain ES-1) OX=580332	Slit_0479
24.4164	24.9406	24.7027	24.2197	24.5992	23.9134			18	18	18	44	44	44	51.113	0	323.31	9474900000	23	671	0.821035	0.351577	-0.442452	-1.77252	D5CMA7	D5CMA7_SIDLE Mg2 transporter protein CorA family protein OS=Sideroxydans lithotrophicus (strain ES-1) OX=580332	Slit_0480
23.6933	24.6844	23.5567	22.9497	24.0769	23.7127			7	7	7	30.3	30.3	30.3	26.542	0	78.846	2952900000	12	210	0.338414	0.595279	-0.398355	-0.819029	D5CMA8	D5CMA8_SIDLE Biosynthetic peptidoglycan transglycosylase OS=Sideroxydans lithotrophicus (strain ES-1) OX=580332	mtgA
24.0434	24.2436	23.6395	23.4241	23.7886	23.4568			10	10	10	45.1	45.1	45.1	28.977	0	96.66	5284200000	15	360	0.921664	0.326753	-0.419057	-1.97293	D5CMA9	D5CMA9_SIDLE Shikimate dehydrogenase (NADP(+)) OS=Sideroxydans lithotrophicus (strain ES-1) OX=580332	aroE
22.9351	22.5302	20.9531	23.016	23.6076	22.4445			8	8	8	27	27	27	50.034	0	228.16	1937700000	20	189	0.567589	0.443188	0.883253	1.27713	D5CMB0	D5CMB0_SIDLE Histidine kinase OS=Sideroxydans lithotrophicus (strain ES-1) OX=580332	Slit_0483
21.645	19.8914	21.1763	22.8222	23.324	22.871			7	7	7	41.7	41.7	41.7	26.96	0	30.776	1098700000	11	76	1.73191	0.173143	2.10153	3.83497	D5CMB1	D5CMB1_SIDLE Two component transcriptional regulator, winged helix family OS=Sideroxydans lithotrophicus (strain ES-1) OX=580332	Slit_0484
22.8222	24.6145	23.7196	27.2252	27.6188	27.578			11	11	11	57.1	57.1	57.1	17.771	0	209.67	8275200000	9	337	2.6719	0.105548	3.75519	7.05511	D5CMB2	D5CMB2_SIDLE Uncharacterized protein OS=Sideroxydans lithotrophicus (strain ES-1) OX=580332	Slit_0485
23.62	23.418	22.6417	22.6783	23.643	22.546			11	11	11	38.6	38.6	38.6	40.295	0	103.62	3797600000	17	470	0.23287	0.704838	-0.270817	-0.593195	D5CMB3	D5CMB3_SIDLE Uncharacterized protein OS=Sideroxydans lithotrophicus (strain ES-1) OX=580332	Slit_0487
22.1059	22.7175	20.8032	20.9289	23.4324	21.8622			2	2	2	8.9	8.9	8.9	26.466	0.00089087	3.5641	236470000	6	27	0.075762	0.8898	0.19894	0.2155	D5CMB5	D5CMB5_SIDLE General secretion pathway protein N OS=Sideroxydans lithotrophicus (strain ES-1) OX=580332	Slit_0489
22.3026	23.3582	20.4642	22.675	23.2755	22.1044			7	7	7	58.7	58.7	58.7	18.269	0	50.109	1733900000	10	184	0.284904	0.649152	0.643284	0.706398	D5CMB6	D5CMB6_SIDLE General secretion pathway M protein OS=Sideroxydans lithotrophicus (strain ES-1) OX=580332	Slit_0490
23.5034	24.82	23.6495	23.5431	24.7115	23.9308			18	18	18	44	44	44	43.616	0	323.31	7290800000	23	450	0.044787	0.93096	0.070811	0.131116	D5CMB7	D5CMB7_SIDLE General secretion pathway L OS=Sideroxydans lithotrophicus (strain ES-1) OX=580332	Slit_0491
21.7283	22.9834	21.9768	22.0122	23.5942	22.4452			8	8	8	66.4	66.4	66.4	15.956	0	222.38	1825700000	7	181	0.303981	0.630585	0.454367	0.746938	D5CMC2	D5CMC2_SIDLE Type II secretion system core protein G OS=Sideroxydans lithotrophicus (strain ES-1) OX=580332	Slit_0496
27.772	27.9861	27.0883	26.0972	27.1012	26.4697			33	33	33	69.4	69.4	69.4	50.572	0	323.31	95950000000	25	2026	1.24679	0.246992	-1.05948	-2.65558	D5CMC3	D5CMC3_SIDLE Peptidase M16 domain protein OS=Sideroxydans lithotrophicus (strain ES-1) OX=580332	Slit_2368
24.3322	23.561	23.5327	23.0831	23.4554	22.6857			13	13	13	58.1	58.1	58.1	33.396	0	122.45	3931600000	22	329	1.00233	0.306	-0.733916	-2.13662	D5CMC4	D5CMC4_SIDLE Signal recognition particle receptor FtsY OS=Sideroxydans lithotrophicus (strain ES-1) OX=580332	ftsY
23.734	24.8967	24.4591	23.5783	24.6253	23.67			6	6	6	43.6	43.6	43.6	24.69	0	184.65	3226200000	11	79	0.353786	0.581627	-0.405384	-0.850815	D5CMC5	D5CMC5_SIDLE Cell division ATP-binding protein FtsE OS=Sideroxydans lithotrophicus (strain ES-1) OX=580332	ftsE
24.412	23.1754	21.4189	21.3181	23.7771	21.7755			10	10	10	55.6	55.6	55.6	17.406	0	17.708	1626400000	8	197	0.244409	0.69467	-0.711911	-0.618665	D5CMC7	D5CMC7_SIDLE Hemerythrin-like metal-binding protein OS=Sideroxydans lithotrophicus (strain ES-1) OX=580332	Slit_2372
23.7041	23.5787	23.9214	23.4214	24.6738	23.3023			10	10	10	63.8	63.8	63.8	16.855	0	70.2	2987400000	10	343	0.0491137	0.925354	0.0644239	0.143179	D5CMC8	D5CMC8_SIDLE Transcriptional regulator, BadM/Rrf2 family OS=Sideroxydans lithotrophicus (strain ES-1) OX=580332	Slit_2373
23.9823	24.3213	23.2181	24.7848	25.7145	25.2242			6	6	5	46.3	46.3	46.3	13.154	0	156.77	6957600000	4	381	1.52987	0.200772	1.40059	3.31483	D5CMC9	D5CMC9_SIDLE Group 1 truncated hemoglobin OS=Sideroxydans lithotrophicus (strain ES-1) OX=580332	Slit_2374
23.1597	21.4483	19.9025	21.7335	23.2009	21.8655			8	8	8	53.4	53.4	53.4	17.124	0	22.924	979760000	10	135	0.294157	0.639907	0.763121	0.726119	D5CMD2	D5CMD2_SIDLE CZB domain-containing protein OS=Sideroxydans lithotrophicus (strain ES-1) OX=580332	Slit_2377
25.9526	25.9802	25.6804	25.2012	25.8746	24.9441			20	20	20	55.8	55.8	55.8	48.702	0	323.31	24869000000	21	812	0.839944	0.34726	-0.531089	-1.80991	D5CMD3	D5CMD3_SIDLE Peptidase U62 modulator of DNA gyrase OS=Sideroxydans lithotrophicus (strain ES-1) OX=580332	Slit_2378
26.2435	25.9542	25.6631	24.9084	25.6866	24.5856			15	15	15	66.5	66.5	66.5	20.254	0	229.64	13625000000	11	489	1.14415	0.260509	-0.89339	-2.43291	D5CMD4	D5CMD4_SIDLE UPF0307 protein Slit_2379 OS=Sideroxydans lithotrophicus (strain ES-1) OX=580332	Slit_2379
25.9423	26.1089	25.4968	25.2156	25.8451	25.1823			11	11	11	45.9	45.9	45.9	19.319	0	321.98	11158000000	10	708	0.701968	0.388128	-0.434954	-1.53905	D5CMD5	D5CMD5_SIDLE Putative PAS/PAC sensor protein OS=Sideroxydans lithotrophicus (strain ES-1) OX=580332	Slit_2381
23.892	22.7211	22.3506	21.7061	22.5308	22.0053			5	5	5	38.9	38.9	38.9	25.142	0	105.15	1303700000	13	99	0.801239	0.357187	-0.907187	-1.73348	D5CMD6	D5CMD6_SIDLE Carboxylesterase OS=Sideroxydans lithotrophicus (strain ES-1) OX=580332	Slit_2382
25.2485	26.0151	25.6316	24.6372	25.4932	24.0154			24	24	24	55.7	55.7	55.7	56.554	0	323.31	19149000000	27	1034	0.885624	0.333283	-0.916477	-1.90073	D5CMD7	D5CMD7_SIDLE Uncharacterized protein OS=Sideroxydans lithotrophicus (strain ES-1) OX=580332	Slit_2383
22.4088	21.0781	21.4446	19.9915	23.6696	22.9863			6	6	6	49.4	49.4	49.4	28.39	0.00046382	6.24	2968500000	9	30	0.18192	0.764395	0.571924	0.477726	D5CMD9	D5CMD9_SIDLE Aspartate/glutamate leucyltransferase OS=Sideroxydans lithotrophicus (strain ES-1) OX=580332	bpt
24.2249	25.4048	24.2701	23.5431	24.7235	23.7411			19	19	19	59.3	59.3	59.3	36.661	0	323.31	7681700000	23	595	0.521696	0.464817	-0.630706	-1.18724	D5CME1	D5CME1_SIDLE Dihydroorotate dehydrogenase (quinone) OS=Sideroxydans lithotrophicus (strain ES-1) OX=580332	pyrD
21.4317	26.6228	25.7307	20.917	21.1237	25.6545			1	1	1	5.8	5.8	5.8	20.29	0.0038743	1.9549	784540000	5	24	0.383514	0.558817	-2.02997	-0.911683	D5CME5	D5CME5_SIDLE Ion-translocating oxidoreductase complex subunit A OS=Sideroxydans lithotrophicus (strain ES-1) OX=580332	rnfA
25.5212	24.9724	24.4516	21.374	24.063	23.1822			5	5	5	33.7	33.7	33.7	19.327	0	17.34	4271500000	9	213	1.16705	0.259252	-2.10866	-2.48194	D5CME6	D5CME6_SIDLE Ion-translocating oxidoreductase complex subunit B OS=Sideroxydans lithotrophicus (strain ES-1) OX=580332	rnfB
25.3309	25.352	24.8397	24.6119	25.5694	24.9169			12	12	12	27	27	27	61.427	0	323.31	14496000000	26	639	0.161945	0.788647	-0.141467	-0.430909	D5CME7	D5CME7_SIDLE Ion-translocating oxidoreductase complex subunit C OS=Sideroxydans lithotrophicus (strain ES-1) OX=580332	rnfC
21.6865	23.2235	22.1498	20.4964	21.1423	20.1315			2	2	2	5.8	5.8	5.8	36.886	0.002627	2.6113	207310000	7	35	1.50289	0.200392	-1.76319	-3.24875	D5CME8	D5CME8_SIDLE Ion-translocating oxidoreductase complex subunit D OS=Sideroxydans lithotrophicus (strain ES-1) OX=580332	rnfD
24.4067	23.7126	23.1473	22.045	23.0516	19.3941			10	10	10	37.2	37.2	37.2	23.436	0	107.96	4372500000	8	184	0.917208	0.327804	-2.25858	-1.96398	D5CME9	D5CME9_SIDLE Ion-translocating oxidoreductase complex subunit G OS=Sideroxydans lithotrophicus (strain ES-1) OX=580332	rnfG
20.7201	21.8599	20.8996	22.2051	22.9703	22.8367			4	4	4	22.1	22.1	22.1	24.757	0	20.052	282000000	9	19	1.62435	0.18451	1.51081	3.55232	D5CMF0	D5CMF0_SIDLE Ion-translocating oxidoreductase complex subunit E OS=Sideroxydans lithotrophicus (strain ES-1) OX=580332	rnfE
23.8554	22.4625	23.7253	23.1999	24.1437	23.3092			9	9	9	35.2	35.2	35.2	23.672	0	23.936	2471700000	13	209	0.140689	0.815642	0.203253	0.379961	D5CMF1	D5CMF1_SIDLE Endonuclease III OS=Sideroxydans lithotrophicus (strain ES-1) OX=580332	nth
24.3085	24.6228	23.3861	20.3677	22.7227	22.0039			8	8	8	56.8	56.8	56.8	19.109	0	210.22	3785400000	9	232	1.41978	0.219733	-2.4077	-3.04973	D5CMF3	D5CMF3_SIDLE Corrinoid adenosyltransferase OS=Sideroxydans lithotrophicus (strain ES-1) OX=580332	Slit_2399
25.2841	26.4882	25.6768	24.7517	25.8785	24.6772			8	8	8	32.1	32.1	32.1	23.573	0	109.23	15414000000	11	708	0.60856	0.423048	-0.713858	-1.35707	D5CMF5	D5CMF5_SIDLE Phosphatidylserine decarboxylase proenzyme OS=Sideroxydans lithotrophicus (strain ES-1) OX=580332	psd
29.2624	29.8005	29.3062	28.7905	29.3466	28.3312			27	27	27	90.2	90.2	90.2	36.449	0	323.31	320730000000	20	4825	0.865627	0.33939	-0.633628	-1.86088	D5CMF6	D5CMF6_SIDLE Ketol-acid reductoisomerase (NADP(+)) OS=Sideroxydans lithotrophicus (strain ES-1) OX=580332	ilvC
27.1709	26.4705	26.1334	25.1879	26.4338	25.4364			14	14	14	75.5	75.5	75.5	18.088	0	323.31	48429000000	9	1744	0.862682	0.340373	-0.905579	-1.85502	D5CMF7	D5CMF7_SIDLE Acetolactate synthase OS=Sideroxydans lithotrophicus (strain ES-1) OX=580332	Slit_2403
26.8269	27.1853	26.6523	25.8121	26.6934	25.5031			32	32	32	53	53	53	62.002	0	323.31	89172000000	29	2354	1.068	0.283896	-0.885283	-2.27233	D5CMF8	D5CMF8_SIDLE Acetolactate synthase OS=Sideroxydans lithotrophicus (strain ES-1) OX=580332	Slit_2404
24.5176	23.3605	23.4002	21.1794	23.2761	22.4723			1	1	1	12	12	12	15.022	0.00047192	7.5225	1325500000	5	90	0.943586	0.320725	-1.45015	-2.01712	D5CMG1	D5CMG1_SIDLE Uncharacterized protein OS=Sideroxydans lithotrophicus (strain ES-1) OX=580332	Slit_2407
22.2988	21.9439	20.2757	20.831	22.2563	21.6284			5	5	5	10.3	10.3	10.3	40.762	0.00046232	6.1501	280270000	11	30	0.0295932	0.953223	0.0657762	0.0879698	D5CMG2	D5CMG2_SIDLE Permease YjgP/YjgQ family protein OS=Sideroxydans lithotrophicus (strain ES-1) OX=580332	Slit_2408
21.2851	24.2201	20.6119	22.78	23.6114	23.5996			6	6	6	11.9	11.9	11.9	42.33	0	16.667	869350000	18	74	0.493316	0.48211	1.29131	1.13137	D5CMG3	D5CMG3_SIDLE Lipopolysaccharide export system permease protein LptF OS=Sideroxydans lithotrophicus (strain ES-1) OX=580332	Slit_2409
28.2914	28.4913	28.0259	27.6132	28.3423	27.3681			36	36	36	71.7	71.7	71.7	52.104	0	323.31	114500000000	30	3145	0.700689	0.388367	-0.494954	-1.53656	D5CMG4	D5CMG4_SIDLE Probable cytosol aminopeptidase OS=Sideroxydans lithotrophicus (strain ES-1) OX=580332	pepA
22.1106	23.5532	22.3537	19.6308	23.1197	22.3851			2	2	2	18	18	18	16.041	0.00047687	8.4751	104930000	6	29	0.345685	0.588963	-0.960642	-0.834091	D5CMG5	D5CMG5_SIDLE DNA polymerase III chi subunit HolC OS=Sideroxydans lithotrophicus (strain ES-1) OX=580332	Slit_2411
22.3526	22.5419	22.0352	21.5427	22.3481	20.0063			4	4	4	70	70	70	11.105	0	43.177	400620000	4	69	0.650479	0.400785	-1.01088	-1.43872	D5CMG6	D5CMG6_SIDLE Uncharacterized protein OS=Sideroxydans lithotrophicus (strain ES-1) OX=580332	Slit_2412
25.5519	26.1046	25.3378	24.9386	25.7374	24.957			44	44	44	53.8	53.8	53.8	107.11	0	323.31	38480000000	49	1747	0.580244	0.434932	-0.453756	-1.30184	D5CMG7	D5CMG7_SIDLE Valine--tRNA ligase OS=Sideroxydans lithotrophicus (strain ES-1) OX=580332	valS
22.4832	24.4083	23.023	22.7111	23.4957	21.3689			3	3	3	26.9	26.9	26.9	8.3906	0	13.241	1022000000	5	72	0.388819	0.555074	-0.779622	-0.922468	D5CMG8	D5CMG8_SIDLE SirA family protein OS=Sideroxydans lithotrophicus (strain ES-1) OX=580332	Slit_2414
24.3765	23.6159	20.8259	19.2562	21.4407	21.5231			1	1	1	21	21	21	10.965	0	38.535	277390000	5	37	0.773568	0.370319	-2.19948	-1.67909	D5CMG9	D5CMG9_SIDLE Rhodanese domain protein OS=Sideroxydans lithotrophicus (strain ES-1) OX=580332	Slit_2415
23.8953	24.3051	23.9315	23.0029	23.9319	22.587			21	21	21	68.8	68.8	68.8	48.777	0	323.31	14022000000	23	745	0.973887	0.31343	-0.870015	-2.07855	D5CMH0	D5CMH0_SIDLE Non-specific serine/threonine protein kinase OS=Sideroxydans lithotrophicus (strain ES-1) OX=580332	Slit_2416
25.6302	25.9721	25.5962	25.0506	25.8053	25.0945			22	22	22	58.3	58.3	58.3	52.977	0	323.31	45418000000	25	1288	0.695802	0.389702	-0.416055	-1.52703	D5CMH1	D5CMH1_SIDLE Peptidase M48 Ste24p OS=Sideroxydans lithotrophicus (strain ES-1) OX=580332	Slit_2417
22.3273	22.8439	22.4971	22.1092	22.8897	22.437			9	9	9	35.2	35.2	35.2	36.725	0	103.15	1791000000	13	139	0.102222	0.859437	-0.0775032	-0.284323	D5CMH3	D5CMH3_SIDLE Hydrogenase expression/formation protein HypE OS=Sideroxydans lithotrophicus (strain ES-1) OX=580332	Slit_2419
23.2838	23.4561	22.6154	22.866	24.1118	23.5516			8	8	8	25.4	25.4	25.4	40.401	0	13.077	1395800000	16	195	0.370477	0.565941	0.391347	0.885081	D5CMH4	D5CMH4_SIDLE Hydrogenase maturation factor OS=Sideroxydans lithotrophicus (strain ES-1) OX=580332	Slit_2421
22.9439	23.2271	21.2373	22.6278	23.4358	22.8682			18	18	18	33.1	33.1	33.1	83.093	0	47.186	2989400000	30	213	0.311372	0.622612	0.50786	0.762524	D5CMH6	D5CMH6_SIDLE Carbamoyltransferase HypF OS=Sideroxydans lithotrophicus (strain ES-1) OX=580332	Slit_2423
20.9564	24.0176	21.7969	23.2205	24.4287	23.8225			7	7	7	34.9	34.9	34.9	31.901	0	114.17	2916800000	14	229	0.734742	0.379115	1.56697	1.60305	D5CMH7	D5CMH7_SIDLE Hydrogenase accessory protein HypB OS=Sideroxydans lithotrophicus (strain ES-1) OX=580332	Slit_2424
22.1817	20.3547	21.2732	20.5507	21.0412	20.6878			12	12	12	50	50	50	39.272	0	122.11	1231900000	22	279	0.393378	0.550715	-0.509903	-0.931721	D5CMH9	D5CMH9_SIDLE Putative hydrogenase expression/formation protein HupK OS=Sideroxydans lithotrophicus (strain ES-1) OX=580332	Slit_2426
26.7528	27.5406	26.9272	27.3086	28.3189	27.4373			31	28	27	62.9	59.8	56.2	58.184	0	323.31	98652000000	24	2845	0.706133	0.385835	0.614742	1.54718	D5CMI0	D5CMI0_SIDLE Methyl-accepting chemotaxis sensory transducer OS=Sideroxydans lithotrophicus (strain ES-1) OX=580332	Slit_2427
23.6976	22.8377	22.2506	20.8652	24.2249	20.773			6	6	6	53.9	53.9	53.9	17.287	0	41.908	688860000	8	59	0.331498	0.600465	-0.974286	-0.804652	D5CMI2	D5CMI2_SIDLE TerB domain-containing protein OS=Sideroxydans lithotrophicus (strain ES-1) OX=580332	Slit_2429
24.4317	24.4061	23.4786	21.2315	20.999	21.4276			15	15	15	48.2	48.2	48.2	37.829	0	323.31	4362300000	22	412	2.99057	0.0709474	-2.88614	-8.56161	D5CMI4	D5CMI4_SIDLE Filamentation induced by cAMP protein Fic OS=Sideroxydans lithotrophicus (strain ES-1) OX=580332	Slit_2431
24.0315	22.1411	21.2895	20.7457	22.2442	22.1179			7	7	7	26.1	26.1	26.1	51.828	0	214.4	2120700000	17	123	0.345333	0.58931	-0.784761	-0.833364	D5CMI7	D5CMI7_SIDLE PLD phosphodiesterase domain-containing protein OS=Sideroxydans lithotrophicus (strain ES-1) OX=580332	Slit_2434
24.313	24.2714	22.5064	23.8718	24.2255	23.028			50	50	50	50.1	50.1	50.1	125.25	0	323.31	12996000000	58	1008	0.00543917	0.990667	0.0115058	0.0165957	D5CMI8	D5CMI8_SIDLE Type I restriction enzyme R Protein OS=Sideroxydans lithotrophicus (strain ES-1) OX=580332	Slit_2435
21.7087	21.394	21.6213	23.3009	21.261	20.0397			15	15	15	57.3	57.3	57.3	47.683	0	122.46	2577200000	22	208	0.0141243	0.975282	-0.0407988	-0.0426818	D5CMI9	D5CMI9_SIDLE Restriction modification system DNA specificity domain protein OS=Sideroxydans lithotrophicus (strain ES-1) OX=580332	Slit_2436
24.6443	24.9147	24.2255	23.3488	24.5384	23.9234			34	34	34	53	53	53	78.091	0	323.31	10610000000	37	883	0.76093	0.371047	-0.657953	-1.65431	D5CMJ0	D5CMJ0_SIDLE Site-specific DNA-methyltransferase (adenine-specific) OS=Sideroxydans lithotrophicus (strain ES-1) OX=580332	Slit_2437
23.1665	22.7362	22.624	22.0493	22.779	21.3576			12	12	12	48.4	48.4	48.4	41.537	0	83.677	3467700000	23	194	0.816544	0.354028	-0.780258	-1.76365	D5CMJ2	D5CMJ2_SIDLE Transcriptional regulator, XRE family OS=Sideroxydans lithotrophicus (strain ES-1) OX=580332	Slit_2439
23.0217	23.8671	23.047	23.1499	23.7779	22.9326			17	17	17	61.5	61.5	61.5	43.238	0	138.5	5209800000	24	507	0.0223444	0.962335	-0.0251611	-0.0669275	D5CMJ6	D5CMJ6_SIDLE Filamentation induced by cAMP protein Fic OS=Sideroxydans lithotrophicus (strain ES-1) OX=580332	Slit_2443
27.6062	28.0666	27.3114	26.3491	27.1515	26.1468			37	37	37	51.2	51.2	51.2	73.882	0	323.31	111410000000	29	3283	1.37589	0.227125	-1.11227	-2.94728	D5CMJ7	D5CMJ7_SIDLE RNA polymerase sigma factor RpoD OS=Sideroxydans lithotrophicus (strain ES-1) OX=580332	rpoD
23.9275	23.1932	22.2241	22.9053	23.2301	22.5661			11	11	11	25.3	25.3	25.3	63.803	0	35.304	4148800000	24	257	0.151162	0.800715	-0.214443	-0.405216	D5CMJ8	D5CMJ8_SIDLE DNA primase OS=Sideroxydans lithotrophicus (strain ES-1) OX=580332	dnaG
24.7903	25.9793	23.8259	18.0761	22.5669	23.5248			4	4	4	26.4	26.4	26.4	16.244	0	71.47	7999200000	4	235	0.905507	0.328933	-3.47592	-1.9405	D5CMJ9	D5CMJ9_SIDLE Uncharacterized protein OS=Sideroxydans lithotrophicus (strain ES-1) OX=580332	Slit_2446
27.7842	28.4095	28.1423	26.7166	27.2626	26.619			8	8	8	61.4	61.4	61.4	8.4358	0	245.23	23868000000	3	707	2.00328	0.144392	-1.24593	-4.61414	D5CMK0	D5CMK0_SIDLE 30S ribosomal protein S21 OS=Sideroxydans lithotrophicus (strain ES-1) OX=580332	rpsU
26.9882	27.2237	26.6432	25.1615	26.4765	25.2284			27	27	27	63.8	63.8	63.8	44.088	0	323.31	25076000000	23	1169	1.3521	0.228	-1.32956	-2.89247	D5CMK2	D5CMK2_SIDLE Tyrosine--tRNA ligase OS=Sideroxydans lithotrophicus (strain ES-1) OX=580332	tyrS
24.0627	24.9145	23.2673	20.1453	22.6354	21.1327			7	7	7	24.3	24.3	24.3	47.732	0	10.418	243040000	20	39	1.4853	0.199628	-2.77703	-3.20605	D5CMK3	D5CMK3_SIDLE Peptidase M23 OS=Sideroxydans lithotrophicus (strain ES-1) OX=580332	Slit_2450
21.4353	23.4761	21.9062	22.4016	23.6144	23.5241			11	11	11	53	53	53	39.545	0	142.11	3547400000	13	277	0.550279	0.450683	0.907485	1.24328	D5CMK4	D5CMK4_SIDLE Anhydro-N-acetylmuramic acid kinase OS=Sideroxydans lithotrophicus (strain ES-1) OX=580332	anmK
28.5278	27.5472	27.6128	25.5753	26.8076	26.1697			6	6	6	31	31	31	12.561	0	323.31	25049000000	4	616	1.64078	0.184209	-1.71176	-3.59461	D5CMK5	D5CMK5_SIDLE Putative iron-sulfur cluster insertion protein ErpA OS=Sideroxydans lithotrophicus (strain ES-1) OX=580332	erpA
24.7483	27.2508	26.1976	25.8492	26.5544	26.0136			7	7	7	52.2	52.2	52.2	14.315	0	159.91	19437000000	8	600	0.0327928	0.948198	0.0734577	0.0971611	D5CMK6	D5CMK6_SIDLE Uncharacterized protein OS=Sideroxydans lithotrophicus (strain ES-1) OX=580332	Slit_2453
24.7736	26.3163	24.9799	24.5388	25.2856	24.0657			12	12	12	55	55	55	28.824	0	323.31	15563000000	16	703	0.533861	0.459298	-0.726575	-1.21112	D5CMK7	D5CMK7_SIDLE Uncharacterized protein OS=Sideroxydans lithotrophicus (strain ES-1) OX=580332	Slit_2454
26.9981	26.0555	25.6742	24.7531	25.9352	25.0417			17	17	17	56.7	56.7	56.7	36.751	0	323.31	29398000000	18	1323	0.877113	0.334683	-0.999304	-1.88375	D5CMK8	D5CMK8_SIDLE N-acetyl-gamma-glutamyl-phosphate reductase OS=Sideroxydans lithotrophicus (strain ES-1) OX=580332	argC
30.8293	30.1793	29.7987	28.153	29.2088	28.2369			7	7	7	63.8	63.8	63.8	14.425	0	323.31	137280000000	7	1362	1.73063	0.172741	-1.7362	-3.83153	D5CMK9	D5CMK9_SIDLE 30S ribosomal protein S9 OS=Sideroxydans lithotrophicus (strain ES-1) OX=580332	rpsI
29.3328	29.7849	29.1907	28.179	29.1848	28.2174			13	13	13	70.3	70.3	70.3	16.262	0	323.31	106310000000	6	1675	1.14114	0.260788	-0.909068	-2.4265	D5CML0	D5CML0_SIDLE 50S ribosomal protein L13 OS=Sideroxydans lithotrophicus (strain ES-1) OX=580332	rplM
23.2483	23.5241	23.2234	22.3471	23.6199	22.3359			16	16	16	48.7	48.7	48.7	57.595	0	142.48	2287900000	31	249	0.575007	0.438201	-0.5643	-1.29162	D5CML2	D5CML2_SIDLE FAD dependent oxidoreductase OS=Sideroxydans lithotrophicus (strain ES-1) OX=580332	Slit_2459
24.0688	22.7046	21.5608	22.7196	23.4273	22.5499			9	9	9	45.1	45.1	45.1	28.018	0	189.25	3250800000	13	280	0.0538557	0.923295	0.120835	0.156293	D5CML3	D5CML3_SIDLE Glycerophosphoryl diester phosphodiesterase OS=Sideroxydans lithotrophicus (strain ES-1) OX=580332	Slit_2460
23.904	23.1037	22.8202	22.249	22.9858	22.3859			12	12	12	43.4	43.4	43.4	45.403	0	308.02	3400400000	15	328	0.865149	0.339761	-0.735751	-1.85993	D5CML4	D5CML4_SIDLE Hydrolase_4 domain-containing protein OS=Sideroxydans lithotrophicus (strain ES-1) OX=580332	Slit_2461
23.7709	24.7265	23.4648	24.2251	25.1576	24.749			9	9	9	40.6	40.6	40.6	28.185	0	271.46	2801900000	9	261	0.708416	0.385295	0.723155	1.55163	D5CMM5	D5CMM5_SIDLE DUF218 domain-containing protein OS=Sideroxydans lithotrophicus (strain ES-1) OX=580332	Slit_2472
25.1666	25.6953	25.6905	24.5917	25.5831	24.4948			5	5	5	41.3	41.3	41.3	15.103	0	11.727	2124500000	7	143	0.738959	0.37781	-0.627579	-1.61129	D5CMM6	D5CMM6_SIDLE OsmC family protein OS=Sideroxydans lithotrophicus (strain ES-1) OX=580332	Slit_2473
23.8286	22.576	22.4842	22.0781	23.598	22.7703			7	7	7	37.5	37.5	37.5	22.715	0	66.829	1851600000	12	116	0.0846627	0.87693	-0.147511	-0.238959	D5CMM7	D5CMM7_SIDLE 3-demethoxyubiquinol 3-hydroxylase OS=Sideroxydans lithotrophicus (strain ES-1) OX=580332	coq7
23.4331	23.5367	23.0473	22.7315	23.0087	20.1718			3	3	3	21.1	21.1	21.1	12.787	0.0038793	2.0877	1296500000	4	113	0.679464	0.394452	-1.36836	-1.49518	D5CMM8	D5CMM8_SIDLE DUF5615 domain-containing protein OS=Sideroxydans lithotrophicus (strain ES-1) OX=580332	Slit_2475
23.6469	24.2968	23.9197	22.8375	23.625	22.336			2	2	2	24.7	24.7	24.7	8.1262	0.0013298	3.2759	897520000	3	68	1.14451	0.261054	-1.02166	-2.43369	D5CMM9	D5CMM9_SIDLE Uncharacterized protein OS=Sideroxydans lithotrophicus (strain ES-1) OX=580332	Slit_2476
34.1739	34.3771	34.0993	34.128	35.0221	33.8093			22	22	22	74.4	74.4	74.4	36.169	0	323.31	3863900000000	14	35929	0.0992371	0.861056	0.103026	0.276693	D5CMN0	D5CMN0_SIDLE Porin Gram-negative type OS=Sideroxydans lithotrophicus (strain ES-1) OX=580332	Slit_2477
21.9116	23.3467	22.2871	28.8457	31.1635	30.0213			16	16	16	57.3	57.3	57.3	35.66	0	323.31	19864000000	17	548	3.15098	0.1008	7.49504	9.42554	D5CMN1	D5CMN1_SIDLE Porin Gram-negative type OS=Sideroxydans lithotrophicus (strain ES-1) OX=580332	Slit_2478
27.4573	27.4748	26.995	25.8989	26.6695	25.956			44	44	44	53.4	53.4	53.4	86.396	0	323.31	39043000000	38	2099	1.74286	0.170446	-1.1342	-3.86452	D5CMN2	D5CMN2_SIDLE Phosphoenolpyruvate synthase OS=Sideroxydans lithotrophicus (strain ES-1) OX=580332	Slit_2479
24.6698	24.81	24.3803	23.5043	23.9012	22.7714			9	9	9	46.4	46.4	46.4	23.742	0	142.73	4552500000	17	409	1.59027	0.19038	-1.22772	-3.46552	D5CMN6	D5CMN6_SIDLE Ion-translocating oxidoreductase complex subunit G OS=Sideroxydans lithotrophicus (strain ES-1) OX=580332	rnfG
24.3188	24.0583	20.4138	19.4861	21.7932	21.18			4	4	4	24.8	24.8	24.8	36.979	0	28.221	357460000	7	45	0.665898	0.398702	-2.11052	-1.46875	D5CMN7	D5CMN7_SIDLE Ion-translocating oxidoreductase complex subunit D OS=Sideroxydans lithotrophicus (strain ES-1) OX=580332	rnfD
25.6293	25.9232	24.9773	24.1022	25.1756	23.7355			15	15	15	42.3	42.3	42.3	47.81	0	107.1	4460400000	25	427	1.07061	0.284119	-1.17216	-2.27777	D5CMN8	D5CMN8_SIDLE Ion-translocating oxidoreductase complex subunit C OS=Sideroxydans lithotrophicus (strain ES-1) OX=580332	rnfC
27.2539	27.451	27.0901	26.0815	26.9532	26.0762			61	61	61	48.3	48.3	48.3	181.5	0	323.31	22642000000	72	1755	1.35124	0.227598	-0.894733	-2.89049	D5CMN9	D5CMN9_SIDLE Pyruvate flavodoxin/ferredoxin oxidoreductase domain protein OS=Sideroxydans lithotrophicus (strain ES-1) OX=580332	Slit_2486
23.6984	23.903	23.2241	22.5014	23.8377	22.8745			7	7	7	36.8	36.8	36.8	35.309	0	188.17	1545500000	16	108	0.53057	0.461395	-0.537284	-1.20466	D5CMP1	D5CMP1_SIDLE Transcriptional regulator, LysR family OS=Sideroxydans lithotrophicus (strain ES-1) OX=580332	Slit_2488
23.0037	23.2982	22.1575	20.8022	22.685	21.4546			6	6	6	31	31	31	30.753	0	120.01	1119700000	13	180	0.837914	0.347376	-1.17254	-1.80589	D5CMP2	D5CMP2_SIDLE Putative phosphoenolpyruvate synthase regulatory protein OS=Sideroxydans lithotrophicus (strain ES-1) OX=580332	Slit_2489
20.9777	23.4358	22.0011	20.4784	22.7807	20.682			5	5	5	12.1	12.1	12.1	74.672	0	17.564	448910000	24	65	0.331548	0.600806	-0.824507	-0.804755	D5CMP3	D5CMP3_SIDLE Putative sodium symporter protein OS=Sideroxydans lithotrophicus (strain ES-1) OX=580332	Slit_2490
24.0321	23.1231	21.7563	22.008	22.5717	21.5265			8	8	8	40.6	40.6	40.6	24.843	0	54.496	1486300000	14	215	0.572168	0.440625	-0.935094	-1.28608	D5CMP5	D5CMP5_SIDLE Two component transcriptional regulator, winged helix family OS=Sideroxydans lithotrophicus (strain ES-1) OX=580332	Slit_2492
23.8033	21.0878	20.5753	20.5922	21.3423	22.1821			7	7	7	21.1	21.1	21.1	51.276	0	79.368	1026500000	20	107	0.152455	0.799286	-0.449893	-0.408316	D5CMP6	D5CMP6_SIDLE Sensor protein QseC OS=Sideroxydans lithotrophicus (strain ES-1) OX=580332	Slit_2493
22.5393	21.7802	21.5166	26.5376	26.6202	26.1307			1	1	1	7.9	7.9	7.9	13.777	0	22.228	5906700000	5	143	3.70991	0.0566667	4.48415	13.1177	D5CMP7	D5CMP7_SIDLE Transmembrane region and signal peptide prediction OS=Sideroxydans lithotrophicus (strain ES-1) OX=580332	Slit_2494
21.3881	21.564	20.9994	24.5652	26.0689	25.2708			7	7	7	23.7	23.7	23.7	22.991	0	22.008	2885000000	11	141	2.99095	0.0748889	3.98445	8.56354	D5CMP8	D5CMP8_SIDLE Cytochrome c-type protein OS=Sideroxydans lithotrophicus (strain ES-1) OX=580332	Slit_2495
26.1663	22.1366	21.0271	26.3926	27.8868	26.7017			41	41	41	68.9	68.9	68.9	87.071	0	323.31	30439000000	33	1592	1.12298	0.266543	3.88369	2.38791	D5CMP9	D5CMP9_SIDLE Decaheme-associated outer membrane protein, MtrB/PioB family OS=Sideroxydans lithotrophicus (strain ES-1) OX=580332	Slit_2496
21.0467	21.3884	20.2311	23.914	24.9005	24.2493			8	8	8	22.3	22.3	22.3	38.068	0	33.455	1016500000	13	66	2.81866	0.0928	3.4659	7.71652	D5CMQ0	D5CMQ0_SIDLE Decaheme c-type cytochrome, DmsE family OS=Sideroxydans lithotrophicus (strain ES-1) OX=580332	Slit_2497
25.4321	22.8423	21.1866	23.8738	24.7229	24.5332			10	10	10	31.9	31.9	31.9	43.902	0	151.79	3587800000	17	139	0.411902	0.536323	1.223	0.969163	D5CMQ1	D5CMQ1_SIDLE General secretion pathway protein F OS=Sideroxydans lithotrophicus (strain ES-1) OX=580332	Slit_0497
23.381	24.5175	23.3147	23.0858	23.8208	22.8369			13	13	13	33.1	33.1	33.1	54.714	0	139.57	2314900000	23	249	0.427596	0.526807	-0.489863	-1.00071	D5CMQ2	D5CMQ2_SIDLE Type II secretion system protein E OS=Sideroxydans lithotrophicus (strain ES-1) OX=580332	Slit_0498
23.6416	25.0057	23.5871	24.0192	25.0799	23.7991			21	21	21	48.1	48.1	48.1	73.495	0	310.59	6425000000	29	407	0.133664	0.82344	0.221204	0.362842	D5CMQ3	D5CMQ3_SIDLE General secretion pathway protein D OS=Sideroxydans lithotrophicus (strain ES-1) OX=580332	Slit_0499
22.8567	24.1993	22.3397	22.3135	23.9529	23.4609			3	3	3	21.5	21.5	21.5	20.68	0	225.04	2197900000	8	185	0.0515658	0.924593	0.110514	0.149974	D5CMQ4	D5CMQ4_SIDLE Uncharacterized protein OS=Sideroxydans lithotrophicus (strain ES-1) OX=580332	Slit_0500
23.9743	24.7584	23.7664	23.2621	24.1914	23.0262			13	13	13	56.3	56.3	56.3	33.047	0	323.31	16609000000	12	413	0.652419	0.402509	-0.673096	-1.4425	D5CMQ6	D5CMQ6_SIDLE Periplasmic solute binding protein OS=Sideroxydans lithotrophicus (strain ES-1) OX=580332	Slit_0502
25.1609	26.4755	24.5062	23.7313	25.1423	23.2425			5	5	5	25.6	25.6	25.6	43.564	0	169.09	4241300000	12	165	0.76	0.371445	-1.34214	-1.65248	D5CMQ7	D5CMQ7_SIDLE Uncharacterized protein OS=Sideroxydans lithotrophicus (strain ES-1) OX=580332	Slit_0503
24.5074	25.3079	24.5479	24.191	25.4827	24.7466			17	17	17	54.8	54.8	54.8	32.696	0	193.37	7560100000	19	432	0.013799	0.974876	0.0190112	0.0417138	D5CMR1	D5CMR1_SIDLE TonB family protein OS=Sideroxydans lithotrophicus (strain ES-1) OX=580332	Slit_0507
25.1505	24.8754	24.5423	23.4216	24.6146	23.9632			27	27	27	50.5	50.5	50.5	68.488	0	323.31	13577000000	33	977	1.03883	0.289698	-0.856236	-2.21175	D5CMR2	D5CMR2_SIDLE Ribonuclease II OS=Sideroxydans lithotrophicus (strain ES-1) OX=580332	Slit_0508
21.9388	23.3884	22.8542	23.8805	25.3142	24.4841			11	11	11	66	66	66	17.822	0	291.12	4615500000	12	244	1.43655	0.218564	1.83251	3.08935	D5CMR3	D5CMR3_SIDLE Putative signal transduction protein with EFhand domain OS=Sideroxydans lithotrophicus (strain ES-1) OX=580332	Slit_0509
25.3401	24.1453	23.764	23.7469	24.9815	23.7385			3	3	3	45.6	45.6	45.6	10.701	0	95.19	2183600000	6	191	0.155045	0.795311	-0.260807	-0.414504	D5CMR4	D5CMR4_SIDLE Cytochrome c class I OS=Sideroxydans lithotrophicus (strain ES-1) OX=580332	Slit_0510
25.1954	25.3958	25.2245	25.026	25.8028	24.8085			8	8	8	44.9	44.9	44.9	26.7	0	323.31	9596200000	11	501	0.067271	0.903432	-0.0594222	-0.192808	D5CMR5	D5CMR5_SIDLE Probable transcriptional regulatory protein Slit_0511 OS=Sideroxydans lithotrophicus (strain ES-1) OX=580332	Slit_0511
23.0092	22.8805	22.4631	22.1279	23.0894	21.8666			6	6	6	53	53	53	19.13	0	51.433	1550400000	11	109	0.447271	0.51394	-0.422964	-1.04005	D5CMR6	D5CMR6_SIDLE Crossover junction endodeoxyribonuclease RuvC OS=Sideroxydans lithotrophicus (strain ES-1) OX=580332	ruvC
23.5624	21.8636	20.4268	20.171	21.7316	20.7075			3	3	3	11.5	11.5	11.5	33.676	0	10.808	494160000	12	48	0.459609	0.507061	-1.08089	-1.06461	D5CMR7	D5CMR7_SIDLE UbiA prenyltransferase OS=Sideroxydans lithotrophicus (strain ES-1) OX=580332	Slit_0513
21.1281	23.6883	20.9438	19.3123	21.8833	20.4358			6	6	6	48.4	48.4	48.4	20.398	0	43.876	1446000000	8	98	0.522953	0.464958	-1.37627	-1.18971	D5CMR8	D5CMR8_SIDLE Holliday junction ATP-dependent DNA helicase RuvA OS=Sideroxydans lithotrophicus (strain ES-1) OX=580332	ruvA
24.8921	25.4041	24.7668	24.7981	25.5452	24.8489			20	20	20	67.2	67.2	67.2	39.024	0	314.06	14715000000	21	1007	0.0475847	0.927145	0.0430673	0.138927	D5CMR9	D5CMR9_SIDLE Holliday junction ATP-dependent DNA helicase RuvB OS=Sideroxydans lithotrophicus (strain ES-1) OX=580332	ruvB
23.3251	23.5509	23.3752	21.5627	21.872	20.7669			5	5	5	53	53	53	15.442	0	64.889	2706500000	8	145	2.41034	0.118449	-2.01651	-5.99793	D5CMS0	D5CMS0_SIDLE Tol-pal system-associated acyl-CoA thioesterase OS=Sideroxydans lithotrophicus (strain ES-1) OX=580332	Slit_0516
25.0998	25.3175	23.7617	23.8235	24.2384	24.3313			7	7	7	32.4	32.4	32.4	24.895	0	323.31	7085300000	6	427	0.510563	0.469438	-0.595304	-1.16536	D5CMS1	D5CMS1_SIDLE Tol-Pal system protein TolQ OS=Sideroxydans lithotrophicus (strain ES-1) OX=580332	tolQ
23.9471	23.9485	22.8492	21.3809	23.3931	23.5662			7	7	7	47.5	47.5	47.5	15.485	0	259.54	4095100000	6	199	0.433763	0.522736	-0.801528	-1.01306	D5CMS2	D5CMS2_SIDLE Protein TolR OS=Sideroxydans lithotrophicus (strain ES-1) OX=580332	Slit_0518
23.8981	22.3822	21.895	22.5178	23.3535	22.5431			7	7	7	37.7	37.7	37.7	27.308	0	16.108	1320700000	12	132	0.0409352	0.934421	0.0797113	0.120296	D5CMS3	D5CMS3_SIDLE Protein TolA OS=Sideroxydans lithotrophicus (strain ES-1) OX=580332	Slit_0519
26.0389	26.2473	25.7881	25.6602	26.2776	25.2807			22	22	22	52.5	52.5	52.5	45.734	0	323.31	27223000000	19	1417	0.37443	0.562728	-0.285272	-0.893161	D5CMS4	D5CMS4_SIDLE Tol-Pal system protein TolB OS=Sideroxydans lithotrophicus (strain ES-1) OX=580332	tolB
30.8492	31.4837	30.317	30.7823	31.1989	30.6247			20	20	20	84	84	84	18.603	0	323.31	556280000000	9	5642	0.0128171	0.977503	-0.0146701	-0.038787	D5CMS5	D5CMS5_SIDLE Peptidoglycan-associated protein OS=Sideroxydans lithotrophicus (strain ES-1) OX=580332	pal
26.0314	26.92	26.1513	25.9986	27.049	26.5743			21	21	21	79.7	79.7	79.7	27.973	0	323.31	20631000000	13	837	0.157389	0.794083	0.173061	0.420091	D5CMS6	D5CMS6_SIDLE Cell division coordinator CpoB OS=Sideroxydans lithotrophicus (strain ES-1) OX=580332	cpoB
24.541	24.9845	24.3777	23.6757	24.6064	23.8116			10	10	10	47.7	47.7	47.7	24.054	0	53.361	5583400000	14	423	0.816009	0.353389	-0.603153	-1.7626	D5CMS7	D5CMS7_SIDLE 7-carboxy-7-deazaguanine synthase OS=Sideroxydans lithotrophicus (strain ES-1) OX=580332	queE
24.1834	25.561	24.3405	23.9673	24.8148	24.4266			5	5	5	34.2	34.2	34.2	24.084	0	173.89	3239500000	11	111	0.22903	0.708263	-0.292073	-0.584667	D5CMS8	D5CMS8_SIDLE 7-cyano-7-deazaguanine synthase OS=Sideroxydans lithotrophicus (strain ES-1) OX=580332	queC
24.3288	25.4072	23.8304	24.377	25.4779	24.7274			15	15	14	39.2	39.2	37.4	46.748	0	80.219	6667700000	16	501	0.23447	0.703796	0.338621	0.596741	D5CMS9	D5CMS9_SIDLE FAD-dependent pyridine nucleotide-disulfide oxidoreductase OS=Sideroxydans lithotrophicus (strain ES-1) OX=580332	Slit_0525
25.7848	25.9629	25.6429	25.3062	26.21	25.1739			24	24	24	68.1	68.1	68.1	41.492	0	323.31	40601000000	24	1873	0.27717	0.657319	-0.233484	-0.689827	D5CMT0	D5CMT0_SIDLE Succinate--CoA ligase [ADP-forming] subunit beta OS=Sideroxydans lithotrophicus (strain ES-1) OX=580332	sucC
24.6768	24.7892	24.1645	24.4747	25.2586	24.2845			10	10	10	39.2	39.2	39.2	30.916	0	323.31	8064200000	12	480	0.134077	0.823275	0.129064	0.363853	D5CMT1	D5CMT1_SIDLE Succinate--CoA ligase [ADP-forming] subunit alpha OS=Sideroxydans lithotrophicus (strain ES-1) OX=580332	sucD
25.2978	25.5257	25.4807	25.1946	25.84	24.9716			3	3	3	15.5	15.5	15.5	26.374	0	148.88	5816700000	9	254	0.136042	0.819975	-0.0993748	-0.368653	D5CMT2	D5CMT2_SIDLE Integral membrane protein TerC OS=Sideroxydans lithotrophicus (strain ES-1) OX=580332	Slit_0528
25.7439	26.09	25.3236	24.9077	25.8601	24.7016			8	8	8	51.1	51.1	51.1	15.389	0	323.31	15464000000	7	726	0.599653	0.42503	-0.562707	-1.33971	D5CMT3	D5CMT3_SIDLE UspA domain protein OS=Sideroxydans lithotrophicus (strain ES-1) OX=580332	Slit_0529
28.1098	28.5319	28.0236	27.6286	28.5664	27.3689			44	44	44	59.7	59.7	59.7	91.755	0	323.31	72927000000	40	2686	0.390973	0.553627	-0.367156	-0.926842	D5CMT4	D5CMT4_SIDLE Non-specific serine/threonine protein kinase OS=Sideroxydans lithotrophicus (strain ES-1) OX=580332	Slit_0530
24.7209	25.2537	24.8453	24.3247	24.6621	23.7074			11	11	11	45.6	45.6	45.6	30.093	0	323.31	10632000000	9	689	1.03162	0.292803	-0.708595	-2.19685	D5CMT5	D5CMT5_SIDLE Protein serine/threonine phosphatase OS=Sideroxydans lithotrophicus (strain ES-1) OX=580332	Slit_0531
27.4954	27.9661	27.5187	26.887	27.5579	26.5244			17	17	17	61.4	61.4	61.4	26.547	0	323.31	55915000000	9	1457	0.922976	0.32648	-0.670284	-1.97557	D5CMT6	D5CMT6_SIDLE FHA domain containing protein OS=Sideroxydans lithotrophicus (strain ES-1) OX=580332	Slit_0532
25.1804	25.0669	24.7082	24.2279	25.0679	24.3527			37	37	37	61.4	61.4	61.4	81.082	0	323.31	21987000000	35	1524	0.662723	0.398297	-0.435671	-1.46257	D5CMT7	D5CMT7_SIDLE Adenylate/guanylate cyclase with Chase sensor OS=Sideroxydans lithotrophicus (strain ES-1) OX=580332	Slit_0533
24.7172	24.4705	24.4316	24.324	25.6246	24.3184			11	11	11	57.1	57.1	57.1	28.338	0	124.44	4684100000	12	308	0.185814	0.759354	0.215904	0.486743	D5CMT8	D5CMT8_SIDLE Beta-lactamase domain protein OS=Sideroxydans lithotrophicus (strain ES-1) OX=580332	Slit_0534
24.9997	24.5388	24.1661	23.4131	24.4702	23.279			20	20	20	69.8	69.8	69.8	40.105	0	323.31	13328000000	22	927	0.882571	0.334036	-0.847422	-1.89464	D5CMT9	D5CMT9_SIDLE Putative transcriptional regulator, Crp/Fnr family OS=Sideroxydans lithotrophicus (strain ES-1) OX=580332	Slit_0535
26.9302	27.0194	26.454	25.8685	26.7308	25.8289			51	51	51	62	62	62	88.251	0	323.31	99056000000	42	4228	0.896232	0.33112	-0.658444	-1.92193	D5CMU0	D5CMU0_SIDLE Putative phytochrome sensor protein OS=Sideroxydans lithotrophicus (strain ES-1) OX=580332	Slit_0536
24.8569	24.6036	23.3491	22.939	23.9868	23.0113			31	31	31	59.9	59.9	59.9	61.412	0	323.31	13436000000	36	1046	0.765455	0.370358	-0.957513	-1.66318	D5CMU1	D5CMU1_SIDLE Metal dependent phosphohydrolase OS=Sideroxydans lithotrophicus (strain ES-1) OX=580332	Slit_0537
32.8761	32.9345	32.0705	29.8291	32.5596	31.7953			5	5	5	38	38	38	18.502	0	323.31	554050000000	2	2470	0.647773	0.401963	-1.23239	-1.43345	D5CMU2	D5CMU2_SIDLE Fimbrial protein (Pilin) (Strain P1) OS=Sideroxydans lithotrophicus (strain ES-1) OX=580332	Slit_0538
21.8366	23.9208	21.4603	22.4118	22.9905	23.3546			10	10	10	24.6	24.6	24.6	61.514	0	50.132	1263000000	23	86	0.250087	0.686989	0.51307	0.631118	D5CMU3	D5CMU3_SIDLE Tetratricopeptide TPR_2 repeat protein OS=Sideroxydans lithotrophicus (strain ES-1) OX=580332	Slit_0539
23.3122	23.1202	22.8053	22.5047	22.969	21.5203			1	1	1	6.7	6.7	6.7	20.253	0	22.781	418970000	8	26	0.761214	0.370676	-0.747891	-1.65486	D5CMU5	D5CMU5_SIDLE Flagellar transcriptional regulator FlhC OS=Sideroxydans lithotrophicus (strain ES-1) OX=580332	flhC
24.882	23.9142	23.3543	23.761	24.6624	23.5593			8	8	8	29.6	29.6	29.6	30.543	0	261.99	6757400000	7	397	0.0337243	0.946705	-0.0559476	-0.0998262	D5CMU6	D5CMU6_SIDLE MotA/TolQ/ExbB proton channel OS=Sideroxydans lithotrophicus (strain ES-1) OX=580332	Slit_0542
24.4804	24.8098	23.769	24.2265	24.6467	24.1097			16	16	16	49.9	49.9	49.9	36.797	0	244.42	6285900000	18	543	0.0244357	0.959576	-0.0253938	-0.0730299	D5CMU7	D5CMU7_SIDLE OmpA/MotB domain protein OS=Sideroxydans lithotrophicus (strain ES-1) OX=580332	Slit_0543
25.1197	26.3829	25.1757	26.1927	26.7935	26.2512			33	33	29	55.4	55.4	48.9	60.548	0	323.31	30244000000	25	1234	0.87418	0.336656	0.853067	1.87791	D5CMU8	D5CMU8_SIDLE Methyl-accepting chemotaxis sensory transducer OS=Sideroxydans lithotrophicus (strain ES-1) OX=580332	Slit_0544
24.6975	25.3053	24.8808	25.4185	26.2841	25.5063			28	24	24	53.2	46.6	46.6	58.928	0	323.31	24954000000	22	1265	1.10886	0.270591	0.775131	2.35804	D5CMU9	D5CMU9_SIDLE Methyl-accepting chemotaxis sensory transducer OS=Sideroxydans lithotrophicus (strain ES-1) OX=580332	Slit_0545
24.4294	25.5858	24.3642	24.9741	25.9875	25.4361			32	29	28	50.6	48.1	45.4	76.119	0	323.31	21119000000	37	1093	0.612176	0.4223	0.672777	1.36411	D5CMV0	D5CMV0_SIDLE Methyl-accepting chemotaxis sensory transducer with Pas/Pac sensor OS=Sideroxydans lithotrophicus (strain ES-1) OX=580332	Slit_0546
26.2562	26.6718	25.9074	26.3067	26.9771	26.3782			25	25	25	82.1	82.1	82.1	34.776	0	323.31	45006000000	21	1786	0.377121	0.561205	0.275502	0.898654	D5CMV1	D5CMV1_SIDLE Response regulator receiver modulated CheW protein OS=Sideroxydans lithotrophicus (strain ES-1) OX=580332	Slit_0547
26.0231	25.6325	25.2859	24.9869	25.9046	25.1122			16	16	16	54.9	54.9	54.9	34.73	0	323.31	28303000000	16	1487	0.365139	0.570026	-0.312603	-0.874149	D5CMV2	D5CMV2_SIDLE Response regulator receiver modulated CheW protein OS=Sideroxydans lithotrophicus (strain ES-1) OX=580332	Slit_0548
26.2833	25.4674	25.1103	23.7796	25.0005	23.7411			13	13	13	88.6	88.6	88.6	14.644	0	323.31	19901000000	8	813	1.25751	0.247287	-1.44661	-2.67929	D5CMV3	D5CMV3_SIDLE Response regulator receiver protein OS=Sideroxydans lithotrophicus (strain ES-1) OX=580332	Slit_0549
25.937	27.6028	26.35	26.6546	27.3694	26.4449			20	20	20	86.2	86.2	86.2	26.569	0	323.31	27728000000	15	1073	0.122939	0.833204	0.193006	0.336421	D5CMV4	D5CMV4_SIDLE Protein phosphatase CheZ OS=Sideroxydans lithotrophicus (strain ES-1) OX=580332	Slit_0550
25.2812	26.0768	25.3468	25.9307	26.8267	26.0175			33	33	33	53	53	53	66.813	0	323.31	37588000000	27	1686	0.836581	0.347796	0.690026	1.80325	D5CMV5	D5CMV5_SIDLE Histidine kinase OS=Sideroxydans lithotrophicus (strain ES-1) OX=580332	Slit_0551
25.288	25.609	25.0189	25.0406	26.1728	25.0607			27	23	23	82.7	73.1	73.1	41.037	0	323.31	21891000000	24	1498	0.104622	0.856549	0.119404	0.290434	D5CMV6	D5CMV6_SIDLE Methyl-accepting chemotaxis sensory transducer OS=Sideroxydans lithotrophicus (strain ES-1) OX=580332	Slit_0552
22.5249	22.762	20.5949	22.2871	22.3134	21.7923			8	8	8	34.3	34.3	34.3	32.232	0	31.738	1175500000	13	106	0.0854353	0.876628	0.170347	0.24098	D5CMV7	D5CMV7_SIDLE Chemotaxis protein methyltransferase OS=Sideroxydans lithotrophicus (strain ES-1) OX=580332	Slit_0553
22.0672	23.7744	21.9857	21.7813	22.8186	19.9753			6	6	6	50.8	50.8	50.8	20.194	0	75.013	563110000	9	77	0.461345	0.506362	-1.08406	-1.06806	D5CMV8	D5CMV8_SIDLE CheB methylesterase OS=Sideroxydans lithotrophicus (strain ES-1) OX=580332	Slit_0554
22.7157	22.5364	22.6434	22.4046	23.122	21.4332			13	13	13	26.5	26.5	26.5	74.299	0	17.08	1247400000	24	143	0.251286	0.686747	-0.311881	-0.633741	D5CMW0	D5CMW0_SIDLE Flagellar biosynthesis protein FlhA OS=Sideroxydans lithotrophicus (strain ES-1) OX=580332	flhA
24.3467	25.1918	24.1143	23.7082	24.1919	23.1124			12	12	12	54.3	54.3	54.3	28.579	0	138.4	3730000000	17	399	0.908058	0.328897	-0.880138	-1.94561	D5CMW3	D5CMW3_SIDLE RNA polymerase sigma factor FliA OS=Sideroxydans lithotrophicus (strain ES-1) OX=580332	fliA
23.9213	24.2087	24.086	23.8842	23.8449	22.3139			7	7	7	30.1	30.1	30.1	26.596	0	59.439	2515700000	10	289	0.621978	0.417543	-0.724354	-1.38321	D5CMW4	D5CMW4_SIDLE MotA/TolQ/ExbB proton channel OS=Sideroxydans lithotrophicus (strain ES-1) OX=580332	Slit_0560
23.6523	23.4672	23.4218	22.9071	23.5878	23.179			12	12	12	54.4	54.4	54.4	28.498	0	130.93	3335700000	15	352	0.618584	0.419139	-0.289118	-1.3766	D5CMW5	D5CMW5_SIDLE OmpA/MotB domain protein OS=Sideroxydans lithotrophicus (strain ES-1) OX=580332	Slit_0561
24.1911	24.3853	24.4892	24.2775	24.9336	24.0775			9	9	9	70.7	70.7	70.7	17.246	0	62.15	4556700000	8	339	0.0975988	0.8628	0.0743682	0.272492	D5CMW6	D5CMW6_SIDLE FlgN family protein OS=Sideroxydans lithotrophicus (strain ES-1) OX=580332	Slit_0562
25.6366	25.8152	25.7294	25.8721	26.877	26.3003			12	12	12	79	79	79	10.957	0	323.31	15292000000	6	753	0.987375	0.307012	0.622736	2.10604	D5CMW7	D5CMW7_SIDLE Anti-sigma-28 factor OS=Sideroxydans lithotrophicus (strain ES-1) OX=580332	Slit_0563
25.682	25.3219	24.8291	24.1013	24.2033	23.6841			11	11	11	63.4	63.4	63.4	25.623	0	19.133	1068600000	13	124	1.91894	0.155898	-1.28144	-4.36106	D5CMW8	D5CMW8_SIDLE Flagella basal body P-ring formation protein FlgA OS=Sideroxydans lithotrophicus (strain ES-1) OX=580332	Slit_0564
21.3078	22.577	20.8769	21.897	23.8555	22.8428			6	6	6	63.4	63.4	63.4	14.328	0	22.468	643900000	8	95	0.772907	0.369373	1.27791	1.67779	D5CMW9	D5CMW9_SIDLE Flagellar basal body rod protein FlgB OS=Sideroxydans lithotrophicus (strain ES-1) OX=580332	Slit_0565
24.4731	24.5416	23.1176	24.3797	25.4545	25.4701			7	7	7	85.1	85.1	85.1	14.208	0	105.66	1223900000	6	108	0.834696	0.346249	1.05735	1.79952	D5CMX0	D5CMX0_SIDLE Flagellar basal-body rod protein FlgC OS=Sideroxydans lithotrophicus (strain ES-1) OX=580332	Slit_0566
24.0842	24.4314	23.5469	22.7921	24.2733	22.5774			4	4	4	43.6	43.6	43.6	22.138	0	68.817	1773000000	5	205	0.611337	0.422816	-0.80652	-1.36248	D5CMX1	D5CMX1_SIDLE Basal-body rod modification protein FlgD OS=Sideroxydans lithotrophicus (strain ES-1) OX=580332	Slit_0567
26.0368	25.5203	25.3306	25.4819	26.7924	25.1826			8	8	8	30.1	30.1	30.1	41.209	0	285.52	5923200000	11	398	0.129643	0.826632	0.189716	0.35298	D5CMX2	D5CMX2_SIDLE Flagellar hook protein FlgE OS=Sideroxydans lithotrophicus (strain ES-1) OX=580332	Slit_0568
24.416	24.7313	23.9829	24.7122	25.7183	26.7487			8	8	8	47.8	47.8	47.8	25.983	0	39.74	2775600000	14	169	1.01068	0.302731	1.34965	2.15375	D5CMX3	D5CMX3_SIDLE Flagellar basal-body rod protein FlgF OS=Sideroxydans lithotrophicus (strain ES-1) OX=580332	Slit_0569
24.2811	23.0906	20.8178	21.5345	23.982	22.9054			3	3	3	15.8	15.8	15.8	27.692	0	103.99	1987100000	5	160	0.0208425	0.962795	0.0774364	0.0625287	D5CMX4	D5CMX4_SIDLE Flagellar basal-body rod protein FlgG OS=Sideroxydans lithotrophicus (strain ES-1) OX=580332	Slit_0570
25.7853	25.14	24.5487	24.1571	24.8573	24.6104			8	8	8	46.6	46.6	46.6	23.089	0	56.478	1693600000	10	161	0.680419	0.394293	-0.616425	-1.49704	D5CMX5	D5CMX5_SIDLE Flagellar L-ring protein OS=Sideroxydans lithotrophicus (strain ES-1) OX=580332	flgH
25.382	26.4507	25.286	25.2733	26.0421	25.6137			9	9	9	28.7	28.7	28.7	38.85	0	161.22	4035000000	14	257	0.049908	0.924415	-0.0631682	-0.145384	D5CMX6	D5CMX6_SIDLE Flagellar P-ring protein OS=Sideroxydans lithotrophicus (strain ES-1) OX=580332	flgI
25.6226	25.5414	25.1407	25.2403	25.8692	24.8738			15	15	15	36.4	36.4	36.4	66.008	0	323.31	17455000000	15	761	0.119478	0.839303	-0.107066	-0.327818	D5CMX8	D5CMX8_SIDLE Flagellar hook-associated protein 1 OS=Sideroxydans lithotrophicus (strain ES-1) OX=580332	Slit_0574
25.8531	26.1007	25.6768	26.4824	27.9058	27.0261			9	9	9	24.3	24.3	24.3	41.999	0	323.31	16724000000	9	784	1.36226	0.226758	1.26121	2.91581	D5CMX9	D5CMX9_SIDLE Flagellar hook-associated protein 3 OS=Sideroxydans lithotrophicus (strain ES-1) OX=580332	Slit_0575
23.0591	22.5487	20.6667	20.5128	22.5021	20.4138			11	11	11	30.6	30.6	30.6	52.147	0.00046339	6.23	621840000	22	96	0.403631	0.542617	-0.948603	-0.952476	D5CMY0	D5CMY0_SIDLE TPR repeat-containing protein OS=Sideroxydans lithotrophicus (strain ES-1) OX=580332	Slit_0576
22.7254	21.4174	21.0882	21.5325	22.3051	21.5273			7	7	7	26.6	26.6	26.6	29.514	0	26.369	477290000	13	93	0.0266082	0.956187	0.0446542	0.0793418	D5CMY2	D5CMY2_SIDLE ABC transporter related protein OS=Sideroxydans lithotrophicus (strain ES-1) OX=580332	Slit_0578
21.9103	22.683	21.6295	22.4486	23.5498	22.2777			17	17	17	48.3	48.3	48.3	45.778	0	78.157	3039900000	29	320	0.603545	0.424327	0.684454	1.34729	D5CMY3	D5CMY3_SIDLE Uncharacterized protein OS=Sideroxydans lithotrophicus (strain ES-1) OX=580332	Slit_0579
24.9958	24.5316	25.3848	24.2479	25.2216	24.37			20	20	20	41.5	41.5	41.5	71.899	0	74.945	6574600000	35	413	0.382378	0.559321	-0.35757	-0.909371	D5CMY8	D5CMY8_SIDLE Response regulator receiver modulated diguanylate phosphodiesterase OS=Sideroxydans lithotrophicus (strain ES-1) OX=580332	Slit_0584
25.4017	25.7431	25.407	25.3	27.8093	24.8691			30	30	30	56	56	56	80.547	0	238.81	16102000000	39	493	0.198008	0.74491	0.475462	0.514761	D5CMY9	D5CMY9_SIDLE Histidine kinase OS=Sideroxydans lithotrophicus (strain ES-1) OX=580332	Slit_0585
25.0049	25.0997	25.1391	23.8505	23.7636	22.6539			5	5	5	23.8	23.8	23.8	26.981	0	109.74	2649600000	7	263	1.89211	0.157291	-1.65856	-4.28272	D5CMZ2	D5CMZ2_SIDLE Flagellar biosynthetic protein FliP OS=Sideroxydans lithotrophicus (strain ES-1) OX=580332	fliP
24.0833	26.199	24.8392	24.2733	25.7286	24.6927			4	4	4	31.3	31.3	31.3	15.754	0	128.48	3338700000	5	142	0.0656534	0.905575	-0.142298	-0.188449	D5CMZ3	D5CMZ3_SIDLE Flagellar protein OS=Sideroxydans lithotrophicus (strain ES-1) OX=580332	Slit_0589
25.8657	27.3657	25.5543	25.6677	26.4653	26.0964			2	2	2	14.1	14.1	14.1	14.322	0	32.515	5510600000	2	174	0.111005	0.848376	-0.185427	-0.306589	D5CMZ4	D5CMZ4_SIDLE Flagellar motor switch protein FliN OS=Sideroxydans lithotrophicus (strain ES-1) OX=580332	Slit_0590
24.1785	24.7369	23.9717	23.157	24.1594	24.3326			11	11	11	39.6	39.6	39.6	37.585	0	167.42	5189400000	19	304	0.405211	0.542607	-0.412713	-0.955665	D5CMZ5	D5CMZ5_SIDLE Flagellar motor switch protein FliM OS=Sideroxydans lithotrophicus (strain ES-1) OX=580332	Slit_0591
25.7072	26.3002	25.699	25.1712	25.8859	25.5699			10	10	10	52.2	52.2	52.2	21.547	0	138.89	14900000000	14	706	0.555491	0.449221	-0.359802	-1.25348	D5CMZ6	D5CMZ6_SIDLE Flagellar protein FliL OS=Sideroxydans lithotrophicus (strain ES-1) OX=580332	Slit_0592
23.931	24.6247	22.2989	24.3246	25.5233	25.0533			15	15	15	62.6	62.6	62.6	39.1	0	208.03	3963200000	17	228	0.80758	0.357709	1.34888	1.74597	D5CMZ7	D5CMZ7_SIDLE Flagellar hook-length control protein OS=Sideroxydans lithotrophicus (strain ES-1) OX=580332	Slit_0593
20.6772	24.0041	22.0594	23.3754	24.4797	23.5798			6	6	6	39.2	39.2	39.2	17.462	0	217.2	1247300000	10	141	0.69722	0.389537	1.56473	1.52979	D5CMZ8	D5CMZ8_SIDLE Flagellar FliJ protein OS=Sideroxydans lithotrophicus (strain ES-1) OX=580332	Slit_0594
23.6042	23.7455	23.1167	22.4031	23.1696	22.8936			19	19	19	50.8	50.8	50.8	54.007	0	62.934	1696100000	33	210	1.06535	0.283041	-0.666737	-2.26681	D5CMZ9	D5CMZ9_SIDLE H(+)-transporting two-sector ATPase OS=Sideroxydans lithotrophicus (strain ES-1) OX=580332	Slit_0595
22.8172	23.9689	22.9243	22.5314	23.6544	21.6914			6	6	6	49.5	49.5	49.5	22.106	0	46.12	752200000	8	152	0.379109	0.559744	-0.611097	-0.90271	D5CN00	D5CN00_SIDLE Flagellar assembly protein FliH OS=Sideroxydans lithotrophicus (strain ES-1) OX=580332	Slit_0596
26.1064	26.6636	25.4233	24.937	26.0967	25.5494			18	18	18	64.4	64.4	64.4	36.057	0	323.31	18152000000	17	906	0.474252	0.497638	-0.536706	-1.09367	D5CN01	D5CN01_SIDLE Flagellar motor switch protein FliG OS=Sideroxydans lithotrophicus (strain ES-1) OX=580332	Slit_0597
26.13	26.5179	26.1285	25.2168	26.0157	25.1421			25	25	25	61.5	61.5	61.5	58.707	0	323.31	29139000000	27	1670	1.22074	0.251961	-0.800626	-2.59835	D5CN02	D5CN02_SIDLE Flagellar M-ring protein OS=Sideroxydans lithotrophicus (strain ES-1) OX=580332	Slit_0598
23.4925	24.7472	23.4946	23.7286	25.5689	25.2412			8	8	8	97.2	97.2	97.2	11.517	0	122.32	1774100000	8	106	0.593395	0.428846	0.934778	1.3275	D5CN03	D5CN03_SIDLE Flagellar hook-basal body complex protein FliE OS=Sideroxydans lithotrophicus (strain ES-1) OX=580332	fliE
26.2651	26.4594	25.7922	24.5137	25.39	24.8046			22	22	22	43.7	43.7	43.7	78.404	0	65.901	3781000000	34	390	1.75791	0.175676	-1.26944	-3.90538	D5CN05	D5CN05_SIDLE Protein O-GlcNAc transferase OS=Sideroxydans lithotrophicus (strain ES-1) OX=580332	Slit_0601
26.068	25.6377	24.1974	24.6641	25.6115	24.9554			36	36	36	55.2	55.2	55.2	102.65	0	323.31	17987000000	43	984	0.130454	0.826354	-0.22407	-0.354972	D5CN06	D5CN06_SIDLE Methyltransferase type 12 OS=Sideroxydans lithotrophicus (strain ES-1) OX=580332	Slit_0602
25.3161	25.7035	24.08	24.3231	23.9592	23.2542			13	13	13	46.2	46.2	46.2	40.962	0	138.1	4897400000	19	479	0.956223	0.318022	-1.18772	-2.04268	D5CN07	D5CN07_SIDLE DegT/DnrJ/EryC1/StrS aminotransferase OS=Sideroxydans lithotrophicus (strain ES-1) OX=580332	Slit_0603
23.6729	23.0098	22.2552	25.2905	21.549	20.8814			8	8	8	44.6	44.6	44.6	26.799	0	42.593	1428000000	14	175	0.101828	0.858305	-0.405669	-0.283318	D5CN08	D5CN08_SIDLE WbqC-like family protein OS=Sideroxydans lithotrophicus (strain ES-1) OX=580332	Slit_0604
22.1913	22.7812	21.0925	21.0904	22.2165	21.1198			7	7	7	33.8	33.8	33.8	24.967	0	80.404	1209100000	9	111	0.36968	0.566897	-0.546125	-0.88345	D5CN09	D5CN09_SIDLE Methyltransferase type 12 OS=Sideroxydans lithotrophicus (strain ES-1) OX=580332	Slit_0605
21.1066	23.7467	21.6213	19.6801	22.543	20.9309			6	6	6	43.4	43.4	43.4	24.362	0	35.92	423230000	9	58	0.405552	0.542426	-1.10688	-0.956355	D5CN10	D5CN10_SIDLE Transferase, putative OS=Sideroxydans lithotrophicus (strain ES-1) OX=580332	Slit_0606
24.8295	22.783	22.9425	22.365	20.5975	20.6324			6	6	6	33	33	33	29.371	0	75.022	1841400000	11	181	1.23972	0.24854	-2.32004	-2.63998	D5CN11	D5CN11_SIDLE Methyltransferase FkbM family OS=Sideroxydans lithotrophicus (strain ES-1) OX=580332	Slit_0607
23.3296	24.0438	23.0739	22.8727	24.1409	22.3951			9	9	9	31.7	31.7	31.7	36.023	0	33.381	2384300000	15	225	0.227176	0.709711	-0.346187	-0.580541	D5CN12	D5CN12_SIDLE Uncharacterized protein OS=Sideroxydans lithotrophicus (strain ES-1) OX=580332	Slit_0608
22.5099	22.1632	21.3427	22.0975	23.3099	21.7735			9	9	9	32.8	32.8	32.8	36.266	0	45.378	1259200000	18	165	0.266832	0.669029	0.388347	0.667546	D5CN13	D5CN13_SIDLE Phytanoyl-CoA dioxygenase OS=Sideroxydans lithotrophicus (strain ES-1) OX=580332	Slit_0609
27.3014	27.2327	27.2096	27.1098	27.8919	26.9322			35	35	35	51.4	51.4	51.4	91.296	0	323.31	24278000000	40	1112	0.0752372	0.890876	0.0633876	0.214106	D5CN14	D5CN14_SIDLE Glycosyl transferase family 2 OS=Sideroxydans lithotrophicus (strain ES-1) OX=580332	Slit_0610
21.6487	23.7315	22.6547	22.6564	23.454	23.0884			17	17	17	28.4	28.4	28.4	91.918	0	31.33	2068600000	45	183	0.237014	0.700899	0.387944	0.602368	D5CN16	D5CN16_SIDLE Protein O-GlcNAc transferase OS=Sideroxydans lithotrophicus (strain ES-1) OX=580332	Slit_0612
23.4549	24.2194	23.5209	22.2404	23.3418	22.4233			8	8	8	39.6	39.6	39.6	28.751	0	275.59	3098400000	10	256	1.19154	0.257478	-1.06324	-2.53479	D5CN17	D5CN17_SIDLE Flagellar brake protein YcgR OS=Sideroxydans lithotrophicus (strain ES-1) OX=580332	ycgR
25.5492	22.3831	26.0021	20.166	25.4456	20.1086			6	6	6	46.2	46.2	46.2	12.411	0.0034572	2.1814	1115200000	8	30	0.579983	0.434991	-2.73809	-1.30134	D5CN20	D5CN20_SIDLE Flagellar export chaperone OS=Sideroxydans lithotrophicus (strain ES-1) OX=580332	Slit_0616
22.2245	24.1976	22.8362	22.3942	23.2134	22.462			6	6	6	42.9	42.9	42.9	16.825	0	90.53	1210300000	11	121	0.244819	0.694455	-0.396212	-0.619567	D5CN21	D5CN21_SIDLE Flagellar secretion chaperone FliS OS=Sideroxydans lithotrophicus (strain ES-1) OX=580332	Slit_0617
23.1858	25.125	23.7359	24.2582	25.8092	24.9682			5	5	5	19.9	19.9	19.9	47.535	0	209.34	2703100000	7	172	0.611864	0.422347	0.996277	1.3635	D5CN22	D5CN22_SIDLE Flagellar hook-associated protein 2 OS=Sideroxydans lithotrophicus (strain ES-1) OX=580332	Slit_0618
25.3545	25.2973	25.7687	26.224	27.2338	26.1026			6	6	6	79.7	79.7	79.7	12.907	0	323.31	5684400000	5	404	1.26544	0.249167	1.04663	2.69687	D5CN23	D5CN23_SIDLE Flagellar protein FlaG protein OS=Sideroxydans lithotrophicus (strain ES-1) OX=580332	Slit_0619
30.6097	30.3253	29.9732	30.8756	31.7867	31.3297			11	11	11	74.4	74.4	74.4	24.204	0	323.31	586330000000	9	6177	1.48361	0.200587	1.02791	3.20198	D5CN24	D5CN24_SIDLE Flagellin OS=Sideroxydans lithotrophicus (strain ES-1) OX=580332	Slit_0620
25.6772	25.8553	25.1544	24.0622	25.2058	24.4472			38	38	38	62.7	62.7	62.7	61.495	0	323.31	24301000000	36	1610	1.17506	0.25743	-0.990596	-2.49919	D5CN25	D5CN25_SIDLE Diguanylate cyclase OS=Sideroxydans lithotrophicus (strain ES-1) OX=580332	Slit_0621
23.487	24.7929	22.3519	23.3656	24.5412	23.4914			15	15	15	44.4	44.4	44.4	52.011	0	122.73	2969000000	22	244	0.116458	0.843015	0.255463	0.320279	D5CN27	D5CN27_SIDLE Nitrogen regulation protein B OS=Sideroxydans lithotrophicus (strain ES-1) OX=580332	Slit_2499
24.9234	25.2891	24.7999	24.8304	25.4745	24.7521			10	10	10	68.5	68.5	68.5	23.318	0	296.12	6473600000	11	372	0.0181647	0.968014	0.0148633	0.0546515	D5CN28	D5CN28_SIDLE Two component transcriptional regulator, LuxR family OS=Sideroxydans lithotrophicus (strain ES-1) OX=580332	Slit_2500
26.6757	28.0604	26.8249	27.6337	27.6355	27.6174			12	12	12	17.7	17.7	17.7	60.786	0	261.9	66033000000	17	1192	0.430656	0.525114	0.441845	1.00684	D5CN29	D5CN29_SIDLE SSS sodium solute transporter superfamily OS=Sideroxydans lithotrophicus (strain ES-1) OX=580332	Slit_2501
24.1342	25.5073	24.839	24.6024	25.9974	24.7378			1	1	1	13.6	13.6	13.6	11.311	0	55.268	8873000000	2	264	0.182867	0.763291	0.285713	0.479923	D5CN30	D5CN30_SIDLE Uncharacterized protein OS=Sideroxydans lithotrophicus (strain ES-1) OX=580332	Slit_2502
21.9205	20.8035	21.6214	19.8892	20.9098	20.4516			9	9	9	52.3	52.3	52.3	26.65	0	74.251	1002200000	15	101	1.0884	0.278311	-1.03156	-2.315	D5CN31	D5CN31_SIDLE DNA-directed DNA polymerase OS=Sideroxydans lithotrophicus (strain ES-1) OX=580332	Slit_2503
24.8623	24.9256	24.7818	24.2966	24.7029	23.5399			22	22	21	44.2	44.2	43.1	70.831	0	182.46	5874400000	37	482	0.920882	0.326078	-0.67675	-1.97136	D5CN32	D5CN32_SIDLE Putative CBS domain and cyclic nucleotide-regulated nucleotidyltransferase OS=Sideroxydans lithotrophicus (strain ES-1) OX=580332	Slit_2504
24.4962	24.4686	24.2597	23.8151	24.7832	24.0493			12	12	12	49.3	49.3	49.3	29.078	0	128.97	5797400000	16	513	0.253551	0.683426	-0.192258	-0.638689	D5CN33	D5CN33_SIDLE Indole-3-glycerol phosphate synthase OS=Sideroxydans lithotrophicus (strain ES-1) OX=580332	trpC
25.9446	26.499	26.0418	24.8667	26.141	24.8358			25	25	25	75.9	75.9	75.9	45.046	0	323.31	39564000000	22	1170	0.886822	0.332815	-0.880627	-1.90312	D5CN34	D5CN34_SIDLE Gamma-glutamyl phosphate reductase OS=Sideroxydans lithotrophicus (strain ES-1) OX=580332	proA
26.91	27.4861	27.0635	26.5749	27.1195	26.5939			35	35	35	58.5	58.5	58.5	61.937	0	323.31	111560000000	32	2954	0.719958	0.382728	-0.390412	-1.57416	D5CN35	D5CN35_SIDLE Dihydrolipoyl dehydrogenase OS=Sideroxydans lithotrophicus (strain ES-1) OX=580332	Slit_2507
24.2148	25.2895	24.1178	24.0405	25.196	24.3701			20	20	20	65.5	65.5	65.5	27.767	0	323.31	13674000000	17	550	0.00331634	0.995173	-0.00516256	-0.010143	D5CN36	D5CN36_SIDLE Uncharacterized protein OS=Sideroxydans lithotrophicus (strain ES-1) OX=580332	Slit_2508
26.0425	27.1045	26.1539	25.6282	26.4385	25.0433			30	30	30	71.8	71.8	71.8	48.823	0	323.31	64953000000	21	1798	0.62401	0.416242	-0.7303	-1.38717	D5CN37	D5CN37_SIDLE Uncharacterized protein OS=Sideroxydans lithotrophicus (strain ES-1) OX=580332	Slit_2509
22.6448	23.8506	22.9742	22.6449	24.0926	22.1428			10	10	10	49.5	49.5	49.5	31.645	0	206.43	1045200000	17	120	0.102969	0.859399	-0.196459	-0.286228	D5CN39	D5CN39_SIDLE Efflux transporter, RND family, MFP subunit OS=Sideroxydans lithotrophicus (strain ES-1) OX=580332	Slit_2511
21.4835	21.4782	21.3201	21.238	21.3446	21.5038			10	10	10	28.1	28.1	28.1	66.582	0.0021988	2.8224	775540000	31	63	0.27856	0.657051	-0.0651245	-0.692811	D5CN40	D5CN40_SIDLE ABC transporter related protein OS=Sideroxydans lithotrophicus (strain ES-1) OX=580332	Slit_2512
26.6024	27.1421	23.232	25.2844	25.7393	24.78			55	55	55	52.6	52.6	52.6	151.86	0	323.31	20112000000	70	1332	0.113026	0.847087	-0.390953	-0.311675	D5CN45	D5CN45_SIDLE Diguanylate cyclase/phosphodiesterase with PAS/PAC sensor(S) OS=Sideroxydans lithotrophicus (strain ES-1) OX=580332	Slit_2517
25.1223	24.4482	23.9688	23.7047	24.0996	23.9463			10	10	10	49.4	49.4	49.4	30.952	0	253.67	5194400000	9	403	0.7768	0.370583	-0.596239	-1.68543	D5CN46	D5CN46_SIDLE Endonuclease/exonuclease/phosphatase OS=Sideroxydans lithotrophicus (strain ES-1) OX=580332	Slit_2518
25.4441	25.4474	24.805	24.4092	25.4685	24.1608			24	24	24	57.7	57.7	57.7	52.196	0	323.31	18073000000	26	1313	0.536603	0.459356	-0.552642	-1.21649	D5CN47	D5CN47_SIDLE Leucyl aminopeptidase OS=Sideroxydans lithotrophicus (strain ES-1) OX=580332	Slit_2519
26.6875	27.4355	26.6572	25.2498	26.9918	25.5005			16	16	16	60.2	60.2	60.2	30.067	0	323.31	14043000000	13	480	0.7775	0.37075	-1.01268	-1.68681	D5CN48	D5CN48_SIDLE Thymidylate synthase OS=Sideroxydans lithotrophicus (strain ES-1) OX=580332	thyA
23.6556	24.6268	24.1791	22.4214	23.6788	23.2261			5	5	5	37	37	37	13.082	0	10.557	2341300000	8	160	1.06171	0.284389	-1.04504	-2.25924	D5CN49	D5CN49_SIDLE S23 ribosomal protein OS=Sideroxydans lithotrophicus (strain ES-1) OX=580332	Slit_2521
23.9732	24.0485	23.8819	23.0771	24.5956	23.3871			4	4	4	26.6	26.6	26.6	19.901	0	88.401	2424400000	10	163	0.237733	0.700997	-0.281276	-0.603957	D5CN50	D5CN50_SIDLE Dihydrofolate reductase OS=Sideroxydans lithotrophicus (strain ES-1) OX=580332	Slit_2522
24.502	24.1721	23.2921	23.3222	24.0029	23.7031			27	27	27	46.7	46.7	46.7	84.993	0	323.31	9430900000	36	975	0.310209	0.62243	-0.312647	-0.760076	D5CN51	D5CN51_SIDLE Alpha,alpha-trehalose-phosphate synthase (UDP-forming) OS=Sideroxydans lithotrophicus (strain ES-1) OX=580332	Slit_2523
25.2752	24.0697	21.7681	23.8266	24.2253	23.0443			16	16	16	34.5	34.5	34.5	67.133	0	85.44	4865500000	24	463	0.00168431	0.997012	-0.00560315	-0.00516104	D5CN53	D5CN53_SIDLE Glycoside hydrolase 15-related protein OS=Sideroxydans lithotrophicus (strain ES-1) OX=580332	Slit_2525
25.7075	26.3826	25.2842	22.6449	23.9408	23.2408			13	13	13	68.3	68.3	68.3	27.444	0	323.31	40397000000	13	558	2.15852	0.146895	-2.51593	-5.10838	D5CN56	D5CN56_SIDLE Uncharacterized protein OS=Sideroxydans lithotrophicus (strain ES-1) OX=580332	Slit_2528
27.5075	27.3363	26.9311	23.7726	24.8062	23.992			8	8	8	90.5	90.5	90.5	11.484	0	323.31	81666000000	5	1597	2.99288	0.0792941	-3.068	-8.5735	D5CN58	D5CN58_SIDLE Cupredoxin_1 domain-containing protein OS=Sideroxydans lithotrophicus (strain ES-1) OX=580332	Slit_2530
26.4965	26.8057	26.0368	21.1742	23.2888	22.8644			5	5	5	39.7	39.7	39.7	16.509	0	237.95	14686000000	9	537	2.37303	0.125852	-4.00389	-5.85872	D5CN59	D5CN59_SIDLE Ferric uptake regulation protein OS=Sideroxydans lithotrophicus (strain ES-1) OX=580332	fur
25.0541	24.7623	24.286	23.6594	24.5323	23.2608			19	19	19	57.8	57.8	57.8	46.792	0	323.31	8163600000	22	582	0.94536	0.320438	-0.883299	-2.0207	D5CN64	D5CN64_SIDLE Uncharacterized protein OS=Sideroxydans lithotrophicus (strain ES-1) OX=580332	Slit_2536
23.917	23.9318	23.3953	24.0024	24.2883	23.8054			14	14	14	63.4	63.4	63.4	40.422	0	173.88	3352400000	17	253	0.558959	0.447132	0.283992	1.26026	D5CN65	D5CN65_SIDLE Phosphoserine aminotransferase OS=Sideroxydans lithotrophicus (strain ES-1) OX=580332	serC
25.9882	25.6026	25.0364	24.318	25.3403	24.3294			40	40	40	65.8	65.8	65.8	84.345	0	323.31	27799000000	41	1733	0.941029	0.320257	-0.879841	-2.01195	D5CN69	D5CN69_SIDLE Lysine decarboxylase OS=Sideroxydans lithotrophicus (strain ES-1) OX=580332	Slit_2541
24.6306	25.2193	24.9214	24.204	24.6686	23.6464			8	8	8	48.9	48.9	48.9	21.212	0	151.51	6487500000	7	341	1.03433	0.291265	-0.750781	-2.20245	D5CN71	D5CN71_SIDLE dCTP deaminase OS=Sideroxydans lithotrophicus (strain ES-1) OX=580332	dcd
25.7205	25.9111	25.5263	24.351	25.4061	24.4744			36	36	36	52.4	52.4	52.4	82.705	0	323.31	31181000000	48	1616	1.30195	0.237143	-0.975432	-2.77851	D5CN72	D5CN72_SIDLE Methionine--tRNA ligase OS=Sideroxydans lithotrophicus (strain ES-1) OX=580332	metG
22.3542	23.9646	22.8189	21.5406	23.2149	22.3567			19	19	19	56.2	56.2	56.2	49.929	0	139	3067700000	20	258	0.42353	0.529614	-0.675117	-0.992549	D5CN73	D5CN73_SIDLE FAD-dependent pyridine nucleotide-disulfide oxidoreductase OS=Sideroxydans lithotrophicus (strain ES-1) OX=580332	Slit_2545
24.6375	23.2594	21.4849	19.7887	23.2093	23.2477			7	7	7	26.6	26.6	26.6	36.823	0	10.65	767970000	18	62	0.28818	0.646144	-1.04541	-0.713392	D5CN74	D5CN74_SIDLE Uncharacterized protein OS=Sideroxydans lithotrophicus (strain ES-1) OX=580332	Slit_2546
23.056	24.2531	23.0019	23.467	24.3084	21.3669			6	6	6	60.6	60.6	60.6	14.8	0	26.469	2086400000	8	84	0.150468	0.801965	-0.389551	-0.403552	D5CN75	D5CN75_SIDLE Transcriptional regulator, XRE family OS=Sideroxydans lithotrophicus (strain ES-1) OX=580332	Slit_2547
24.306	23.0984	22.2233	21.414	23.9552	23.4953			6	6	6	53.5	53.5	53.5	15.605	0	127.84	2245800000	8	155	0.0917946	0.869323	-0.254378	-0.257526	D5CN77	D5CN77_SIDLE Hemerythrin-like metal-binding protein OS=Sideroxydans lithotrophicus (strain ES-1) OX=580332	Slit_2549
23.3823	23.7585	22.4208	22.2429	23.4224	23.6318			17	17	17	44.2	44.2	44.2	51.319	0	145.29	4131600000	19	441	0.051581	0.924953	-0.0881805	-0.150016	D5CN79	D5CN79_SIDLE V-type ATP synthase beta chain OS=Sideroxydans lithotrophicus (strain ES-1) OX=580332	atpB
25.0757	24.8017	24.3599	24.6067	25.3176	24.6544			24	24	24	48.9	48.9	48.9	65.325	0	323.31	15537000000	35	1151	0.135319	0.820759	0.113745	0.366888	D5CN80	D5CN80_SIDLE V-type ATP synthase alpha chain OS=Sideroxydans lithotrophicus (strain ES-1) OX=580332	atpA
24.2002	23.1466	20.6728	23.4424	23.6289	23.4321			14	14	14	85.3	85.3	85.3	23.765	0	133.52	3256700000	12	312	0.324708	0.606528	0.827942	0.790488	D5CN81	D5CN81_SIDLE H+transporting two-sector ATPase E subunit OS=Sideroxydans lithotrophicus (strain ES-1) OX=580332	Slit_2553
21.2998	22.7954	20.5298	22.1325	23.3629	23.1572			11	11	11	22.7	22.7	22.7	71.614	0	62.438	1736700000	23	252	0.810664	0.356156	1.34254	1.75205	D5CN84	D5CN84_SIDLE V-type ATP synthase subunit I OS=Sideroxydans lithotrophicus (strain ES-1) OX=580332	Slit_2556
24.8145	23.8522	22.1948	24.2035	24.8502	24.1364			17	17	17	61.1	61.1	61.1	39.258	0	296.49	4441400000	24	555	0.41355	0.535507	0.776229	0.972483	D5CN85	D5CN85_SIDLE H+transporting two-sector ATPase C (AC39) subunit OS=Sideroxydans lithotrophicus (strain ES-1) OX=580332	Slit_2557
25.3119	26.0705	25.7028	24.4534	24.6247	26.2328			6	6	6	68.8	68.8	68.8	12.06	0	133.92	6396200000	8	199	0.414036	0.535241	-0.591466	-0.973462	D5CN86	D5CN86_SIDLE H+-ATPase, subunit H OS=Sideroxydans lithotrophicus (strain ES-1) OX=580332	Slit_2558
24.1261	24.0594	21.6768	22.9321	20.8772	22.4742			5	5	5	30.4	30.4	30.4	18.238	0	30.758	1263400000	7	106	0.513729	0.469827	-1.19294	-1.17159	D5CN87	D5CN87_SIDLE NADH ubiquinone oxidoreductase 20 kDa subunit OS=Sideroxydans lithotrophicus (strain ES-1) OX=580332	Slit_2559
24.8777	24.8206	23.8148	23.3785	24.6239	23.5829			17	17	17	39.1	39.1	39.1	57.161	0	118.85	6195100000	25	490	0.549422	0.451118	-0.642586	-1.2416	D5CN88	D5CN88_SIDLE NADH dehydrogenase (Ubiquinone) 30 kDa subunit OS=Sideroxydans lithotrophicus (strain ES-1) OX=580332	Slit_2560
21.5256	22.755	21.13	19.7777	21.773	20.4741			2	2	2	7.2	7.2	7.2	34.694	0	24.233	511870000	8	36	0.671858	0.398334	-1.1286	-1.48036	D5CN91	D5CN91_SIDLE Formate hydrogenlyase subunit 4 OS=Sideroxydans lithotrophicus (strain ES-1) OX=580332	Slit_2563
21.76	24.1773	22.2571	22.4147	23.6322	23.1051			7	7	7	9.9	9.9	9.9	72.498	0	103.62	1555000000	17	129	0.145132	0.810188	0.319208	0.390713	D5CN92	D5CN92_SIDLE NADH/Ubiquinone/plastoquinone (Complex I) OS=Sideroxydans lithotrophicus (strain ES-1) OX=580332	Slit_2564
25.793	25.1212	24.4431	21.3713	24.6764	24.1092			35	35	35	46.1	46.1	46.1	107.57	0	317.42	11747000000	59	687	0.726535	0.381444	-1.73344	-1.58701	D5CN93	D5CN93_SIDLE Diguanylate cyclase with PAS/PAC sensor OS=Sideroxydans lithotrophicus (strain ES-1) OX=580332	Slit_2565
24.4732	25.0994	24.0573	23.5813	24.3556	23.8792			11	11	11	44.3	44.3	44.3	26.471	0	277.67	4292500000	11	246	0.733835	0.379036	-0.604625	-1.60127	D5CN94	D5CN94_SIDLE Transcriptional regulator, Crp/Fnr family OS=Sideroxydans lithotrophicus (strain ES-1) OX=580332	Slit_2566
25.0074	25.3121	24.6334	24.0797	25.0988	23.9977			40	40	40	45.8	45.8	45.8	131.41	0	311.02	9122700000	67	954	0.662754	0.398589	-0.592237	-1.46263	D5CN95	D5CN95_SIDLE DNA polymerase III subunit alpha OS=Sideroxydans lithotrophicus (strain ES-1) OX=580332	Slit_2567
23.8505	24.3418	23.7591	23.4482	23.8323	22.7962			6	6	6	37.4	37.4	37.4	15.705	0	27.965	1907600000	12	179	0.821411	0.352927	-0.624916	-1.77326	D5CN96	D5CN96_SIDLE Diheme cytochrome c OS=Sideroxydans lithotrophicus (strain ES-1) OX=580332	Slit_2568
22.6364	23.1264	22.7916	21.7977	23.385	22.0368			22	22	22	56.5	56.5	56.5	52.188	0	120.36	3472200000	24	352	0.360355	0.573938	-0.44496	-0.864329	D5CN97	D5CN97_SIDLE Lytic transglycosylase catalytic OS=Sideroxydans lithotrophicus (strain ES-1) OX=580332	Slit_2569
22.474	23.0373	20.5174	20.3049	22.4798	22.2663			8	8	8	52.3	52.3	52.3	27.983	0.00047214	7.5408	417590000	12	44	0.114832	0.845664	-0.325881	-0.316206	D5CN98	D5CN98_SIDLE Short-chain dehydrogenase/reductase SDR OS=Sideroxydans lithotrophicus (strain ES-1) OX=580332	Slit_2570
23.7058	22.4713	23.4679	19.8635	21.238	19.096			9	9	9	35.8	35.8	35.8	44.999	0	9.866	847320000	18	37	1.89915	0.16052	-3.14914	-4.30319	D5CN99	D5CN99_SIDLE Uncharacterized protein OS=Sideroxydans lithotrophicus (strain ES-1) OX=580332	Slit_2571
23.1427	24.2316	23.1821	22.8403	24.1942	23.3243			8	8	8	41.2	41.2	41.2	27.219	0	185.5	1999600000	8	207	0.042101	0.933803	-0.0658646	-0.123579	D5CNA1	D5CNA1_SIDLE Uncharacterized protein OS=Sideroxydans lithotrophicus (strain ES-1) OX=580332	Slit_2573
22.5908	22.6661	20.0143	21.1742	22.7352	21.8152			12	12	12	28.3	28.3	28.3	46.016	0	127.86	1481900000	17	174	0.0529624	0.924252	0.151115	0.153831	D5CNA2	D5CNA2_SIDLE Uncharacterized protein OS=Sideroxydans lithotrophicus (strain ES-1) OX=580332	Slit_2574
23.6303	23.6268	23.9983	23.9854	24.8272	23.4753			9	9	9	49.4	49.4	49.4	26.232	0	54.723	2391800000	10	267	0.345306	0.588973	0.344142	0.833307	D5CNA3	D5CNA3_SIDLE ABC transporter related protein OS=Sideroxydans lithotrophicus (strain ES-1) OX=580332	Slit_2575
25.3901	25.6294	25.4979	24.7538	25.3776	24.6336			24	24	24	56	56	56	49.113	0	323.31	19879000000	21	1081	1.14114	0.261331	-0.584147	-2.4265	D5CNA4	D5CNA4_SIDLE Serine--tRNA ligase OS=Sideroxydans lithotrophicus (strain ES-1) OX=580332	serS
23.6117	23.2021	22.763	22.1817	23.1796	22.6409			15	15	15	52.9	52.9	52.9	48.029	0	125.16	2507000000	21	278	0.623858	0.415241	-0.52483	-1.38687	D5CNA6	D5CNA6_SIDLE Replication-associated recombination protein A OS=Sideroxydans lithotrophicus (strain ES-1) OX=580332	Slit_2578
24.0109	23.6378	22.5064	22.4066	23.9996	22.7512			13	13	13	79.9	79.9	79.9	22.97	0	240.08	3781500000	12	278	0.192483	0.752373	-0.332575	-0.502105	D5CNA7	D5CNA7_SIDLE Outer-membrane lipoprotein carrier protein OS=Sideroxydans lithotrophicus (strain ES-1) OX=580332	lolA
24.6989	26.0854	24.7217	24.4154	25.3149	24.8365			32	32	32	46.6	46.6	46.6	83.583	0	323.31	16188000000	38	953	0.23329	0.704897	-0.313063	-0.594127	D5CNA8	D5CNA8_SIDLE Cell division FtsK/SpoIIIE OS=Sideroxydans lithotrophicus (strain ES-1) OX=580332	Slit_2580
25.2519	25.0664	24.8171	24.745	24.7771	24.1548			10	10	10	59.2	59.2	59.2	24.921	0	323.31	8823200000	10	655	0.954953	0.317194	-0.486197	-2.04011	D5CNA9	D5CNA9_SIDLE Two component transcriptional regulator, LuxR family OS=Sideroxydans lithotrophicus (strain ES-1) OX=580332	Slit_2581
23.8891	23.7391	22.6448	22.1195	22.9863	22.1063			23	23	22	47.4	47.4	46	67.955	0	323.31	7894500000	31	533	0.97906	0.310604	-1.02035	-2.08908	D5CNB0	D5CNB0_SIDLE Histidine kinase OS=Sideroxydans lithotrophicus (strain ES-1) OX=580332	Slit_2582
24.2135	24.975	24.6691	23.5185	24.5493	23.5787			11	11	11	57.4	57.4	57.4	21.633	0	323.31	11651000000	10	388	0.854949	0.342115	-0.737051	-1.83966	D5CNB1	D5CNB1_SIDLE Electron transport protein SCO1/SenC OS=Sideroxydans lithotrophicus (strain ES-1) OX=580332	Slit_2583
23.6388	24.0607	20.7236	24.6903	25.3892	25.0294			2	2	2	6.8	6.8	6.8	25.033	0.00089206	3.5955	4458400000	9	112	0.977554	0.311459	2.22862	2.08601	D5CNB2	D5CNB2_SIDLE DsbD_2 domain-containing protein OS=Sideroxydans lithotrophicus (strain ES-1) OX=580332	Slit_2584
21.453	20.9186	22.442	20.0706	20.8675	20.8456			5	5	5	40.7	40.7	40.7	24.02	0	38.718	355720000	9	28	0.910987	0.327509	-1.00996	-1.95149	D5CNB3	D5CNB3_SIDLE ATP-dependent dethiobiotin synthetase BioD OS=Sideroxydans lithotrophicus (strain ES-1) OX=580332	bioD
23.1839	23.0868	22.4786	21.4136	22.063	21.4223			7	7	7	35.3	35.3	35.3	32.417	0	306.7	3437500000	14	227	1.8513	0.162388	-1.28348	-4.16542	D5CNB4	D5CNB4_SIDLE Malonyl-[acyl-carrier protein] O-methyltransferase OS=Sideroxydans lithotrophicus (strain ES-1) OX=580332	bioC
21.5501	20.486	20.928	20.206	23.4234	20.5798			8	8	8	26.8	26.8	26.8	29.689	0	39.507	1619000000	11	64	0.145206	0.810582	0.415038	0.390891	D5CNB5	D5CNB5_SIDLE Pimeloyl-[acyl-carrier protein] methyl ester esterase OS=Sideroxydans lithotrophicus (strain ES-1) OX=580332	bioH
23.8959	24.9051	23.9317	23.3803	24.1449	23.8079			11	11	11	33.8	33.8	33.8	41.344	0	249.4	6606900000	14	260	0.514273	0.46989	-0.466492	-1.17266	D5CNB6	D5CNB6_SIDLE 8-amino-7-oxononanoate synthase OS=Sideroxydans lithotrophicus (strain ES-1) OX=580332	bioF
26.1974	25.1305	24.818	21.9143	23.6758	22.7256			13	13	13	58.7	58.7	58.7	36.445	0	287.75	13037000000	15	550	1.77937	0.173288	-2.61002	-3.96414	D5CNB7	D5CNB7_SIDLE Biotin synthase OS=Sideroxydans lithotrophicus (strain ES-1) OX=580332	bioB
22.188	23.3844	21.923	22.3023	21.4247	22.146			12	12	12	45	45	45	38.558	0	153.78	3289300000	19	183	0.442736	0.51672	-0.540806	-1.031	D5CNB9	D5CNB9_SIDLE TPR repeat-containing protein OS=Sideroxydans lithotrophicus (strain ES-1) OX=580332	Slit_2591
23.8442	23.2708	23.2041	22.6741	23.3839	22.1983			17	17	17	55.3	55.3	55.3	36.043	0	86.13	2754200000	19	354	0.794059	0.360692	-0.687595	-1.71935	D5CNC0	D5CNC0_SIDLE General secretion pathway protein, ATPase OS=Sideroxydans lithotrophicus (strain ES-1) OX=580332	Slit_2592
27.0304	27.5988	27.063	26.2743	27.1836	26.2014			18	18	18	45.7	45.7	45.7	58.849	0	311.27	11673000000	27	555	0.861561	0.339332	-0.677637	-1.8528	D5CNC1	D5CNC1_SIDLE Type II and III secretion system protein OS=Sideroxydans lithotrophicus (strain ES-1) OX=580332	Slit_2593
24.2208	25.5068	24.8073	25.3708	26.2391	25.6162			6	6	6	46	46	46	14.27	0	292.16	7175000000	6	343	0.925858	0.325994	0.897038	1.98137	D5CNC2	D5CNC2_SIDLE Uncharacterized protein OS=Sideroxydans lithotrophicus (strain ES-1) OX=580332	Slit_2594
24.7355	25.7065	24.5919	24.6211	25.3367	25.002			11	11	11	54.2	54.2	54.2	25.276	0	323.31	15920000000	12	672	0.0202482	0.963287	-0.0247116	-0.0607841	D5CNC3	D5CNC3_SIDLE Putative mannose-sensitive agglutinin (MSHA) OS=Sideroxydans lithotrophicus (strain ES-1) OX=580332	Slit_2595
25.3603	25.3389	25.203	24.9654	25.6728	24.566			9	9	9	41.1	41.1	41.1	23.472	0	323.31	11617000000	11	702	0.28693	0.647298	-0.23263	-0.710725	D5CNC4	D5CNC4_SIDLE Putative mannose-sensitive agglutinin (MSHA) OS=Sideroxydans lithotrophicus (strain ES-1) OX=580332	Slit_2596
24.8693	25.2403	25.0945	24.4292	25.1945	24.0089			18	18	18	53.8	53.8	53.8	35.624	0	250	11729000000	16	713	0.651835	0.40153	-0.523846	-1.44136	D5CNC5	D5CNC5_SIDLE Putative mannose-sensitive agglutinin (MSHA) biogenesis protein MshI OS=Sideroxydans lithotrophicus (strain ES-1) OX=580332	Slit_2597
26.01	27.3526	26.2373	26.06	26.7593	25.982			18	18	18	27.1	27.1	27.1	120.73	0	323.31	15952000000	24	592	0.214123	0.721613	-0.266221	-0.551308	D5CNC7	D5CNC7_SIDLE G8 domain containing protein OS=Sideroxydans lithotrophicus (strain ES-1) OX=580332	Slit_2599
22.9993	22.8362	22.2313	21.8998	23.2219	21.9444			8	8	8	25.7	25.7	25.7	30.726	0	56.072	1677500000	12	198	0.271416	0.66248	-0.333561	-0.677445	D5CNC9	D5CNC9_SIDLE Uncharacterized protein OS=Sideroxydans lithotrophicus (strain ES-1) OX=580332	Slit_2601
23.5743	23.9285	20.8039	23.2186	23.3363	21.1825			2	2	2	12.9	12.9	12.9	16.78	0	32.298	1812200000	6	142	0.0540344	0.924148	-0.189738	-0.156784	D5CND1	D5CND1_SIDLE Uncharacterized protein OS=Sideroxydans lithotrophicus (strain ES-1) OX=580332	Slit_2603
28.7223	30.4466	29.3443	29.1163	29.1247	29.0734			2	2	2	21	21	21	12.181	0	323.31	78870000000	3	1881	0.325534	0.606333	-0.399592	-0.792214	D5CND2	D5CND2_SIDLE Uncharacterized protein OS=Sideroxydans lithotrophicus (strain ES-1) OX=580332	Slit_2604
25.3023	22.2987	23.091	22.9656	23.8164	22.8405			4	4	4	20	20	20	23.343	0.00046948	7.0558	1404700000	8	161	0.138831	0.817342	-0.356519	-0.375447	D5CND3	D5CND3_SIDLE Uncharacterized protein OS=Sideroxydans lithotrophicus (strain ES-1) OX=580332	Slit_2605
24.7642	23.9945	25.0418	20.8283	23.403	22.8447			8	8	8	47.7	47.7	47.7	22.261	0	187.07	2127100000	11	166	1.24918	0.246876	-2.2415	-2.66085	D5CND4	D5CND4_SIDLE Uncharacterized protein OS=Sideroxydans lithotrophicus (strain ES-1) OX=580332	Slit_2606
24.0224	24.4007	23.062	21.8403	23.562	22.638			11	11	11	35.8	35.8	35.8	46.193	0	138.87	2611400000	20	307	0.83576	0.34699	-1.14826	-1.80163	D5CND5	D5CND5_SIDLE Type II secretion system F domain protein OS=Sideroxydans lithotrophicus (strain ES-1) OX=580332	Slit_2607
27.0428	27.3669	26.6732	26.1637	27.2262	26.4638			42	42	42	73.5	73.5	73.5	63.527	0	323.31	81965000000	36	3910	0.474591	0.497954	-0.409712	-1.09434	D5CND6	D5CND6_SIDLE Type II secretion system protein E OS=Sideroxydans lithotrophicus (strain ES-1) OX=580332	Slit_2608
24.7164	25.2779	24.0311	24.1762	25.4225	24.4864			16	16	16	63.8	63.8	63.8	35.282	0	323.31	18777000000	20	634	0.0126432	0.977283	0.0198943	0.0382681	D5CND8	D5CND8_SIDLE Glycerol-3-phosphate dehydrogenase [NAD(P)+] OS=Sideroxydans lithotrophicus (strain ES-1) OX=580332	gpsA
23.4579	25.1301	23.7413	23.9468	24.8054	24.0999			6	6	6	47.9	47.9	47.9	16.005	0	147.76	2953200000	6	166	0.108504	0.852954	0.174285	0.300277	D5CND9	D5CND9_SIDLE Uncharacterized protein OS=Sideroxydans lithotrophicus (strain ES-1) OX=580332	Slit_2611
28.259	28.2215	27.7948	26.9695	27.3471	26.6757			9	9	9	59.4	59.4	59.4	17.249	0	323.31	40646000000	8	982	1.9557	0.148673	-1.09429	-4.47008	D5CNE0	D5CNE0_SIDLE Protein-export protein SecB OS=Sideroxydans lithotrophicus (strain ES-1) OX=580332	secB
24.8406	26.0498	24.4981	23.9087	24.7987	23.8655			5	5	5	51.7	51.7	51.7	9.9787	0	74.959	3287300000	5	135	0.771422	0.369641	-0.938537	-1.67488	D5CNE1	D5CNE1_SIDLE Glutaredoxin OS=Sideroxydans lithotrophicus (strain ES-1) OX=580332	Slit_2613
26.8013	27.635	27.1479	26.3727	27.3208	26.2798			6	6	6	70.1	70.1	70.1	15.273	0	323.31	21809000000	8	514	0.582311	0.434798	-0.536972	-1.30588	D5CNE2	D5CNE2_SIDLE Rhodanese domain protein OS=Sideroxydans lithotrophicus (strain ES-1) OX=580332	Slit_2614
24.4871	25.2694	24.1909	22.9263	23.9618	22.8087			8	8	8	11.2	11.2	11.2	66.98	0	108.47	6039000000	13	326	1.35806	0.228037	-1.4169	-2.90614	D5CNE3	D5CNE3_SIDLE O-antigen polymerase OS=Sideroxydans lithotrophicus (strain ES-1) OX=580332	Slit_2615
25.4738	25.7932	24.5554	22.6964	24.3354	23.5012			32	32	32	38.3	38.3	38.3	115.34	0	323.31	21518000000	41	1076	1.36938	0.227266	-1.76312	-2.93222	D5CNE5	D5CNE5_SIDLE Acriflavin resistance protein OS=Sideroxydans lithotrophicus (strain ES-1) OX=580332	Slit_2617
26.0708	26.6822	25.9082	24.9013	25.8987	25.0792			18	18	18	62.6	62.6	62.6	37.313	0	323.31	29487000000	19	1229	1.12661	0.265024	-0.927329	-2.39561	D5CNE6	D5CNE6_SIDLE Efflux transporter, RND family, MFP subunit OS=Sideroxydans lithotrophicus (strain ES-1) OX=580332	Slit_2618
25.4223	26.0614	25.3631	24.6227	25.5384	24.701			19	19	19	52.5	52.5	52.5	56.153	0	323.31	13857000000	21	676	0.832367	0.346813	-0.661584	-1.79491	D5CNE8	D5CNE8_SIDLE 2,3-bisphosphoglycerate-independent phosphoglycerate mutase OS=Sideroxydans lithotrophicus (strain ES-1) OX=580332	gpmI
23.7139	23.7357	23.6302	23.7654	23.5168	23.2113			7	7	7	46.2	46.2	46.2	23.36	0	66.712	2805800000	11	206	0.526196	0.464735	-0.195461	-1.19608	D5CNE9	D5CNE9_SIDLE Two component transcriptional regulator, LuxR family OS=Sideroxydans lithotrophicus (strain ES-1) OX=580332	Slit_0622
24.0947	24.6213	24.1324	23.2971	24.3985	23.3562			13	13	13	38.5	38.5	38.5	44.123	0	271.18	5493000000	18	571	0.688544	0.392339	-0.598866	-1.51288	D5CNF0	D5CNF0_SIDLE PAS/PAC sensor signal transduction histidine kinase OS=Sideroxydans lithotrophicus (strain ES-1) OX=580332	Slit_0623
24.9079	25.6104	24.0379	23.4623	24.4991	23.8442			16	16	16	70.9	70.9	70.9	39.69	0	323.31	11690000000	21	591	0.77312	0.369814	-0.916875	-1.67821	D5CNF1	D5CNF1_SIDLE Histidinol-phosphate aminotransferase OS=Sideroxydans lithotrophicus (strain ES-1) OX=580332	hisC
26.4559	27.726	26.3006	25.8598	26.8478	26.7917			11	11	11	79	79	79	21.575	0	186.53	11445000000	10	415	0.232326	0.704151	-0.32774	-0.591989	D5CNF2	D5CNF2_SIDLE Imidazoleglycerol-phosphate dehydratase OS=Sideroxydans lithotrophicus (strain ES-1) OX=580332	hisB
27.0343	26.3484	26.368	25.4703	26.3557	25.2459			13	13	13	69	69	69	25.759	0	218.05	9776800000	14	533	1.03039	0.293272	-0.89294	-2.19431	D5CNF3	D5CNF3_SIDLE Imidazole glycerol phosphate synthase subunit HisH OS=Sideroxydans lithotrophicus (strain ES-1) OX=580332	hisH
26.434	26.616	26.3406	25.8553	26.603	25.4346			15	15	15	65.6	65.6	65.6	26.655	0	323.31	42937000000	16	1304	0.641865	0.404488	-0.499244	-1.42194	D5CNF4	D5CNF4_SIDLE 1-(5-phosphoribosyl)-5-[(5-phosphoribosylamino)methylideneamino] imidazole-4-carboxamide isomerase OS=Sideroxydans lithotrophicus (strain ES-1) OX=580332	hisA
25.6415	24.941	24.821	23.8517	23.316	23.134			14	14	14	69.4	69.4	69.4	26.734	0	323.31	6631600000	14	494	2.15134	0.147487	-1.70059	-5.08469	D5CNF5	D5CNF5_SIDLE Imidazole glycerol phosphate synthase subunit HisF OS=Sideroxydans lithotrophicus (strain ES-1) OX=580332	hisF
24.6182	24.1106	24.0085	22.3942	23.6381	22.17			7	7	7	52.7	52.7	52.7	14.717	0	40.801	2123600000	9	186	1.42414	0.220242	-1.51166	-3.06001	D5CNF6	D5CNF6_SIDLE Phosphoribosyl-AMP cyclohydrolase OS=Sideroxydans lithotrophicus (strain ES-1) OX=580332	hisI
23.5577	23.9116	23.6084	23.2471	21.5263	23.6206			9	9	9	61	61	61	11.561	0	67.135	2816300000	8	215	0.613702	0.423173	-0.894517	-1.36709	D5CNF7	D5CNF7_SIDLE Phosphoribosyl-ATP pyrophosphatase OS=Sideroxydans lithotrophicus (strain ES-1) OX=580332	hisE
23.4018	23.7229	23.4796	23.0218	23.7465	23.0264			4	4	4	45.7	45.7	45.7	12.821	0	323.31	6566500000	7	215	0.447228	0.513536	-0.269863	-1.03996	D5CNF8	D5CNF8_SIDLE Histidine triad (HIT) protein OS=Sideroxydans lithotrophicus (strain ES-1) OX=580332	Slit_0631
26.6081	28.6016	26.7033	26.6064	27.1743	26.9147			4	4	4	47.2	47.2	47.2	8.0242	0	323.31	20745000000	5	291	0.23872	0.700063	-0.405898	-0.606137	D5CNF9	D5CNF9_SIDLE Sec-independent protein translocase protein TatA OS=Sideroxydans lithotrophicus (strain ES-1) OX=580332	tatA
23.7962	25.0802	24.6078	24.2459	25.3023	24.7027			8	8	8	63.3	63.3	63.3	14.249	0	323.31	6602600000	7	397	0.203912	0.734487	0.255596	0.528212	D5CNG0	D5CNG0_SIDLE Sec-independent protein translocase protein TatB OS=Sideroxydans lithotrophicus (strain ES-1) OX=580332	tatB
25.5076	25.5193	24.606	24.5077	25.2064	24.2185			12	12	12	38.4	38.4	38.4	40.636	0	289.34	10903000000	12	747	0.602516	0.424597	-0.566761	-1.34529	D5CNG2	D5CNG2_SIDLE Periplasmic serine endoprotease DegP-like OS=Sideroxydans lithotrophicus (strain ES-1) OX=580332	Slit_0635
23.7155	24.6681	23.9834	23.4492	24.6679	23.082			9	9	9	53.2	53.2	53.2	27.104	0	265.08	5472600000	8	223	0.281462	0.653326	-0.389318	-0.699032	D5CNG3	D5CNG3_SIDLE Uncharacterized protein OS=Sideroxydans lithotrophicus (strain ES-1) OX=580332	Slit_0636
25.18	25.5196	25.0244	23.7681	24.4272	23.6861			8	8	8	46	46	46	24.388	0	229.72	7035800000	12	409	2.00983	0.14728	-1.28087	-4.63423	D5CNG5	D5CNG5_SIDLE Uncharacterized protein OS=Sideroxydans lithotrophicus (strain ES-1) OX=580332	Slit_0638
26.043	25.2775	24.5797	23.2743	24.1143	23.1461			10	10	10	45	45	45	22.455	0	323.31	17596000000	11	739	1.57902	0.194971	-1.78848	-3.43717	D5CNG6	D5CNG6_SIDLE HTH-type transcriptional regulator OS=Sideroxydans lithotrophicus (strain ES-1) OX=580332	Slit_0639
28.5854	29.4115	28.4732	26.2911	28.1206	27.4011			7	7	7	25.9	25.9	25.9	22.994	0	323.31	34623000000	12	805	1.19846	0.256243	-1.55243	-2.54979	D5CNG7	D5CNG7_SIDLE MULTIHEME_CYTC domain-containing protein OS=Sideroxydans lithotrophicus (strain ES-1) OX=580332	Slit_0640
28.7479	29.0286	28.636	28.2304	29.0713	28.1499			47	47	47	66.9	66.9	66.9	79.223	0	323.31	152600000000	33	3761	0.43252	0.52422	-0.320292	-1.01057	D5CNG8	D5CNG8_SIDLE Molybdopterin dinucleotide-binding region OS=Sideroxydans lithotrophicus (strain ES-1) OX=580332	Slit_0641
28.3157	27.9343	27.9208	26.8817	28.0782	26.9072			14	14	14	53.3	53.3	53.3	33.267	0	323.31	46917000000	11	1427	0.859596	0.34022	-0.767918	-1.84889	D5CNG9	D5CNG9_SIDLE 4Fe-4S ferredoxin, iron-sulfur binding protein OS=Sideroxydans lithotrophicus (strain ES-1) OX=580332	Slit_0642
25.6064	26.2855	26.3852	24.9718	25.0696	23.1552			9	9	9	13.4	13.4	13.4	52.907	0	122.58	4649400000	10	288	1.19025	0.257382	-1.69349	-2.53198	D5CNH0	D5CNH0_SIDLE Polysulphide reductase NrfD OS=Sideroxydans lithotrophicus (strain ES-1) OX=580332	Slit_0643
28.5456	29.0592	28.7817	27.955	27.23	26.602			10	10	10	46.6	46.6	46.6	19.337	0	142.87	28668000000	7	528	1.66848	0.180464	-1.53314	-3.66665	D5CNH1	D5CNH1_SIDLE Uncharacterized protein OS=Sideroxydans lithotrophicus (strain ES-1) OX=580332	Slit_0644
27.6111	27.9478	27.7601	27.4524	27.5807	26.3065			4	4	4	21.3	21.3	21.3	19.275	0	109.33	11608000000	10	297	0.724947	0.382456	-0.659846	-1.58391	D5CNH2	D5CNH2_SIDLE Cytochrome c domain-containing protein OS=Sideroxydans lithotrophicus (strain ES-1) OX=580332	Slit_0645
26.8023	27.4075	26.8848	26.4345	27.1486	26.0406			14	14	14	73.9	73.9	73.9	23.134	0	323.31	60388000000	11	1423	0.582115	0.434519	-0.490313	-1.3055	D5CNH4	D5CNH4_SIDLE Glutathione S-transferase domain protein OS=Sideroxydans lithotrophicus (strain ES-1) OX=580332	Slit_0647
23.4747	23.777	21.5628	22.3565	23.4471	22.3745			4	4	4	56.7	56.7	56.7	14.233	0	264.36	3241600000	4	123	0.0972065	0.863675	-0.21213	-0.271484	D5CNH5	D5CNH5_SIDLE Stringent starvation protein B OS=Sideroxydans lithotrophicus (strain ES-1) OX=580332	Slit_0648
28.0719	28.0267	27.711	27.291	27.6003	26.9318			24	24	24	55.2	55.2	55.2	45.024	0	323.31	86067000000	20	1845	1.37947	0.227156	-0.662181	-2.95557	D5CNH7	D5CNH7_SIDLE Serine hydroxymethyltransferase OS=Sideroxydans lithotrophicus (strain ES-1) OX=580332	glyA
24.0073	24.1636	23.8388	22.9484	24.3665	23.7952			12	12	12	63.3	63.3	63.3	18.393	0	323.31	5820100000	8	321	0.286475	0.647648	-0.299852	-0.709754	D5CNH8	D5CNH8_SIDLE Transcriptional repressor NrdR OS=Sideroxydans lithotrophicus (strain ES-1) OX=580332	nrdR
25.6992	26.3108	25.6954	25.1039	26.0366	25.3518			20	20	20	63.1	63.1	63.1	38.758	0	300.31	12817000000	26	603	0.512399	0.470188	-0.404317	-1.16897	D5CNH9	D5CNH9_SIDLE Riboflavin biosynthesis protein RibD OS=Sideroxydans lithotrophicus (strain ES-1) OX=580332	Slit_0652
23.2262	23.3818	23.3458	21.6148	22.6127	21.3085			4	4	4	31.8	31.8	31.8	21.279	0	34.952	1844900000	9	144	1.68642	0.174994	-1.47262	-3.71377	D5CNI0	D5CNI0_SIDLE Riboflavin synthase, alpha subunit OS=Sideroxydans lithotrophicus (strain ES-1) OX=580332	Slit_0653
27.0036	26.0157	25.7722	24.5585	25.9591	25.3209			23	23	23	69.7	69.7	69.7	40.08	0	323.31	40855000000	22	1324	0.825059	0.351274	-0.984341	-1.78046	D5CNI1	D5CNI1_SIDLE 3,4-dihydroxy-2-butanone 4-phosphate synthase OS=Sideroxydans lithotrophicus (strain ES-1) OX=580332	ribB
25.0859	24.152	21.432	23.0255	24.578	24.3041			7	7	7	84.7	84.7	84.7	15.892	0	251.89	6143500000	7	215	0.126403	0.830038	0.412569	0.344994	D5CNI2	D5CNI2_SIDLE 6,7-dimethyl-8-ribityllumazine synthase OS=Sideroxydans lithotrophicus (strain ES-1) OX=580332	ribH
24.8752	24.8081	24.777	23.6302	24.1621	23.5015			5	5	5	58.7	58.7	58.7	16.63	0	156.56	2774600000	8	151	2.17644	0.151778	-1.0555	-5.16798	D5CNI3	D5CNI3_SIDLE Transcription antitermination protein NusB OS=Sideroxydans lithotrophicus (strain ES-1) OX=580332	nusB
23.453	23.5918	23.0556	23.0274	23.6297	23.359			13	13	13	43.2	43.2	43.2	33.33	0	164.27	2337500000	19	206	0.0403421	0.93497	-0.0281067	-0.118623	D5CNI4	D5CNI4_SIDLE Thiamine-monophosphate kinase OS=Sideroxydans lithotrophicus (strain ES-1) OX=580332	thiL
21.6844	23.5191	20.9967	22.3303	24.0891	22.1685			6	6	6	41.8	41.8	41.8	25.172	0	77.353	963270000	15	46	0.338297	0.594536	0.79594	0.818785	D5CNI6	D5CNI6_SIDLE Nuclease (SNase domain protein) OS=Sideroxydans lithotrophicus (strain ES-1) OX=580332	Slit_0659
21.9575	24.2807	23.024	23.5109	24.6103	22.5216			6	6	6	45.3	45.3	45.3	17.487	0	103.31	4368600000	6	207	0.195872	0.74726	0.460206	0.509876	D5CNI7	D5CNI7_SIDLE Transcriptional regulator, MarR family OS=Sideroxydans lithotrophicus (strain ES-1) OX=580332	Slit_0660
26.6905	26.1252	25.4523	22.2694	24.8137	23.9517			7	7	7	58.5	58.5	58.5	17.824	0	323.31	14222000000	9	483	1.35994	0.228074	-2.41104	-2.91048	D5CNI8	D5CNI8_SIDLE Uncharacterized protein OS=Sideroxydans lithotrophicus (strain ES-1) OX=580332	Slit_0661
25.2603	24.8831	24.4743	23.8808	24.8274	24.0384			11	11	11	49.4	49.4	49.4	38.526	0	146.87	4732600000	17	365	0.775803	0.370922	-0.62369	-1.68348	D5CNI9	D5CNI9_SIDLE NADH:flavin oxidoreductase/NADH oxidase OS=Sideroxydans lithotrophicus (strain ES-1) OX=580332	Slit_0662
25.1649	25.3504	24.5415	24.6314	25.8642	25.0477			31	31	29	31.2	31.2	29.9	117.62	0	177.18	10178000000	56	812	0.13707	0.818256	0.162193	0.371161	D5CNJ0	D5CNJ0_SIDLE Diguanylate cyclase/phosphodiesterase with PAS/PAC sensor(S) OS=Sideroxydans lithotrophicus (strain ES-1) OX=580332	Slit_0663
24.6141	23.8719	23.2315	21.411	23.8536	22.8154			21	21	21	58.1	58.1	58.1	52.324	0	323.31	8558500000	24	603	0.67782	0.395703	-1.21255	-1.49198	D5CNJ4	D5CNJ4_SIDLE DEAD/DEAH box helicase domain protein OS=Sideroxydans lithotrophicus (strain ES-1) OX=580332	Slit_0667
23.6235	22.5091	21.1526	20.3659	21.9727	21.2878			6	6	6	53.6	53.6	53.6	10.755	0	21.606	598340000	5	68	0.646149	0.401967	-1.21963	-1.43029	D5CNJ5	D5CNJ5_SIDLE Uncharacterized protein OS=Sideroxydans lithotrophicus (strain ES-1) OX=580332	Slit_0668
24.3179	22.6614	20.4732	19.9136	21.2843	20.5919			6	6	6	23.2	23.2	23.2	27.719	0	9.0291	736610000	12	65	0.731852	0.379041	-1.88754	-1.5974	D5CNJ6	D5CNJ6_SIDLE UDP-2,3-diacylglucosamine hydrolase OS=Sideroxydans lithotrophicus (strain ES-1) OX=580332	lpxH
28.9271	28.4933	28.4304	27.2587	28.1452	27.4579			11	11	11	83.5	83.5	83.5	17.95	0	323.31	78451000000	10	1532	1.48596	0.200405	-0.996351	-3.20766	D5CNJ7	D5CNJ7_SIDLE Peptidyl-prolyl cis-trans isomerase OS=Sideroxydans lithotrophicus (strain ES-1) OX=580332	Slit_0670
23.9835	23.5537	23.4094	21.7299	22.6522	22.3422			7	7	7	24.7	24.7	24.7	43.533	0	56.173	313180000	19	70	1.92604	0.153265	-1.40744	-4.38197	D5CNJ8	D5CNJ8_SIDLE ErfK/YbiS/YcfS/YnhG family protein OS=Sideroxydans lithotrophicus (strain ES-1) OX=580332	Slit_0671
26.2293	27.6389	26.545	26.0071	27.1834	25.9012			15	15	15	42.6	42.6	42.6	37.467	0	323.31	27067000000	16	1097	0.302253	0.632161	-0.44051	-0.743285	D5CNJ9	D5CNJ9_SIDLE TPR repeat-containing protein OS=Sideroxydans lithotrophicus (strain ES-1) OX=580332	Slit_0672
25.4457	26.1606	25.5586	25.2753	25.7564	25.3895			28	28	28	53.3	53.3	53.3	63.788	0	323.31	26477000000	34	1412	0.394958	0.54958	-0.247903	-0.934925	D5CNK0	D5CNK0_SIDLE Glutamine--tRNA ligase OS=Sideroxydans lithotrophicus (strain ES-1) OX=580332	glnS
21.7698	23.0664	22.3499	19.8878	20.5916	21.2259			1	1	1	9.5	9.5	9.5	13.293	0.0030461	2.3857	290300000	4	39	1.56125	0.200967	-1.82694	-3.39264	D5CNK1	D5CNK1_SIDLE Transmembrane protein OS=Sideroxydans lithotrophicus (strain ES-1) OX=580332	Slit_0674
25.2481	25.1151	24.724	23.9027	25.475	24.5989			17	17	17	41.1	41.1	41.1	54.973	0	249.2	9198800000	24	624	0.314478	0.618541	-0.370159	-0.769056	D5CNK2	D5CNK2_SIDLE Cysteine--tRNA ligase OS=Sideroxydans lithotrophicus (strain ES-1) OX=580332	cysS
24.5699	23.6899	23.3408	23.1061	23.8587	22.0547			5	5	5	73.4	73.4	73.4	11.966	0	52.626	2094800000	6	162	0.603879	0.424797	-0.860371	-1.34794	D5CNK3	D5CNK3_SIDLE DUF5615 domain-containing protein OS=Sideroxydans lithotrophicus (strain ES-1) OX=580332	Slit_0676
22.0712	23.9075	23.346	23.4017	24.4009	23.8534			19	19	19	39.3	39.3	39.3	63.67	0	323.31	6680100000	19	591	0.560373	0.446586	0.777117	1.26303	D5CNK6	D5CNK6_SIDLE Uncharacterized protein OS=Sideroxydans lithotrophicus (strain ES-1) OX=580332	Slit_0680
24.3956	24.6529	24.4189	24.6776	25.3375	24.67			4	4	4	40.2	40.2	40.2	13.111	0	149.86	3681700000	8	211	0.794252	0.361017	0.40586	1.71973	D5CNK7	D5CNK7_SIDLE Uncharacterized protein OS=Sideroxydans lithotrophicus (strain ES-1) OX=580332	Slit_0681
25.0985	23.9424	23.8241	23.381	25.1769	23.2902			16	16	16	64.6	64.6	64.6	22.264	0	323.31	6553200000	12	449	0.174356	0.773976	-0.33894	-0.460112	D5CNK8	D5CNK8_SIDLE Uncharacterized protein OS=Sideroxydans lithotrophicus (strain ES-1) OX=580332	Slit_0682
25.2308	25.3601	24.5832	24.2722	25.1244	24.1837			30	30	30	73.4	73.4	73.4	55.678	0	323.31	20936000000	27	1595	0.621491	0.416676	-0.531237	-1.38226	D5CNK9	D5CNK9_SIDLE Uncharacterized protein OS=Sideroxydans lithotrophicus (strain ES-1) OX=580332	Slit_0683
23.8469	25.8009	24.3526	23.9581	25.4025	25.0892			16	16	16	42.8	42.8	42.8	44.639	0	159.22	6098400000	22	395	0.0717223	0.896847	0.149797	0.204743	D5CNL0	D5CNL0_SIDLE Type II secretion system F domain protein OS=Sideroxydans lithotrophicus (strain ES-1) OX=580332	Slit_0684
22.7805	25.8194	25.2956	23.1104	25.3954	24.4846			13	13	13	31.5	31.5	31.5	63.122	0	54.424	2574600000	29	110	0.0937235	0.867134	-0.301697	-0.262513	D5CNL1	D5CNL1_SIDLE Type II secretion system protein E OS=Sideroxydans lithotrophicus (strain ES-1) OX=580332	Slit_0685
26.1286	26.2105	26.0648	26.2891	26.9018	26.2243			22	22	22	63.6	63.6	63.6	40.378	0	323.31	42515000000	15	1407	0.698679	0.38993	0.337086	1.53264	D5CNL2	D5CNL2_SIDLE Tetratricopeptide TPR_2 repeat protein OS=Sideroxydans lithotrophicus (strain ES-1) OX=580332	Slit_0686
25.7784	26.2396	25.9163	25.3201	26.6495	25.685			27	27	27	65	65	65	64.86	0	323.31	22090000000	24	1541	0.0783049	0.884275	-0.0932178	-0.222235	D5CNL3	D5CNL3_SIDLE Pilus (MSHA type) biogenesis protein MshL OS=Sideroxydans lithotrophicus (strain ES-1) OX=580332	Slit_0687
25.8976	26.3888	25.7258	24.5214	25.5019	24.6543			31	31	31	68.1	68.1	68.1	56.917	0	323.31	28373000000	31	1221	1.41523	0.218731	-1.11152	-3.03903	D5CNL4	D5CNL4_SIDLE Sporulation domain protein OS=Sideroxydans lithotrophicus (strain ES-1) OX=580332	Slit_0688
26.1111	26.6044	26.1783	25.9265	26.429	25.7768			24	24	24	70.5	70.5	70.5	52.187	0	323.31	32866000000	25	1478	0.433857	0.523547	-0.253846	-1.01325	D5CNL5	D5CNL5_SIDLE Two component, sigma54 specific, transcriptional regulator, Fis family OS=Sideroxydans lithotrophicus (strain ES-1) OX=580332	Slit_0689
24.8765	24.9767	24.4229	22.845	24.5601	23.4175			13	13	13	66.9	66.9	66.9	29.125	0	299.94	8803800000	14	486	1.01533	0.302579	-1.15119	-2.1633	D5CNL6	D5CNL6_SIDLE ABC transporter related protein OS=Sideroxydans lithotrophicus (strain ES-1) OX=580332	Slit_0690
24.6567	23.9777	23.7976	22.6245	23.7044	22.796			6	6	6	29.4	29.4	29.4	27.892	0	110.95	3369700000	8	277	1.21846	0.251798	-1.10238	-2.59336	D5CNL7	D5CNL7_SIDLE Uncharacterized protein OS=Sideroxydans lithotrophicus (strain ES-1) OX=580332	Slit_0691
26.9627	27.0772	26.9533	26.3317	27.3992	26.2081			12	12	12	75.2	75.2	75.2	16.555	0	323.31	27664000000	9	776	0.389696	0.554378	-0.351408	-0.924251	D5CNL8	D5CNL8_SIDLE Mammalian cell entry related domain protein OS=Sideroxydans lithotrophicus (strain ES-1) OX=580332	Slit_0692
27.3672	27.8149	27.0066	26.1611	27.495	26.2681			20	20	20	74.4	74.4	74.4	23.905	0	323.31	57473000000	13	1431	0.706576	0.385511	-0.754837	-1.54804	D5CNL9	D5CNL9_SIDLE Toluene tolerance family protein OS=Sideroxydans lithotrophicus (strain ES-1) OX=580332	Slit_0693
25.7046	24.959	24.6644	22.9824	25.3314	24.5483			2	2	2	36.2	36.2	36.2	8.5045	0	323.31	5496500000	4	340	0.470507	0.498638	-0.822002	-1.08625	D5CNM0	D5CNM0_SIDLE Anti-sigma-factor antagonist OS=Sideroxydans lithotrophicus (strain ES-1) OX=580332	Slit_0694
25.8562	26.0358	25.7916	25.2617	25.8593	25.097			20	20	20	54.6	54.6	54.6	44.243	0	289.04	24005000000	22	993	0.940845	0.319957	-0.488522	-2.01158	D5CNM1	D5CNM1_SIDLE UDP-N-acetylglucosamine 1-carboxyvinyltransferase OS=Sideroxydans lithotrophicus (strain ES-1) OX=580332	murA
26.2535	26.6935	26.0911	25.9024	26.0322	25.8588			12	12	12	58	58	58	22.861	0	262.49	18676000000	11	611	1.04034	0.289619	-0.414924	-2.21489	D5CNM2	D5CNM2_SIDLE ATP phosphoribosyltransferase OS=Sideroxydans lithotrophicus (strain ES-1) OX=580332	hisG
25.959	26.7188	25.9808	26.0397	26.9496	25.9718			27	27	27	71.3	71.3	71.3	46.099	0	323.31	45201000000	22	1749	0.0891576	0.870563	0.100815	0.250684	D5CNM3	D5CNM3_SIDLE Histidinol dehydrogenase OS=Sideroxydans lithotrophicus (strain ES-1) OX=580332	hisD
28.387	29.397	28.2467	27.4019	28.322	27.6438			10	10	10	74.4	74.4	74.4	9.0615	0	248.48	42111000000	6	731	0.910509	0.327626	-0.887692	-1.95053	D5CNM4	D5CNM4_SIDLE 50S ribosomal protein L28 OS=Sideroxydans lithotrophicus (strain ES-1) OX=580332	rpmB
28.3942	29.9661	28.7426	27.2022	28.2189	28.0943			4	4	4	50.9	50.9	50.9	6.3423	0	323.31	48076000000	1	377	0.975962	0.311028	-1.19586	-2.08277	D5CNM5	D5CNM5_SIDLE 50S ribosomal protein L33 OS=Sideroxydans lithotrophicus (strain ES-1) OX=580332	rpmG
28.0268	27.5123	26.8904	25.1357	26.8374	25.9171			8	8	8	71.3	71.3	71.3	13.709	0	231.18	25344000000	9	986	1.20244	0.25472	-1.51309	-2.55844	D5CNM7	D5CNM7_SIDLE Uncharacterized protein OS=Sideroxydans lithotrophicus (strain ES-1) OX=580332	Slit_0701
24.9192	25.512	24.6843	22.5822	24.4948	23.1561			10	10	10	38.9	38.9	38.9	42.925	0	323.31	7375700000	22	304	1.23701	0.249443	-1.62744	-2.63403	D5CNM9	D5CNM9_SIDLE Rieske (2Fe-2S) iron-sulfur domain protein OS=Sideroxydans lithotrophicus (strain ES-1) OX=580332	Slit_0703
24.6601	25.0279	25.3588	24.4601	24.994	24.1355			8	8	8	68.1	68.1	68.1	10.359	0	241.65	5707100000	7	309	0.687514	0.392192	-0.485729	-1.51087	D5CNN0	D5CNN0_SIDLE Exodeoxyribonuclease 7 small subunit OS=Sideroxydans lithotrophicus (strain ES-1) OX=580332	xseB
24.778	24.4488	24.3387	23.3982	23.8043	23.6069			15	15	15	51.9	51.9	51.9	32.116	0	263.98	7792600000	17	509	2.18733	0.160706	-0.918678	-5.20444	D5CNN1	D5CNN1_SIDLE Polyprenyl synthetase OS=Sideroxydans lithotrophicus (strain ES-1) OX=580332	Slit_0705
24.3294	24.6695	24.4452	23.8625	24.4956	23.2317			21	21	21	54.1	54.1	54.1	65.897	0	323.31	13190000000	26	845	0.750597	0.375627	-0.618113	-1.63407	D5CNN2	D5CNN2_SIDLE 1-deoxy-D-xylulose-5-phosphate synthase OS=Sideroxydans lithotrophicus (strain ES-1) OX=580332	dxs
27.3497	26.7062	26.1787	23.974	25.0217	24.1558			15	15	15	63	63	63	30.399	0	318.14	31156000000	13	1021	2.13897	0.14515	-2.36104	-5.04401	D5CNN3	D5CNN3_SIDLE GTP cyclohydrolase FolE2 OS=Sideroxydans lithotrophicus (strain ES-1) OX=580332	folE2
26.4521	26.3887	26.2037	24.4273	25.264	24.5241			40	40	40	65.6	65.6	65.6	71.59	0	323.31	39562000000	33	1756	2.37424	0.126189	-1.60968	-5.86317	D5CNN4	D5CNN4_SIDLE Chaperone protein HtpG OS=Sideroxydans lithotrophicus (strain ES-1) OX=580332	htpG
21.5442	23.6505	23.1778	22.5903	23.8946	22.4241			4	4	4	31.8	31.8	31.8	12.05	0.00046425	6.3552	451490000	3	64	0.0799217	0.882488	0.178827	0.226504	D5CNN6	D5CNN6_SIDLE Ferredoxin OS=Sideroxydans lithotrophicus (strain ES-1) OX=580332	Slit_0710
20.9569	23.6427	19.9607	20.8707	21.7668	20.7459			20	20	20	28	28	28	98.38	0	159.1	1856100000	48	238	0.125354	0.830505	-0.392269	-0.342403	D5CNN7	D5CNN7_SIDLE PDDEXK_1 domain-containing protein OS=Sideroxydans lithotrophicus (strain ES-1) OX=580332	Slit_0711
22.5158	22.4726	20.0806	23.0908	22.2375	22.1916			24	24	24	31	31	31	127.31	0	275.98	2914100000	65	268	0.404524	0.542642	0.816962	0.954279	D5CNN8	D5CNN8_SIDLE DNA helicase OS=Sideroxydans lithotrophicus (strain ES-1) OX=580332	Slit_0712
22.6391	21.0114	18.2137	21.2362	21.22	20.5268			16	16	16	60.3	60.3	60.3	36.884	0	323.31	6811000000	21	575	0.102091	0.859147	0.372955	0.28399	D5CNN9	D5CNN9_SIDLE Catalase-related peroxidase OS=Sideroxydans lithotrophicus (strain ES-1) OX=580332	Slit_0713
23.8154	24.7827	23.8761	23.2231	24.7468	23.6453			4	4	4	36.1	36.1	36.1	18.961	0.00045641	5.0038	812790000	8	70	0.199935	0.740399	-0.286304	-0.519158	D5CNP2	D5CNP2_SIDLE GCN5-related N-acetyltransferase OS=Sideroxydans lithotrophicus (strain ES-1) OX=580332	Slit_0716
21.7854	21.6768	20.3813	22.3291	23.0852	21.9772			7	7	7	37.1	37.1	37.1	32.684	0	40.252	1386600000	13	124	0.995751	0.305547	1.18263	2.12315	D5CNP8	D5CNP8_SIDLE ABC transporter related protein OS=Sideroxydans lithotrophicus (strain ES-1) OX=580332	Slit_0722
23.5789	22.3867	22.4413	22.0078	23.0859	22.2322			4	4	4	36.3	36.3	36.3	24.247	0	51.312	961620000	10	80	0.285761	0.648233	-0.360356	-0.708229	D5CNP9	D5CNP9_SIDLE Octanoyltransferase OS=Sideroxydans lithotrophicus (strain ES-1) OX=580332	lipB
24.259	23.6664	23.643	21.6577	23.1085	22.1649			7	7	7	30.6	30.6	30.6	31.541	0	48.849	1997200000	15	305	1.5181	0.202695	-1.54575	-3.28589	D5CNQ1	D5CNQ1_SIDLE Aminotransferase class IV OS=Sideroxydans lithotrophicus (strain ES-1) OX=580332	Slit_0725
25.1429	25.3038	24.7928	24.0215	24.4178	24.2089			14	14	14	48.7	48.7	48.7	46.996	0	289.48	8722600000	20	401	1.98612	0.14932	-0.863762	-4.56181	D5CNQ2	D5CNQ2_SIDLE Serine-type D-Ala-D-Ala carboxypeptidase OS=Sideroxydans lithotrophicus (strain ES-1) OX=580332	Slit_0726
25.8114	25.6247	25.5214	24.8711	25.6101	24.5147			18	18	18	66.2	66.2	66.2	31.8	0	323.31	17224000000	19	1124	0.915289	0.3262	-0.653856	-1.96012	D5CNQ4	D5CNQ4_SIDLE Putative signal transduction protein OS=Sideroxydans lithotrophicus (strain ES-1) OX=580332	Slit_0728
22.4716	21.8035	20.6268	20.877	22.0192	21.5499			6	6	6	19.8	19.8	19.8	48.159	0	90.474	696380000	14	72	0.0850587	0.876649	-0.151914	-0.239995	D5CNQ6	D5CNQ6_SIDLE Histidine kinase OS=Sideroxydans lithotrophicus (strain ES-1) OX=580332	Slit_0730
27.9509	27.1403	27.5996	26.6656	26.2271	27.1009			8	8	8	68.2	68.2	68.2	16.596	0	323.31	74005000000	7	1048	1.22586	0.252668	-0.899111	-2.60954	D5CNQ8	D5CNQ8_SIDLE Uncharacterized protein OS=Sideroxydans lithotrophicus (strain ES-1) OX=580332	Slit_0732
26.2129	26.4558	25.5019	25.9039	27.2451	26.6744			7	7	7	58.6	58.6	58.6	17.043	0	323.31	23834000000	8	922	0.498463	0.47863	0.550925	1.14152	D5CNQ9	D5CNQ9_SIDLE Uncharacterized protein OS=Sideroxydans lithotrophicus (strain ES-1) OX=580332	Slit_0733
21.4418	18.0091	20.5538	19.3311	20.4522	20.2353			14	14	14	62.9	62.9	62.9	15.876	0	323.31	31728000000	8	976	0.00139433	0.996582	0.00463486	0.00427389	D5CNR0	D5CNR0_SIDLE Heat shock protein Hsp20 OS=Sideroxydans lithotrophicus (strain ES-1) OX=580332	Slit_0734
26.4766	27.024	26.8597	26.4877	27.0256	26.3337			23	23	23	71.4	71.4	71.4	31.128	0	323.31	55884000000	18	1660	0.256619	0.680064	-0.171097	-0.645379	D5CNR1	D5CNR1_SIDLE Acetylglutamate kinase OS=Sideroxydans lithotrophicus (strain ES-1) OX=580332	argB
26.1802	26.4982	25.6708	25.2309	26.2276	25.8819			14	14	14	59.1	59.1	59.1	21.494	0	323.31	29176000000	11	1008	0.371843	0.56457	-0.336251	-0.887876	D5CNR3	D5CNR3_SIDLE Transcriptional regulator, TetR family OS=Sideroxydans lithotrophicus (strain ES-1) OX=580332	Slit_0737
23.5608	24.2763	23.4129	23.3909	24.458	21.8366			8	8	8	31.5	31.5	31.5	41.303	0	170.68	2391800000	16	291	0.257212	0.681055	-0.521491	-0.646671	D5CNR4	D5CNR4_SIDLE DAHP synthetase I/KDSA OS=Sideroxydans lithotrophicus (strain ES-1) OX=580332	Slit_0738
26.2799	26.7175	26.2769	26.1455	26.8822	25.8112			34	34	34	76.9	76.9	76.9	54.934	0	323.31	40406000000	29	2006	0.155882	0.794581	-0.145178	-0.4165	D5CNR5	D5CNR5_SIDLE 2-isopropylmalate synthase OS=Sideroxydans lithotrophicus (strain ES-1) OX=580332	leuA
25.525	26.3061	25.7865	24.8706	25.4632	23.3786			4	4	4	32.3	32.3	32.3	10.07	0	108.96	2920200000	3	103	0.919465	0.326686	-1.30172	-1.96851	D5CNR6	D5CNR6_SIDLE Uncharacterized protein OS=Sideroxydans lithotrophicus (strain ES-1) OX=580332	Slit_0740
25.1194	24.0814	22.5893	21.5488	23.1857	23.9055			12	12	12	69.4	69.4	69.4	24.339	0	323.31	3448200000	11	241	0.445712	0.515145	-1.05002	-1.03694	D5CNR7	D5CNR7_SIDLE Pyridoxamine 5-phosphate oxidase-related FMN-binding protein OS=Sideroxydans lithotrophicus (strain ES-1) OX=580332	Slit_0741
25.4224	24.7064	24.7888	23.5275	24.3487	23.1631			13	13	13	33.7	33.7	33.7	46.427	0	263.69	9224300000	17	607	1.44024	0.219378	-1.29273	-3.09811	D5CNR8	D5CNR8_SIDLE UPF0761 membrane protein Slit_0742 OS=Sideroxydans lithotrophicus (strain ES-1) OX=580332	Slit_0742
23.9144	24.6635	24.1086	23.3339	24.3792	23.5709			6	6	6	48.1	48.1	48.1	17.58	0	85.109	3217400000	7	195	0.530786	0.461506	-0.467494	-1.20509	D5CNS0	D5CNS0_SIDLE Alkyl hydroperoxide reductase/ Thiol specific antioxidant/ Mal allergen OS=Sideroxydans lithotrophicus (strain ES-1) OX=580332	Slit_0744
26.265	26.2302	25.5482	24.7379	25.5459	24.6816			32	32	32	57.1	57.1	57.1	62.796	0	323.31	36734000000	29	1755	1.32012	0.232997	-1.02596	-2.81955	D5CNS2	D5CNS2_SIDLE Proline--tRNA ligase OS=Sideroxydans lithotrophicus (strain ES-1) OX=580332	proS
23.9577	23.8315	23.6918	22.3032	23.3391	21.7952			7	7	7	40.5	40.5	40.5	21.806	0	85.362	3151100000	11	227	1.36646	0.227584	-1.34783	-2.9255	D5CNS3	D5CNS3_SIDLE RNA pyrophosphohydrolase OS=Sideroxydans lithotrophicus (strain ES-1) OX=580332	rppH
27.1734	27.9029	27.3876	27.3457	27.9612	26.9651			12	12	12	86.4	86.4	86.4	21.126	0	323.31	70612000000	11	1601	0.0613086	0.914177	-0.0639693	-0.176682	D5CNS4	D5CNS4_SIDLE CBS domain containing membrane protein OS=Sideroxydans lithotrophicus (strain ES-1) OX=580332	Slit_0748
23.5634	24.3439	23.0553	22.2924	23.6031	23.0766			11	11	11	37.2	37.2	37.2	42.55	0	323.31	3944800000	20	254	0.549577	0.451515	-0.663506	-1.24191	D5CNS5	D5CNS5_SIDLE Peptidase M23 OS=Sideroxydans lithotrophicus (strain ES-1) OX=580332	Slit_2621
27.9916	28.6432	27.996	27.4041	28.2347	27.2069			36	36	36	74.6	74.6	74.6	49.66	0	323.31	159050000000	29	3985	0.71121	0.384091	-0.59503	-1.55709	D5CNS6	D5CNS6_SIDLE Carboxyl-terminal protease OS=Sideroxydans lithotrophicus (strain ES-1) OX=580332	Slit_2622
24.1018	24.8058	24.3065	24.0138	24.8657	24.2807			9	9	9	72.9	72.9	72.9	15.615	0	74.524	4523200000	7	240	0.0182518	0.96849	-0.0179602	-0.0549084	D5CNS7	D5CNS7_SIDLE Uncharacterized protein OS=Sideroxydans lithotrophicus (strain ES-1) OX=580332	Slit_2623
23.816	23.6065	20.4063	21.359	23.8584	20.1105			3	3	3	7.9	7.9	7.9	40.398	0.005148	1.849	166100000	14	16	0.206737	0.730715	-0.833614	-0.534622	D5CNS8	D5CNS8_SIDLE Diguanylate cyclase OS=Sideroxydans lithotrophicus (strain ES-1) OX=580332	Slit_2624
23.9529	24.3743	23.8458	22.7738	24.0887	22.4386			26	26	26	56.2	56.2	56.2	65.157	0	323.31	9156900000	28	612	0.840238	0.347322	-0.957306	-1.81049	D5CNT0	D5CNT0_SIDLE Beta-lactamase OS=Sideroxydans lithotrophicus (strain ES-1) OX=580332	Slit_2626
24.0291	24.3237	23.9577	23.859	24.6336	23.9446			6	6	6	28.3	28.3	28.3	29.909	0	236.19	3875000000	12	242	0.053927	0.92372	0.0421817	0.156489	D5CNT1	D5CNT1_SIDLE Polysaccharide deacetylase OS=Sideroxydans lithotrophicus (strain ES-1) OX=580332	Slit_2627
23.15	22.6704	20.6247	21.9674	21.8978	21.5406			8	8	8	58.1	58.1	58.1	26.392	0	66.402	714520000	11	55	0.16623	0.784986	-0.346433	-0.441035	D5CNT2	D5CNT2_SIDLE Methyltransferase type 12 OS=Sideroxydans lithotrophicus (strain ES-1) OX=580332	Slit_2628
27.4248	27.3094	26.7432	24.712	26.3792	25.357			6	6	6	20.6	20.6	20.6	20.171	0	323.31	142120000000	2	1440	1.46972	0.209379	-1.67639	-3.16851	D5CNT3	D5CNT3_SIDLE Histone H1 family protein nucleoprotein HC2 OS=Sideroxydans lithotrophicus (strain ES-1) OX=580332	Slit_2629
25.1992	25.6184	24.7371	20.7786	21.9173	20.5429			12	12	12	42.7	42.7	42.7	43.846	0	214.5	2945500000	19	191	2.93839	0.0744762	-4.1053	-8.29664	D5CNT4	D5CNT4_SIDLE Ribonucleoside-diphosphate reductase subunit beta OS=Sideroxydans lithotrophicus (strain ES-1) OX=580332	Slit_2630
26.7159	26.9389	26.3888	24.7599	25.5713	24.9529			48	48	48	60.4	60.4	60.4	105.1	0	323.31	38952000000	53	1702	2.25293	0.145125	-1.58649	-5.42845	D5CNT5	D5CNT5_SIDLE Ribonucleoside-diphosphate reductase OS=Sideroxydans lithotrophicus (strain ES-1) OX=580332	Slit_2631
24.7477	25.8302	24.6375	24.4923	25.6402	24.9312			23	23	23	62.5	62.5	62.5	50.348	0	323.31	16775000000	27	866	0.0337381	0.947179	-0.0505912	-0.0998655	D5CNT7	D5CNT7_SIDLE Two component, sigma54 specific, transcriptional regulator, Fis family OS=Sideroxydans lithotrophicus (strain ES-1) OX=580332	Slit_2633
22.2286	23.1152	20.4948	21.4777	22.5262	21.4865			15	15	15	27.7	27.7	27.7	59.649	0	42.545	3456300000	27	206	0.0470491	0.927903	-0.116072	-0.137435	D5CNT8	D5CNT8_SIDLE Histidine kinase OS=Sideroxydans lithotrophicus (strain ES-1) OX=580332	Slit_2634
28.2905	29.7474	28.9958	29.0853	30.2884	29.2798			8	8	8	51.4	51.4	51.4	8.0542	0	259.23	117170000000	4	1322	0.407623	0.539118	0.539923	0.960536	D5CNU0	D5CNU0_SIDLE Uncharacterized protein OS=Sideroxydans lithotrophicus (strain ES-1) OX=580332	Slit_2636
24.7731	25.6736	25.1845	24.3244	25.0464	24.4392			11	11	11	30.9	30.9	30.9	53.426	0	323.31	9669300000	14	431	0.818615	0.353386	-0.607068	-1.76774	D5CNU1	D5CNU1_SIDLE Uncharacterized protein OS=Sideroxydans lithotrophicus (strain ES-1) OX=580332	Slit_2637
24.8773	24.6501	24.4886	21.3445	24.1693	22.0583			10	10	10	81.4	81.4	81.4	13.893	0	323.31	4348000000	7	269	1.18041	0.255813	-2.14795	-2.51072	D5CNU5	D5CNU5_SIDLE Uncharacterized protein OS=Sideroxydans lithotrophicus (strain ES-1) OX=580332	Slit_2641
24.7311	25.9112	24.8259	24.0144	25.405	24.331			6	6	6	30.3	30.3	30.3	16.264	0	102.13	5141500000	5	191	0.433014	0.523997	-0.572559	-1.01156	D5CNU6	D5CNU6_SIDLE Uncharacterized protein OS=Sideroxydans lithotrophicus (strain ES-1) OX=580332	Slit_2642
24.7622	25.58	23.0165	21.3476	20.3602	20.1722			11	11	11	24.2	24.2	24.2	49.913	0	60.554	4508100000	16	92	1.98513	0.148923	-3.82618	-4.55878	D5CNU7	D5CNU7_SIDLE Polyferredoxin-like protein OS=Sideroxydans lithotrophicus (strain ES-1) OX=580332	Slit_2643
24.9918	25.671	24.9871	24.1428	24.9639	24.1488			17	17	17	28.3	28.3	28.3	96.039	0	323.31	10838000000	36	682	1.0566	0.286113	-0.798145	-2.24861	D5CNU8	D5CNU8_SIDLE Spermidine synthase-like protein OS=Sideroxydans lithotrophicus (strain ES-1) OX=580332	Slit_2644
26.2804	27.2945	26.023	25.1737	26.6424	25.7613			31	31	31	80.7	80.7	80.7	39.721	0	323.31	44925000000	20	1349	0.511652	0.470588	-0.673498	-1.1675	D5CNV1	D5CNV1_SIDLE Non-specific serine/threonine protein kinase OS=Sideroxydans lithotrophicus (strain ES-1) OX=580332	Slit_2647
25.4495	25.2324	24.7382	23.1534	24.2201	23.7566			11	11	11	51.2	51.2	51.2	18.349	0	323.31	10410000000	8	509	1.72871	0.17122	-1.42994	-3.82636	D5CNV3	D5CNV3_SIDLE Cytochrome c domain-containing protein OS=Sideroxydans lithotrophicus (strain ES-1) OX=580332	Slit_2649
25.7984	27.7173	26.8517	25.3439	26.8651	26.1161			6	6	6	47.8	47.8	47.8	10.939	0	266.69	16652000000	4	335	0.408381	0.538315	-0.680745	-0.962064	D5CNV4	D5CNV4_SIDLE Uncharacterized protein OS=Sideroxydans lithotrophicus (strain ES-1) OX=580332	Slit_2650
30.0548	30.6197	30.2412	30.1755	30.6224	29.9201			21	21	21	71.1	71.1	71.1	23.107	0	323.31	355140000000	13	5288	0.0886971	0.871506	-0.0658894	-0.249486	D5CNV7	D5CNV7_SIDLE Uncharacterized protein OS=Sideroxydans lithotrophicus (strain ES-1) OX=580332	Slit_2653
30.9207	31.2839	30.9581	31.0799	31.5522	30.9246			32	32	32	66.7	66.7	66.7	35.371	0	323.31	648530000000	15	7466	0.233075	0.704773	0.131301	0.593651	D5CNV8	D5CNV8_SIDLE Cytochrome C oxidase mono-heme subunit/FixO OS=Sideroxydans lithotrophicus (strain ES-1) OX=580332	Slit_2654
29.3969	31.4366	30.2056	30.3847	31.5132	31.2683			7	7	7	17.5	17.5	17.5	52.921	0	198.32	175490000000	10	868	0.444868	0.515918	0.709059	1.03525	D5CNV9	D5CNV9_SIDLE Cytochrome-c oxidase OS=Sideroxydans lithotrophicus (strain ES-1) OX=580332	Slit_2655
29.6392	29.7604	29.1763	29.5633	30.1685	29.2943			20	20	20	66.5	66.5	66.5	27.778	0	323.31	234740000000	13	3459	0.182147	0.764223	0.150101	0.478252	D5CNW1	D5CNW1_SIDLE Cytochrome c class I OS=Sideroxydans lithotrophicus (strain ES-1) OX=580332	Slit_2657
27.2383	27.2514	27.1607	25.9173	26.9363	25.4032			11	11	11	68.7	68.7	68.7	21.947	0	323.31	35783000000	10	1378	1.17827	0.256596	-1.13119	-2.5061	D5CNW2	D5CNW2_SIDLE Cytochrome c domain-containing protein OS=Sideroxydans lithotrophicus (strain ES-1) OX=580332	Slit_2658
25.1961	27.2396	25.9246	24.8485	25.3275	24.3878			2	2	2	12.8	12.8	12.8	19.454	0	10.775	3990000000	4	116	0.89888	0.329064	-1.26549	-1.92723	D5CNW3	D5CNW3_SIDLE Cytochrome c oxidase subunit I OS=Sideroxydans lithotrophicus (strain ES-1) OX=580332	Slit_2659
24.8411	25.3391	24.5782	23.2926	24.8468	23.7819			10	10	10	70.6	70.6	70.6	18.047	0	288.66	9673200000	10	345	0.862078	0.340081	-0.94574	-1.85382	D5CNW4	D5CNW4_SIDLE Thioredoxin domain-containing protein OS=Sideroxydans lithotrophicus (strain ES-1) OX=580332	Slit_2660
26.3348	26.4812	26.4305	24.6624	25.4178	24.4079			11	11	11	56.2	56.2	56.2	17.436	0	323.31	16880000000	8	600	2.17973	0.153915	-1.58614	-5.17897	D5CNW5	D5CNW5_SIDLE Uncharacterized protein OS=Sideroxydans lithotrophicus (strain ES-1) OX=580332	Slit_2661
24.6296	25.0209	24.5417	24.2816	24.7068	24.3598			8	8	8	48.3	48.3	48.3	19.334	0	108.46	5454700000	8	312	0.645366	0.402605	-0.281301	-1.42876	D5CNW6	D5CNW6_SIDLE Molybdenum cofactor synthesis domain protein OS=Sideroxydans lithotrophicus (strain ES-1) OX=580332	Slit_2662
24.7801	24.6251	24.2502	23.5176	24.3214	23.4349			16	16	16	49	49	49	44.286	0	224.74	6127600000	20	572	1.15385	0.259261	-0.793826	-2.45364	D5CNW7	D5CNW7_SIDLE Molybdopterin molybdenumtransferase OS=Sideroxydans lithotrophicus (strain ES-1) OX=580332	Slit_2663
23.3896	20.7893	21.6266	20.527	21.193	22.5453			6	6	6	51.3	51.3	51.3	20.498	0	68.475	599270000	8	68	0.204519	0.733852	-0.5134	-0.529591	D5CNW8	D5CNW8_SIDLE Molybdenum cofactor guanylyltransferase OS=Sideroxydans lithotrophicus (strain ES-1) OX=580332	mobA
24.0187	23.3531	23.209	19.4235	23.4991	22.1383			5	5	5	39.8	39.8	39.8	18.696	0	37.636	2437200000	7	159	0.683823	0.393617	-1.83998	-1.50368	D5CNW9	D5CNW9_SIDLE Molybdopterin-guanine dinucleotide biosynthesis protein B OS=Sideroxydans lithotrophicus (strain ES-1) OX=580332	Slit_2665
23.7382	23.3677	23.6333	22.0265	22.0724	22.6244			3	3	3	29.8	29.8	29.8	15.682	0	53.982	824720000	7	88	2.4225	0.123478	-1.33867	-6.04392	D5CNX0	D5CNX0_SIDLE MPT synthase subunit 2 OS=Sideroxydans lithotrophicus (strain ES-1) OX=580332	Slit_2666
23.457	21.7054	20.8646	20.5032	22.6681	22.0744			2	2	2	35.4	35.4	35.4	8.7128	0	20.298	138610000	2	20	0.092912	0.867244	-0.260442	-0.260417	D5CNX1	D5CNX1_SIDLE ThiamineS protein OS=Sideroxydans lithotrophicus (strain ES-1) OX=580332	Slit_2667
22.9189	23.7123	22.8149	22.533	23.7154	23.3401			4	4	4	26.9	26.9	26.9	17.796	0.00046104	5.8631	1129800000	6	117	0.0357667	0.942072	0.0474873	0.105653	D5CNX2	D5CNX2_SIDLE Cyclic pyranopterin monophosphate synthase OS=Sideroxydans lithotrophicus (strain ES-1) OX=580332	moaC
23.3695	22.9182	20.2088	20.7604	21.4112	21.0773			6	6	6	33.9	33.9	33.9	27.594	0	35.822	1251000000	13	85	0.46609	0.501673	-1.08254	-1.07749	D5CNX3	D5CNX3_SIDLE UBA/THIF-type NAD/FAD binding protein OS=Sideroxydans lithotrophicus (strain ES-1) OX=580332	Slit_2669
24.837	23.2984	20.7514	20.7767	21.47	21.1373			2	2	2	8.9	8.9	8.9	41.145	0.00046019	5.7162	348730000	19	16	0.691372	0.391655	-1.83425	-1.51839	D5CNX4	D5CNX4_SIDLE GTP 3,8-cyclase OS=Sideroxydans lithotrophicus (strain ES-1) OX=580332	moaA
28.3189	28.137	27.8192	26.6714	28.1163	27.4734			23	23	23	69.5	69.5	69.5	38.732	0	323.31	115540000000	21	2394	0.690369	0.391887	-0.67135	-1.51644	D5CNX6	D5CNX6_SIDLE Iron-sulfur cluster carrier protein OS=Sideroxydans lithotrophicus (strain ES-1) OX=580332	Slit_2672
24.7347	24.3746	23.8276	23.4136	24.3778	22.8307			13	13	13	45.9	45.9	45.9	36.427	0	323.31	4881200000	16	364	0.670015	0.398563	-0.771619	-1.47677	D5CNX8	D5CNX8_SIDLE Lytic murein transglycosylase B OS=Sideroxydans lithotrophicus (strain ES-1) OX=580332	Slit_2674
27.3856	26.8566	25.4756	26.0682	27.0521	26.3743			12	12	12	71.1	71.1	71.1	34.286	0	323.31	55874000000	13	1248	0.0395577	0.936422	-0.0744165	-0.116407	D5CNX9	D5CNX9_SIDLE Thioredoxin reductase OS=Sideroxydans lithotrophicus (strain ES-1) OX=580332	Slit_2675
30.0841	30.9784	29.7604	30.0197	30.6171	29.4527			16	16	16	93.5	93.5	93.5	22.099	0	323.31	378670000000	13	5114	0.188597	0.756913	-0.244445	-0.493166	D5CNY1	D5CNY1_SIDLE Alkyl hydroperoxide reductase C OS=Sideroxydans lithotrophicus (strain ES-1) OX=580332	Slit_2677
25.4127	25.2696	24.2357	23.7731	25.27	24.5612			20	20	19	44.9	44.9	43.6	63.468	0	323.31	23735000000	29	906	0.314427	0.618347	-0.437944	-0.768949	D5CNY3	D5CNY3_SIDLE ATP-dependent lipid A-core flippase OS=Sideroxydans lithotrophicus (strain ES-1) OX=580332	msbA
21.794	22.5263	20.4838	20.6384	21.4219	20.4198			21	21	21	42.2	42.2	42.2	72.427	0	144.39	2562300000	35	186	0.50558	0.472778	-0.774688	-1.15555	D5CNY5	D5CNY5_SIDLE TonB-dependent receptor plug OS=Sideroxydans lithotrophicus (strain ES-1) OX=580332	Slit_2681
24.032	24.7398	24.2118	24.4236	24.9201	24.6855			6	6	6	92.4	92.4	92.4	7.5214	0	218.21	5160400000	6	299	0.610057	0.422539	0.348518	1.35998	D5CNY6	D5CNY6_SIDLE Uncharacterized protein OS=Sideroxydans lithotrophicus (strain ES-1) OX=580332	Slit_2682
24.8416	24.3372	23.9263	23.4882	23.7372	23.0983			8	8	8	64.7	64.7	64.7	11.512	0	33.044	1666100000	6	154	1.34068	0.229329	-0.927132	-2.86633	D5CNY7	D5CNY7_SIDLE Uncharacterized protein OS=Sideroxydans lithotrophicus (strain ES-1) OX=580332	Slit_2683
25.0925	24.9683	24.6382	23.135	24.3015	23.2523			7	7	7	29.3	29.3	29.3	19.644	0	207.1	7871700000	10	339	1.5584	0.201566	-1.33672	-3.38553	D5CNY8	D5CNY8_SIDLE EVE domain-containing protein OS=Sideroxydans lithotrophicus (strain ES-1) OX=580332	Slit_2684
21.0486	22.3134	21.6149	22.2393	22.815	22.2251			4	4	4	16.9	16.9	16.9	45.265	0.00089969	4.1067	379950000	20	67	0.86169	0.339789	0.767495	1.85305	D5CNZ0	D5CNZ0_SIDLE Polyferredoxin-like protein OS=Sideroxydans lithotrophicus (strain ES-1) OX=580332	Slit_2686
22.6633	24.8244	23.2718	23.2914	21.6819	19.9458			10	10	10	53.4	53.4	53.4	25.099	0	29.744	959160000	13	85	0.772667	0.368933	-1.94681	-1.67732	D5CNZ1	D5CNZ1_SIDLE ABC transporter related protein OS=Sideroxydans lithotrophicus (strain ES-1) OX=580332	Slit_2687
24.2155	24.7285	25.1931	23.3498	24.3605	23.0815			9	9	9	40.8	40.8	40.8	28.272	0	54.185	3369400000	16	136	1.09002	0.278042	-1.11512	-2.3184	D5CNZ3	D5CNZ3_SIDLE ABC transporter related protein OS=Sideroxydans lithotrophicus (strain ES-1) OX=580332	Slit_2689
26.9159	27.935	26.8876	27.1341	28.1157	27.243			32	32	32	80.4	80.4	80.4	41.706	0	323.31	40046000000	26	1280	0.209993	0.72559	0.251425	0.541991	D5CNZ6	D5CNZ6_SIDLE Extracellular ligand-binding receptor OS=Sideroxydans lithotrophicus (strain ES-1) OX=580332	Slit_2692
28.2627	28.3926	28.1135	27.6221	28.0544	27.2431			6	6	6	65.7	65.7	65.7	10.843	0	141.93	66170000000	5	2042	1.16938	0.259544	-0.616424	-2.48696	D5CNZ7	D5CNZ7_SIDLE Cytochrome c class I OS=Sideroxydans lithotrophicus (strain ES-1) OX=580332	Slit_2693
25.4746	27.0316	25.9992	25.7757	26.4774	25.0807			8	7	7	81	71.6	71.6	12.437	0	121.09	19049000000	7	883	0.254391	0.682725	-0.390528	-0.640522	D5CNZ8	D5CNZ8_SIDLE Cytochrome c class I OS=Sideroxydans lithotrophicus (strain ES-1) OX=580332	Slit_2694
25.1429	25.5977	24.9428	24.6074	24.9538	24.6166			13	13	13	72.3	72.3	72.3	22.982	0	128.89	10202000000	15	502	1.04874	0.286777	-0.501844	-2.23227	D5CNZ9	D5CNZ9_SIDLE Cobyrinic acid ac-diamide synthase OS=Sideroxydans lithotrophicus (strain ES-1) OX=580332	Slit_2695
26.983	27.2264	26.7621	26.0952	27.0288	26.4983			38	38	38	64.4	64.4	64.4	65.536	0	323.31	80734000000	28	2879	0.677019	0.395687	-0.449751	-1.49042	D5CP00	D5CP00_SIDLE Dihydroxy-acid dehydratase OS=Sideroxydans lithotrophicus (strain ES-1) OX=580332	ilvD
25.7635	24.8547	24.6257	24.0004	24.5014	23.7056			12	12	12	33	33	33	47.86	0	228.25	6871400000	22	492	1.13892	0.260553	-1.01215	-2.42176	D5CP02	D5CP02_SIDLE Uncharacterized protein OS=Sideroxydans lithotrophicus (strain ES-1) OX=580332	Slit_2698
26.6129	26.4948	26.5489	25.5102	25.9504	25.5951			17	17	17	41.5	41.5	41.5	43.948	0	323.31	38911000000	12	1229	2.47171	0.124095	-0.866938	-6.23296	D5CP03	D5CP03_SIDLE Type II secretion system F domain protein OS=Sideroxydans lithotrophicus (strain ES-1) OX=580332	Slit_2699
21.3296	22.0043	21.4826	21.8475	22.6865	21.9596			2	2	2	8	8	8	30.926	0	133.66	372120000	5	49	0.773559	0.369876	0.559068	1.67907	D5CP04	D5CP04_SIDLE Prepilin leader peptidase/N-methyltransferase OS=Sideroxydans lithotrophicus (strain ES-1) OX=580332	Slit_2700
23.0645	23.1122	22.6021	21.7139	23.7085	22.4738			12	12	12	67	67	67	22.276	0	38.597	1157600000	14	189	0.186124	0.759248	-0.294201	-0.487459	D5CP05	D5CP05_SIDLE Dephospho-CoA kinase OS=Sideroxydans lithotrophicus (strain ES-1) OX=580332	coaE
24.5927	24.7259	24.4576	23.6016	23.9136	22.9534			9	9	9	33.7	33.7	33.7	28.896	0	156.36	6498600000	13	444	1.70398	0.176024	-1.1025	-3.76024	D5CP06	D5CP06_SIDLE Cell division protein ZapD OS=Sideroxydans lithotrophicus (strain ES-1) OX=580332	zapD
24.1017	23.7927	24.0087	22.4045	24.6824	23.5545			10	10	10	59.3	59.3	59.3	34.246	0	323.31	4425600000	14	232	0.251162	0.686578	-0.420583	-0.63347	D5CP08	D5CP08_SIDLE Thiamine monophosphate synthase OS=Sideroxydans lithotrophicus (strain ES-1) OX=580332	Slit_2704
25.4153	25.4417	24.8876	24.4514	25.2508	24.0781			12	12	12	55.7	55.7	55.7	32.174	0	323.31	19202000000	15	698	0.77313	0.370256	-0.654728	-1.67823	D5CP09	D5CP09_SIDLE DUF815 domain-containing protein OS=Sideroxydans lithotrophicus (strain ES-1) OX=580332	Slit_2705
26.5253	26.3544	25.9682	25.6598	26.3215	25.7603			14	14	14	54.6	54.6	54.6	42.268	0	323.31	19010000000	19	1010	0.629862	0.4129	-0.368764	-1.39857	D5CP10	D5CP10_SIDLE Arginine biosynthesis bifunctional protein ArgJ OS=Sideroxydans lithotrophicus (strain ES-1) OX=580332	argJ
26.3978	27.7552	26.6529	26.9265	27.5649	27.0054			16	16	16	55.2	55.2	55.2	18.156	0	323.31	75515000000	6	1162	0.190694	0.7546	0.2303	0.497995	D5CP11	D5CP11_SIDLE Putative transcriptional regulator, Crp/Fnr family OS=Sideroxydans lithotrophicus (strain ES-1) OX=580332	Slit_2707
27.3691	27.4614	26.8957	26.2946	27.2267	26.1498			56	56	56	68	68	68	101.69	0	323.31	103590000000	44	3937	0.835787	0.347442	-0.685024	-1.80168	D5CP12	D5CP12_SIDLE Protein translocase subunit SecA OS=Sideroxydans lithotrophicus (strain ES-1) OX=580332	secA
23.2218	24.9287	24.6766	21.8428	23.5496	23.0546			8	8	8	27.5	27.5	27.5	31.064	0	42.857	1888500000	14	139	0.928595	0.32548	-1.46004	-1.98688	D5CP13	D5CP13_SIDLE Peptidase M23 OS=Sideroxydans lithotrophicus (strain ES-1) OX=580332	Slit_2709
22.4767	24.0639	22.4691	24.851	23.5767	23.7883			4	4	4	36.7	36.7	36.7	15.365	0	15.584	1242500000	7	66	0.742014	0.377984	1.06873	1.61727	D5CP14	D5CP14_SIDLE Uncharacterized protein OS=Sideroxydans lithotrophicus (strain ES-1) OX=580332	Slit_2710
23.7039	24.8632	24.0035	20.9814	24.069	23.6591			14	14	14	54.1	54.1	54.1	33.536	0	323.31	5510800000	16	276	0.554361	0.449137	-1.28705	-1.25127	D5CP16	D5CP16_SIDLE UDP-3-O-acyl-N-acetylglucosamine deacetylase OS=Sideroxydans lithotrophicus (strain ES-1) OX=580332	lpxC
25.6414	25.1618	24.9416	22.8545	23.9593	23.3392			9	9	9	41	41	41	40.181	0	284.43	5542500000	15	382	2.0936	0.146273	-1.86395	-4.89702	D5CP17	D5CP17_SIDLE Cell division protein FtsZ OS=Sideroxydans lithotrophicus (strain ES-1) OX=580332	ftsZ
25.9626	25.5023	24.8612	24.5986	25.3167	24.4504			15	15	15	45	45	45	44.258	0	323.31	14166000000	20	823	0.717114	0.382934	-0.653486	-1.56861	D5CP18	D5CP18_SIDLE Cell division protein FtsA OS=Sideroxydans lithotrophicus (strain ES-1) OX=580332	ftsA
24.9896	25.4994	24.9262	24.4459	25.3135	24.4154			11	11	11	37.5	37.5	37.5	33.525	0	216.97	12294000000	11	827	0.525954	0.464741	-0.413468	-1.19561	D5CP20	D5CP20_SIDLE D-alanine--D-alanine ligase OS=Sideroxydans lithotrophicus (strain ES-1) OX=580332	ddl
24.3001	24.4352	23.9734	23.1413	23.8699	22.8203			10	10	10	46.4	46.4	46.4	33.797	0	214.72	3287200000	16	271	1.32271	0.23277	-0.959031	-2.82544	D5CP21	D5CP21_SIDLE UDP-N-acetylenolpyruvoylglucosamine reductase OS=Sideroxydans lithotrophicus (strain ES-1) OX=580332	murB
25.3481	25.7662	25.0913	24.8641	25.5644	24.8081			16	16	16	44.4	44.4	44.4	51.776	0	323.31	15814000000	18	847	0.443522	0.516467	-0.323034	-1.03257	D5CP22	D5CP22_SIDLE UDP-N-acetylmuramate--L-alanine ligase OS=Sideroxydans lithotrophicus (strain ES-1) OX=580332	murC
24.6892	25.3293	23.9176	24.3618	24.0126	23.511			13	13	13	46.7	46.7	46.7	37.443	0	203.77	7219800000	19	412	0.647624	0.401568	-0.683591	-1.43316	D5CP23	D5CP23_SIDLE UDP-N-acetylglucosamine--N-acetylmuramyl-(pentapeptide) pyrophosphoryl-undecaprenol N-acetylglucosamine transferase OS=Sideroxydans lithotrophicus (strain ES-1) OX=580332	murG
22.9415	23.5506	22.7909	21.3179	21.9108	20.8581			4	4	4	12.7	12.7	12.7	42.135	0	34.802	1331700000	12	94	1.97267	0.149407	-1.73209	-4.52108	D5CP24	D5CP24_SIDLE Probable peptidoglycan glycosyltransferase FtsW OS=Sideroxydans lithotrophicus (strain ES-1) OX=580332	ftsW
24.2228	24.0718	23.9602	23.0618	24.6021	23.5327			13	13	13	33.4	33.4	33.4	49.288	0	81.188	4209800000	23	428	0.311856	0.623098	-0.352758	-0.763544	D5CP25	D5CP25_SIDLE UDP-N-acetylmuramoylalanine--D-glutamate ligase OS=Sideroxydans lithotrophicus (strain ES-1) OX=580332	murD
25.6689	25.1863	24.6608	22.5452	24.8044	24.1779			23	23	23	69.8	69.8	69.8	51.327	0	323.31	13126000000	26	868	0.841109	0.347542	-1.32949	-1.81222	D5CP27	D5CP27_SIDLE UDP-N-acetylmuramoyl-tripeptide--D-alanyl-D-alanine ligase OS=Sideroxydans lithotrophicus (strain ES-1) OX=580332	murF
24.9069	25.0254	24.2907	23.5531	24.3096	23.2771			20	20	20	52.5	52.5	52.5	53.917	0	323.31	7770400000	31	711	1.25765	0.247927	-1.02773	-2.6796	D5CP28	D5CP28_SIDLE UDP-N-acetylmuramoyl-L-alanyl-D-glutamate--2,6-diaminopimelate ligase OS=Sideroxydans lithotrophicus (strain ES-1) OX=580332	murE
25.0591	24.179	23.8996	21.4194	24.0938	22.7388			18	18	18	47.5	47.5	47.5	62.244	0	323.31	6857100000	32	422	0.896172	0.330802	-1.62858	-1.92181	D5CP29	D5CP29_SIDLE Peptidoglycan D,D-transpeptidase FtsI OS=Sideroxydans lithotrophicus (strain ES-1) OX=580332	ftsI
23.1833	23.2839	22.9753	22.4563	23.0612	22.7796			9	9	9	42.9	42.9	42.9	34.067	0	119.71	3274200000	13	242	0.904367	0.327062	-0.381802	-1.93821	D5CP31	D5CP31_SIDLE Ribosomal RNA small subunit methyltransferase H OS=Sideroxydans lithotrophicus (strain ES-1) OX=580332	rsmH
25.1919	25.7946	25.3603	24.7631	25.6033	24.4632			10	10	10	60.8	60.8	60.8	16.642	0	323.31	14924000000	9	874	0.585341	0.434448	-0.505762	-1.31179	D5CP32	D5CP32_SIDLE Transcriptional regulator MraZ OS=Sideroxydans lithotrophicus (strain ES-1) OX=580332	mraZ
24.8104	26.709	25.4476	23.9609	24.03	23.4879			8	8	8	45.9	45.9	45.9	19.844	0	152.07	7198300000	9	282	1.45628	0.213594	-1.82938	-3.13632	D5CP33	D5CP33_SIDLE OmpA/MotB domain protein OS=Sideroxydans lithotrophicus (strain ES-1) OX=580332	Slit_2729
24.2946	24.2328	23.9833	23.8861	23.6373	23.9591			3	3	3	31.9	31.9	31.9	7.7591	0	23.661	2487300000	4	101	1.18327	0.257986	-0.342713	-2.51689	D5CP34	D5CP34_SIDLE Uncharacterized protein OS=Sideroxydans lithotrophicus (strain ES-1) OX=580332	Slit_2730
24.6973	25.5477	24.7404	24.1155	24.7079	24.2308			24	24	24	46.2	46.2	46.2	54.203	0	323.31	17912000000	28	846	0.908519	0.328776	-0.643704	-1.94654	D5CP35	D5CP35_SIDLE Exopolyphosphatase OS=Sideroxydans lithotrophicus (strain ES-1) OX=580332	Slit_2731
27.3444	28.0205	27.4649	26.9906	27.8209	27.2492			23	23	23	76.2	76.2	76.2	26.876	0	323.31	70297000000	18	1827	0.327785	0.603879	-0.256395	-0.796914	D5CP36	D5CP36_SIDLE Phosphate-specific transport system accessory protein PhoU OS=Sideroxydans lithotrophicus (strain ES-1) OX=580332	Slit_2732
25.2374	24.8692	24.8502	23.8737	25.2123	24.1141			12	12	12	62.9	62.9	62.9	23.448	0	323.31	23631000000	9	676	0.609622	0.422379	-0.585573	-1.35914	D5CP37	D5CP37_SIDLE Ribose-5-phosphate isomerase A OS=Sideroxydans lithotrophicus (strain ES-1) OX=580332	rpiA
22.0268	21.7506	21.91	22.1197	22.7947	22.1401			5	5	5	38.1	38.1	38.1	17.093	0	15.484	1507400000	7	136	0.901892	0.327701	0.455671	1.93326	D5CP39	D5CP39_SIDLE Methylated-DNA--[protein]-cysteine S-methyltransferase OS=Sideroxydans lithotrophicus (strain ES-1) OX=580332	Slit_2735
30.3166	30.0267	29.6149	28.4364	29.0412	28.0682			13	13	13	63.1	63.1	63.1	13.592	0	323.31	146400000000	6	2540	1.8679	0.158554	-1.47079	-4.21287	D5CP40	D5CP40_SIDLE 50S ribosomal protein L19 OS=Sideroxydans lithotrophicus (strain ES-1) OX=580332	rplS
21.6269	24.3015	23.2628	23.0473	24.3163	24.1806			10	10	10	34.1	34.1	34.1	28.858	0	215.01	3091200000	14	179	0.375347	0.561808	0.784304	0.895034	D5CP41	D5CP41_SIDLE tRNA (guanine-N(1)-)-methyltransferase OS=Sideroxydans lithotrophicus (strain ES-1) OX=580332	trmD
23.3119	23.4874	22.1634	20.7589	21.5093	20.7011			6	6	6	54.2	54.2	54.2	18.342	0	56.752	3371500000	10	158	1.81991	0.167079	-1.99776	-4.07675	D5CP42	D5CP42_SIDLE Ribosome maturation factor RimM OS=Sideroxydans lithotrophicus (strain ES-1) OX=580332	rimM
30.8627	30.4529	30.3821	28.4953	29.4649	29.2468			5	5	5	60.7	60.7	60.7	9.3285	0	323.31	96193000000	4	889	1.97901	0.148	-1.49691	-4.54025	D5CP43	D5CP43_SIDLE 30S ribosomal protein S16 OS=Sideroxydans lithotrophicus (strain ES-1) OX=580332	rpsP
25.4655	25.2811	24.9297	24.209	24.9638	24.351			18	18	18	48.9	48.9	48.9	48.746	0	323.31	7879400000	26	720	1.20484	0.253877	-0.717524	-2.56366	D5CP45	D5CP45_SIDLE Signal recognition particle protein OS=Sideroxydans lithotrophicus (strain ES-1) OX=580332	ffh
25.1914	24.5385	23.6878	21.7405	23.7122	21.7699			11	11	11	67.5	67.5	67.5	25.937	0	323.31	7010100000	14	385	1.23659	0.248824	-2.06507	-2.63309	D5CP46	D5CP46_SIDLE HAD-superfamily hydrolase, subfamily IA, variant 3 OS=Sideroxydans lithotrophicus (strain ES-1) OX=580332	Slit_2742
28.2341	28.5573	27.6089	27.0981	28.0463	27.2013			29	29	29	73.4	73.4	73.4	34.145	0	323.31	155560000000	16	2784	0.770132	0.3688	-0.684854	-1.67235	D5CP47	D5CP47_SIDLE PEGA domain protein OS=Sideroxydans lithotrophicus (strain ES-1) OX=580332	Slit_0749
21.7365	22.8051	21.2236	22.3005	23.6313	23.6415			2	2	2	20.8	20.8	20.8	16.175	0	20.956	1048200000	5	77	0.920058	0.326718	1.26937	1.9697	D5CP48	D5CP48_SIDLE Deoxyuridine 5-triphosphate nucleotidohydrolase OS=Sideroxydans lithotrophicus (strain ES-1) OX=580332	dut
25.3413	24.923	24.4659	23.513	25.0235	23.8823			12	12	12	45.1	45.1	45.1	42.017	0	323.31	14802000000	17	667	0.67229	0.398357	-0.770461	-1.4812	D5CP49	D5CP49_SIDLE Coenzyme A biosynthesis bifunctional protein CoaBC OS=Sideroxydans lithotrophicus (strain ES-1) OX=580332	coaBC
22.8914	23.063	21.8279	20.1486	23.4783	22.2349			10	10	10	50.4	50.4	50.4	24.856	0	62.322	753590000	11	126	0.241552	0.696737	-0.640181	-0.61238	D5CP50	D5CP50_SIDLE DNA repair protein RadC OS=Sideroxydans lithotrophicus (strain ES-1) OX=580332	Slit_0752
32.552	32.4683	32.1691	31.043	31.9716	30.8836			38	38	38	94.4	94.4	94.4	42.791	0	323.31	1849800000000	21	16205	1.42385	0.219067	-1.09709	-3.05932	D5CP51	D5CP51_SIDLE Elongation factor Tu OS=Sideroxydans lithotrophicus (strain ES-1) OX=580332	tuf
24.0848	22.8812	22.1286	20.45	21.8261	19.9705			1	1	1	12.2	12.2	12.2	12.373	0.00089928	4.1011	94048000	3	52	1.34109	0.229694	-2.2827	-2.86726	D5CP52	D5CP52_SIDLE Protein translocase subunit SecE OS=Sideroxydans lithotrophicus (strain ES-1) OX=580332	secE
27.9998	27.8641	27.8583	27.305	27.8564	27.203			16	16	16	72.3	72.3	72.3	20.152	0	323.31	74174000000	10	1801	1.02072	0.298922	-0.452602	-2.17438	D5CP53	D5CP53_SIDLE Transcription termination/antitermination protein NusG OS=Sideroxydans lithotrophicus (strain ES-1) OX=580332	nusG
28.5391	29.3471	28.8728	28.0386	28.6402	28.1112			8	8	8	61.1	61.1	61.1	15.049	0	323.31	76933000000	10	1942	1.0219	0.298537	-0.656337	-2.17682	D5CP54	D5CP54_SIDLE 50S ribosomal protein L11 OS=Sideroxydans lithotrophicus (strain ES-1) OX=580332	rplK
29.4943	29.6218	29.4321	28.5674	29.0566	28.477			22	22	22	73.2	73.2	73.2	24.226	0	323.31	220650000000	15	3451	1.90757	0.159934	-0.815757	-4.32773	D5CP55	D5CP55_SIDLE 50S ribosomal protein L1 OS=Sideroxydans lithotrophicus (strain ES-1) OX=580332	rplA
28.4682	29.3099	28.7854	27.0969	28.0083	26.93			14	14	14	83	83	83	17.171	0	323.31	121030000000	11	2961	1.65597	0.18671	-1.50944	-3.63399	D5CP56	D5CP56_SIDLE 50S ribosomal protein L10 OS=Sideroxydans lithotrophicus (strain ES-1) OX=580332	rplJ
29.0325	29.9067	29.3855	28.9691	29.3973	29.053			16	16	16	96	96	96	12.629	0	323.31	96779000000	5	3407	0.455352	0.51112	-0.301755	-1.05614	D5CP57	D5CP57_SIDLE 50S ribosomal protein L7/L12 OS=Sideroxydans lithotrophicus (strain ES-1) OX=580332	rplL
29.4244	29.7918	29.1672	28.5389	29.3191	28.5031			111	111	111	69.2	69.2	69.2	151.63	0	323.31	678540000000	76	11919	0.980952	0.310601	-0.674098	-2.09294	D5CP58	D5CP58_SIDLE DNA-directed RNA polymerase subunit beta OS=Sideroxydans lithotrophicus (strain ES-1) OX=580332	rpoB
29.9457	30.1844	29.6752	28.6753	29.4879	28.749			129	129	129	82.5	82.5	82.5	155.13	0	323.31	870490000000	81	15242	1.49653	0.202581	-0.964369	-3.23327	D5CP59	D5CP59_SIDLE DNA-directed RNA polymerase subunit beta OS=Sideroxydans lithotrophicus (strain ES-1) OX=580332	rpoC
28.6028	30.8958	29.9185	28.1469	29.2277	28.5107			8	8	8	47.2	47.2	47.2	13.694	0	323.31	48824000000	5	480	0.732604	0.379169	-1.17729	-1.59887	D5CP60	D5CP60_SIDLE 30S ribosomal protein S12 OS=Sideroxydans lithotrophicus (strain ES-1) OX=580332	rpsL
29.137	30.3017	29.4167	28.2558	28.884	28.2145			18	18	18	66.7	66.7	66.7	17.636	0	323.31	129130000000	7	1808	1.32444	0.233133	-1.16706	-2.82934	D5CP61	D5CP61_SIDLE 30S ribosomal protein S7 OS=Sideroxydans lithotrophicus (strain ES-1) OX=580332	rpsG
30.3295	30.3621	30.0303	29.0188	30.0254	29.1443			60	60	60	86.2	86.2	86.2	77.147	0	323.31	816190000000	39	11500	1.18913	0.258143	-0.844468	-2.52957	D5CP62	D5CP62_SIDLE Elongation factor G OS=Sideroxydans lithotrophicus (strain ES-1) OX=580332	fusA
29.2187	29.335	29.4482	28.0754	29.178	27.9466			13	13	13	85.4	85.4	85.4	11.762	0	323.31	128250000000	5	1683	1.10814	0.269984	-0.933986	-2.35652	D5CP64	D5CP64_SIDLE 30S ribosomal protein S10 OS=Sideroxydans lithotrophicus (strain ES-1) OX=580332	rpsJ
30.2619	30.1689	29.8739	28.8107	29.7781	29.043			15	15	15	65	65	65	22.297	0	323.31	217260000000	13	2644	1.3274	0.232373	-0.890998	-2.83606	D5CP65	D5CP65_SIDLE 50S ribosomal protein L3 OS=Sideroxydans lithotrophicus (strain ES-1) OX=580332	rplC
30.2694	29.9248	29.3826	27.8819	29.2928	28.2374			15	15	15	70.9	70.9	70.9	22.525	0	323.31	241950000000	10	3366	1.31075	0.234588	-1.38826	-2.79835	D5CP66	D5CP66_SIDLE 50S ribosomal protein L4 OS=Sideroxydans lithotrophicus (strain ES-1) OX=580332	rplD
30.0003	29.2794	28.6053	27.3959	28.9476	27.5698			10	10	10	79	79	79	11.781	0	236.07	63802000000	6	1251	0.977153	0.311128	-1.32394	-2.0852	D5CP67	D5CP67_SIDLE 50S ribosomal protein L23 OS=Sideroxydans lithotrophicus (strain ES-1) OX=580332	rplW
29.5786	30.4737	29.4294	29.2269	30.0088	29.2984			20	20	20	62.9	62.9	62.9	29.91	0	323.31	205090000000	16	3290	0.314588	0.619003	-0.315893	-0.769286	D5CP68	D5CP68_SIDLE 50S ribosomal protein L2 OS=Sideroxydans lithotrophicus (strain ES-1) OX=580332	rplB
28.6124	29.0677	28.4652	27.6611	28.3049	26.7748			7	7	7	57	57	57	10.389	0	106.76	42941000000	4	563	1.11366	0.26898	-1.13482	-2.36818	D5CP69	D5CP69_SIDLE 30S ribosomal protein S19 OS=Sideroxydans lithotrophicus (strain ES-1) OX=580332	rpsS
28.6632	29.6701	29.1708	27.085	28.6067	27.4115			12	12	12	65.1	65.1	65.1	11.521	0	323.31	72961000000	6	1155	1.26021	0.248052	-1.46695	-2.68526	D5CP70	D5CP70_SIDLE 50S ribosomal protein L22 OS=Sideroxydans lithotrophicus (strain ES-1) OX=580332	rplV
28.6612	29.5284	28.7096	27.877	28.8108	28.2278			23	23	23	64.7	64.7	64.7	26.646	0	323.31	88911000000	14	2178	0.778452	0.371864	-0.661214	-1.68868	D5CP71	D5CP71_SIDLE 30S ribosomal protein S3 OS=Sideroxydans lithotrophicus (strain ES-1) OX=580332	rpsC
29.3645	29.1156	28.9248	27.6335	28.8407	27.5519			7	7	7	49.3	49.3	49.3	15.428	0	323.31	135680000000	6	3231	1.21471	0.251179	-1.12629	-2.58516	D5CP72	D5CP72_SIDLE 50S ribosomal protein L16 OS=Sideroxydans lithotrophicus (strain ES-1) OX=580332	rplP
30.0593	30.0561	29.2083	28.3681	29.5184	28.3109			6	6	6	85.9	85.9	85.9	7.2433	0	323.31	170090000000	2	1307	1.00907	0.303179	-1.04213	-2.15044	D5CP73	D5CP73_SIDLE 50S ribosomal protein L29 OS=Sideroxydans lithotrophicus (strain ES-1) OX=580332	rpmC
28.0088	29.2764	28.6538	27.8975	28.3463	27.9577			7	7	7	56.3	56.3	56.3	9.8303	0	323.31	31643000000	4	738	0.670247	0.399378	-0.579165	-1.47722	D5CP74	D5CP74_SIDLE 30S ribosomal protein S17 OS=Sideroxydans lithotrophicus (strain ES-1) OX=580332	rpsQ
29.1162	29.8149	29.152	28.3318	29.18	28.2876			12	12	12	67.2	67.2	67.2	13.314	0	323.31	100060000000	8	1957	0.967078	0.314752	-0.761202	-2.06471	D5CP75	D5CP75_SIDLE 50S ribosomal protein L14 OS=Sideroxydans lithotrophicus (strain ES-1) OX=580332	rplN
28.7499	29.4065	29.0569	26.9447	27.133	26.5666			9	9	9	59.6	59.6	59.6	11.245	0	323.31	65130000000	6	712	3.01237	0.103692	-2.18963	-8.67455	D5CP76	D5CP76_SIDLE 50S ribosomal protein L24 OS=Sideroxydans lithotrophicus (strain ES-1) OX=580332	rplX
29.9779	30.9015	30.1392	29.0965	29.7111	28.8884			23	23	23	82.1	82.1	82.1	20.468	0	323.31	160220000000	11	3007	1.37186	0.226959	-1.10751	-2.93795	D5CP77	D5CP77_SIDLE 50S ribosomal protein L5 OS=Sideroxydans lithotrophicus (strain ES-1) OX=580332	rplE
27.4937	26.4865	28.1767	26.7828	27.7244	27.0043			6	6	6	40.6	40.6	40.6	11.431	0	30.621	10234000000	2	169	0.140381	0.81523	-0.215106	-0.379213	D5CP78	D5CP78_SIDLE 30S ribosomal protein S14 OS=Sideroxydans lithotrophicus (strain ES-1) OX=580332	rpsN
29.758	29.9422	29.8051	28.596	29.4441	28.6117			10	10	10	72.5	72.5	72.5	14.321	0	323.31	114190000000	9	1857	1.53659	0.199218	-0.951185	-3.3314	D5CP79	D5CP79_SIDLE 30S ribosomal protein S8 OS=Sideroxydans lithotrophicus (strain ES-1) OX=580332	rpsH
29.1654	29.7968	29.1082	28.0137	29.0094	28.1733			19	19	19	92.1	92.1	92.1	18.698	0	323.31	176470000000	11	2887	1.18678	0.257114	-0.958012	-2.52448	D5CP80	D5CP80_SIDLE 50S ribosomal protein L6 OS=Sideroxydans lithotrophicus (strain ES-1) OX=580332	rplF
28.8062	30.3775	28.6998	28.7636	29.9679	28.8039			9	9	9	64.4	64.4	64.4	12.615	0	247.98	47610000000	5	1456	0.0599236	0.915973	-0.116009	-0.172913	D5CP81	D5CP81_SIDLE 50S ribosomal protein L18 OS=Sideroxydans lithotrophicus (strain ES-1) OX=580332	rplR
28.8194	30.0119	29.1749	28.4728	29.4467	28.6864			11	11	11	61.5	61.5	61.5	18.239	0	323.31	82308000000	11	1474	0.433814	0.523141	-0.466784	-1.01316	D5CP82	D5CP82_SIDLE 30S ribosomal protein S5 OS=Sideroxydans lithotrophicus (strain ES-1) OX=580332	rpsE
25.2514	27.7008	26.1419	27.3385	28.2203	28.2528			3	3	3	43.9	43.9	43.9	7.3627	0	300.95	17379000000	1	222	0.948269	0.320149	1.5725	2.02658	D5CP83	D5CP83_SIDLE 50S ribosomal protein L30 OS=Sideroxydans lithotrophicus (strain ES-1) OX=580332	rpmD
29.1149	30.0436	29.2425	28.5692	29.4703	28.7582			13	13	13	65.3	65.3	65.3	15.065	0	323.31	150110000000	10	1766	0.598345	0.4254	-0.534421	-1.33716	D5CP84	D5CP84_SIDLE 50S ribosomal protein L15 OS=Sideroxydans lithotrophicus (strain ES-1) OX=580332	rplO
24.3184	26.5738	24.7847	24.0771	22.5462	24.2581			7	7	7	17.2	17.2	17.2	47.449	0	323.31	7179100000	12	331	0.847453	0.345268	-1.59847	-1.82479	D5CP85	D5CP85_SIDLE Protein translocase subunit SecY OS=Sideroxydans lithotrophicus (strain ES-1) OX=580332	secY
25.3139	25.7181	25.2877	23.5491	24.7914	22.8904			6	6	6	77.8	77.8	77.8	8.1745	0	171.51	4687900000	3	313	1.37819	0.227029	-1.69625	-2.95261	D5CP86	D5CP86_SIDLE Translation initiation factor IF-1 OS=Sideroxydans lithotrophicus (strain ES-1) OX=580332	infA
26.5093	27.8334	26.2733	26.6348	27.2221	26.0416			12	12	12	67.8	67.8	67.8	13.471	0	323.31	24147000000	6	765	0.150306	0.801789	-0.239152	-0.403165	D5CP88	D5CP88_SIDLE 30S ribosomal protein S13 OS=Sideroxydans lithotrophicus (strain ES-1) OX=580332	rpsM
28.8762	29.1508	29.0272	27.7004	28.6552	27.2011			8	8	8	72.1	72.1	72.1	13.687	0	323.31	54297000000	6	1132	1.26098	0.249351	-1.16586	-2.68697	D5CP89	D5CP89_SIDLE 30S ribosomal protein S11 OS=Sideroxydans lithotrophicus (strain ES-1) OX=580332	rpsK
29.702	28.99	28.9609	27.7047	29.1119	28.009			15	15	15	52.6	52.6	52.6	24.036	0	323.31	142590000000	12	2779	0.894237	0.331165	-0.942442	-1.91794	D5CP90	D5CP90_SIDLE 30S ribosomal protein S4 OS=Sideroxydans lithotrophicus (strain ES-1) OX=580332	rpsD
30.8334	31.3829	30.7071	29.8624	30.7267	29.6969			26	26	26	87.6	87.6	87.6	35.276	0	323.31	574710000000	18	5139	1.08549	0.277539	-0.879155	-2.3089	D5CP91	D5CP91_SIDLE DNA-directed RNA polymerase subunit alpha OS=Sideroxydans lithotrophicus (strain ES-1) OX=580332	rpoA
29.2343	29.3124	29.1421	28.2118	28.3546	27.2087			10	10	10	47.3	47.3	47.3	14.682	0	323.31	92541000000	6	1630	1.63717	0.184	-1.30456	-3.5853	D5CP92	D5CP92_SIDLE 50S ribosomal protein L17 OS=Sideroxydans lithotrophicus (strain ES-1) OX=580332	rplQ
25.8761	27.5766	26.7714	28.1221	27.587	28.1606			6	6	6	78.4	78.4	78.4	11.685	0	323.31	37738000000	7	546	1.08857	0.278431	1.21518	2.31535	D5CP94	D5CP94_SIDLE Uncharacterized protein OS=Sideroxydans lithotrophicus (strain ES-1) OX=580332	Slit_0796
28.3065	27.809	27.6013	26.5087	28.0325	26.8092			49	49	49	63.9	63.9	63.9	103.97	0	323.31	49681000000	50	1761	0.704578	0.386976	-0.788774	-1.54414	D5CP96	D5CP96_SIDLE UvrABC system protein A OS=Sideroxydans lithotrophicus (strain ES-1) OX=580332	uvrA
24.8867	25.5403	25.6306	24.1207	24.3631	24.3448			8	8	8	21.6	21.6	21.6	49.507	0	221.74	5086100000	12	338	1.91781	0.155496	-1.07637	-4.35774	D5CP97	D5CP97_SIDLE Major facilitator superfamily MFS_1 OS=Sideroxydans lithotrophicus (strain ES-1) OX=580332	Slit_0799
26.1408	26.9085	25.9993	25.7016	26.7074	25.859			10	10	9	67.3	67.3	56.9	17.022	0	323.31	14358000000	8	697	0.244057	0.694333	-0.260216	-0.617893	D5CP98	D5CP98_SIDLE Single-stranded DNA-binding protein OS=Sideroxydans lithotrophicus (strain ES-1) OX=580332	Slit_0800
24.226	22.3868	21.0374	20.9311	22.1169	19.524			4	4	4	56.3	56.3	56.3	18.364	0	227.21	3322800000	5	99	0.642281	0.404684	-1.69276	-1.42275	D5CPB1	D5CPB1_SIDLE HicB family protein OS=Sideroxydans lithotrophicus (strain ES-1) OX=580332	Slit_0813
22.7524	23.0595	22.6307	22.0462	23.1469	22.2755			5	5	5	64.4	64.4	64.4	9.9672	0	78.094	2084100000	6	187	0.380218	0.560995	-0.324658	-0.904971	D5CPB2	D5CPB2_SIDLE HicA protein OS=Sideroxydans lithotrophicus (strain ES-1) OX=580332	Slit_0814
25.5082	26.21	26.1507	25.2958	26.264	25.6588			15	15	15	41.8	41.8	41.8	36.988	0	323.31	20376000000	15	833	0.236183	0.70243	-0.216729	-0.600532	D5CPB5	D5CPB5_SIDLE Extracellular solute-binding protein, family 7 OS=Sideroxydans lithotrophicus (strain ES-1) OX=580332	Slit_0817
23.7203	24.2123	23.0477	22.2484	23.4738	22.5905			8	8	8	40	40	40	31.455	0	82.775	2838300000	8	179	0.82904	0.348543	-0.889176	-1.78833	D5CPB6	D5CPB6_SIDLE Uncharacterized protein OS=Sideroxydans lithotrophicus (strain ES-1) OX=580332	Slit_0818
26.9583	27.2771	27.4191	26.9745	26.9869	26.5441			3	3	3	46.9	46.9	46.9	9.9158	0	158.36	24040000000	5	640	0.895649	0.330638	-0.382982	-1.92076	D5CPB8	D5CPB8_SIDLE Uncharacterized protein OS=Sideroxydans lithotrophicus (strain ES-1) OX=580332	Slit_0820
22.7233	22.2742	23.7096	22.6186	22.3841	21.2836			18	18	18	41.9	41.9	41.9	52.589	0	47.485	1753400000	25	268	0.613054	0.42258	-0.806943	-1.36582	D5CPC1	D5CPC1_SIDLE Iron-sulfur cluster binding protein OS=Sideroxydans lithotrophicus (strain ES-1) OX=580332	Slit_0823
26.8134	28.1657	26.967	26.1366	27.0683	26.6238			19	19	19	51.9	51.9	51.9	42.485	0	323.31	52806000000	18	1502	0.629231	0.413203	-0.705807	-1.39734	D5CPC2	D5CPC2_SIDLE Serine--pyruvate transaminase OS=Sideroxydans lithotrophicus (strain ES-1) OX=580332	Slit_0824
22.8472	23.2711	22.5314	20.2711	20.6633	20.1758			10	10	10	40	40	40	44.914	0	40.898	972480000	20	138	3.18617	0.1125	-2.51319	-9.62554	D5CPC3	D5CPC3_SIDLE Uncharacterized protein OS=Sideroxydans lithotrophicus (strain ES-1) OX=580332	Slit_0825
22.8562	22.5655	22.4162	21.7939	21.8853	21.1853			12	12	12	41	41	41	38.134	0	189.95	1788800000	20	161	1.75186	0.173921	-0.991133	-3.88893	D5CPC4	D5CPC4_SIDLE FAD linked oxidase domain protein OS=Sideroxydans lithotrophicus (strain ES-1) OX=580332	Slit_0826
24.0601	23.852	21.6115	22.006	22.3607	20.9016			12	12	12	34.7	34.7	34.7	53.018	0	97.655	2367200000	24	204	0.722239	0.38178	-1.41845	-1.57862	D5CPC5	D5CPC5_SIDLE FAD linked oxidase domain protein OS=Sideroxydans lithotrophicus (strain ES-1) OX=580332	Slit_0827
22.3567	24.0892	22.9787	20.5201	23.5751	20.7063			5	5	5	25.8	25.8	25.8	25.556	0	32.885	1207000000	11	101	0.623935	0.415843	-1.54103	-1.38702	D5CPC6	D5CPC6_SIDLE Pirin domain protein OS=Sideroxydans lithotrophicus (strain ES-1) OX=580332	Slit_0828
23.5152	25.1679	23.6038	23.5916	24.9043	24.2431			7	7	7	36.7	36.7	36.7	22.246	0	38.613	3492100000	11	174	0.0810225	0.880943	0.150723	0.229404	D5CPC7	D5CPC7_SIDLE Uncharacterized protein OS=Sideroxydans lithotrophicus (strain ES-1) OX=580332	Slit_0829
22.2244	22.5624	19.9558	19.9671	20.9127	20.3255			4	4	4	48.4	48.4	48.4	17.822	0.0030382	2.3283	200510000	10	20	0.612845	0.422657	-1.17911	-1.36542	D5CPC9	D5CPC9_SIDLE Peptidase S24/S26A/S26B, conserved region OS=Sideroxydans lithotrophicus (strain ES-1) OX=580332	Slit_0831
24.0637	24.6725	23.6063	20.7034	23.1908	22.2017			21	21	21	61	61	61	63.5	0	323.31	12523000000	28	623	1.24347	0.247407	-2.08218	-2.64824	D5CPE0	D5CPE0_SIDLE Uncharacterized protein OS=Sideroxydans lithotrophicus (strain ES-1) OX=580332	Slit_0842
23.0373	23.1806	21.0104	22.734	22.6224	23.0472			5	5	5	25.9	25.9	25.9	35.382	0	33.553	785870000	13	45	0.213572	0.721262	0.391745	0.550066	D5CPE1	D5CPE1_SIDLE von Willebrand factor type A OS=Sideroxydans lithotrophicus (strain ES-1) OX=580332	Slit_0844
22.365	22.1566	22.1641	21.6025	21.2622	20.8653			6	6	6	54.7	54.7	54.7	16.964	0	22.037	624800000	4	70	1.93383	0.154052	-0.985231	-4.40501	D5CPE2	D5CPE2_SIDLE Uncharacterized protein OS=Sideroxydans lithotrophicus (strain ES-1) OX=580332	Slit_0845
20.656	21.2616	20.8749	19.7817	20.9546	18.7894			11	11	11	44.8	44.8	44.8	33.401	0	167.84	3377200000	14	223	0.771147	0.369134	-1.08889	-1.67434	D5CPE3	D5CPE3_SIDLE DUF58 domain-containing protein OS=Sideroxydans lithotrophicus (strain ES-1) OX=580332	Slit_0846
26.6248	26.3344	25.3907	24.6033	25.5895	24.5559			17	17	17	66.7	66.7	66.7	36.583	0	323.31	56927000000	18	1620	1.12397	0.266475	-1.2004	-2.38999	D5CPE4	D5CPE4_SIDLE ATPase associated with various cellular activities AAA_3 OS=Sideroxydans lithotrophicus (strain ES-1) OX=580332	Slit_0847
21.543	23.1148	20.3999	22.4361	23.6007	22.4121			9	9	8	42.8	42.8	37.7	29.171	0	67.502	1173900000	18	194	0.571887	0.440534	1.13039	1.28553	D5CPE5	D5CPE5_SIDLE Uncharacterized protein OS=Sideroxydans lithotrophicus (strain ES-1) OX=580332	Slit_0848
21.7203	20.1817	21.21	20.9858	21.4537	20.3907			2	2	2	9.7	9.7	9.7	32.981	0.0013327	3.3797	41589000	15	17	0.059443	0.916166	-0.0938867	-0.171603	D5CPE7	D5CPE7_SIDLE Site-specific DNA-methyltransferase (adenine-specific) OS=Sideroxydans lithotrophicus (strain ES-1) OX=580332	Slit_0850
24.9963	25.8495	25.0525	25.2829	25.9254	24.9912			24	24	24	54.8	54.8	54.8	63.794	0	323.31	20660000000	30	1063	0.0917614	0.868958	0.100381	0.25744	D5CPE8	D5CPE8_SIDLE AAA ATPase OS=Sideroxydans lithotrophicus (strain ES-1) OX=580332	Slit_0851
24.4232	23.2444	21.7429	20.875	22.4201	23.184			14	14	14	55.5	55.5	55.5	38.989	0	55.319	2875900000	20	140	0.401337	0.544292	-0.977162	-0.947839	D5CPE9	D5CPE9_SIDLE Uncharacterized protein OS=Sideroxydans lithotrophicus (strain ES-1) OX=580332	Slit_0852
22.6421	22.2811	22.7938	21.0741	22.4151	20.5259			11	11	11	18.8	18.8	18.8	81.515	0	11.373	481400000	38	64	0.995404	0.305251	-1.23397	-2.12244	D5CPG4	D5CPG4_SIDLE Sporulation domain-containing protein OS=Sideroxydans lithotrophicus (strain ES-1) OX=580332	Slit_0867
22.3815	22.6448	22.386	22.1841	23.4153	22.5141			5	5	5	24.4	24.4	24.4	27.407	0	42.234	704570000	8	152	0.244166	0.694538	0.233721	0.618133	D5CPG9	D5CPG9_SIDLE Uncharacterized protein OS=Sideroxydans lithotrophicus (strain ES-1) OX=580332	Slit_0872
25.4563	25.715	25.1233	24.8242	25.6395	24.5778			25	25	25	55.2	55.2	55.2	55.915	0	323.31	29541000000	27	1679	0.502091	0.474366	-0.417711	-1.14868	D5CPH3	D5CPH3_SIDLE L-threonine dehydratase OS=Sideroxydans lithotrophicus (strain ES-1) OX=580332	ilvA
21.2956	23.2025	21.1217	20.2973	22.8178	20.5939			5	5	5	55.3	55.3	55.3	21.975	0.00047326	7.6705	419290000	7	52	0.242201	0.696601	-0.63695	-0.613811	D5CPH5	D5CPH5_SIDLE 5-formyltetrahydrofolate cyclo-ligase OS=Sideroxydans lithotrophicus (strain ES-1) OX=580332	Slit_2745
27.6974	28.3595	27.5346	26.9889	27.7887	27.1482			60	60	60	69.3	69.3	69.3	99.664	0	323.31	168700000000	46	4610	0.723328	0.382668	-0.555212	-1.58074	D5CPH6	D5CPH6_SIDLE Pyruvate dehydrogenase E1 component OS=Sideroxydans lithotrophicus (strain ES-1) OX=580332	Slit_2746
26.2175	26.7475	25.9615	25.7732	26.5527	25.287			20	20	20	56.6	56.6	56.6	44.579	0	323.31	31285000000	22	1179	0.430205	0.524999	-0.437859	-1.00594	D5CPH7	D5CPH7_SIDLE Acetyltransferase component of pyruvate dehydrogenase complex OS=Sideroxydans lithotrophicus (strain ES-1) OX=580332	Slit_2747
25.6553	25.3477	24.7963	24.3802	25.5459	24.7793			12	12	12	83.2	83.2	83.2	24.419	0	323.31	6807800000	11	420	0.357862	0.577458	-0.364652	-0.859205	D5CPH8	D5CPH8_SIDLE Probable nicotinate-nucleotide adenylyltransferase OS=Sideroxydans lithotrophicus (strain ES-1) OX=580332	nadD
25.2858	25.7994	25.1567	23.9135	24.8259	23.819			6	6	6	53.8	53.8	53.8	12.72	0	62.406	4542200000	7	357	1.50878	0.201733	-1.22783	-3.2631	D5CPH9	D5CPH9_SIDLE Ribosomal silencing factor RsfS OS=Sideroxydans lithotrophicus (strain ES-1) OX=580332	rsfS
25.5007	25.727	25.1005	23.9829	24.7343	24.4895			9	9	9	65.4	65.4	65.4	17.493	0	98.279	4508500000	11	193	1.6515	0.185326	-1.04049	-3.62239	D5CPI0	D5CPI0_SIDLE Ribosomal RNA large subunit methyltransferase H OS=Sideroxydans lithotrophicus (strain ES-1) OX=580332	rlmH
23.2204	22.6937	21.5974	21.1797	22.2	21.7679			4	4	4	39	39	39	22.852	0	51.635	733960000	11	81	0.631496	0.410677	-0.787927	-1.40175	D5CPI1	D5CPI1_SIDLE dTTP/UTP pyrophosphatase OS=Sideroxydans lithotrophicus (strain ES-1) OX=580332	Slit_2751
25.034	25.6451	25.0846	24.729	25.526	24.6004			26	26	26	61.2	61.2	61.2	54.837	0	323.31	14865000000	28	1034	0.361364	0.573782	-0.302804	-0.866402	D5CPI2	D5CPI2_SIDLE Ribonuclease, Rne/Rng family OS=Sideroxydans lithotrophicus (strain ES-1) OX=580332	Slit_2752
31.799	32.0845	31.3888	32.1895	32.4427	31.1521			12	3	3	57.4	13.8	13.8	9.7372	0	145.92	272470000000	5	4836	0.142702	0.813274	0.170664	0.384839	D5CPI3	D5CPI3_SIDLE Histone family protein DNA-binding protein OS=Sideroxydans lithotrophicus (strain ES-1) OX=580332	Slit_2753
24.1381	24.3637	24.3191	24.2954	25.3792	24.1258			11	11	11	41.5	41.5	41.5	29.132	0	287.05	10718000000	14	684	0.338399	0.594864	0.326466	0.818997	D5CPI7	D5CPI7_SIDLE Pyrroline-5-carboxylate reductase OS=Sideroxydans lithotrophicus (strain ES-1) OX=580332	proC
23.6729	22.7602	21.2881	19.4048	22.7738	21.6959			10	10	10	69.5	69.5	69.5	24.535	0	154.1	1710200000	12	288	0.456177	0.510817	-1.28225	-1.05779	D5CPI8	D5CPI8_SIDLE Pyridoxal phosphate homeostasis protein OS=Sideroxydans lithotrophicus (strain ES-1) OX=580332	Slit_2758
27.5368	28.3179	27.6274	27.2488	28.0986	26.9267			32	32	32	87.9	87.9	87.9	38.376	0	323.31	138220000000	19	3735	0.398073	0.54767	-0.402674	-0.941233	D5CPI9	D5CPI9_SIDLE Twitching motility protein OS=Sideroxydans lithotrophicus (strain ES-1) OX=580332	Slit_2759
27.5131	27.5953	27.2031	26.9751	27.7033	26.6465			26	26	24	79.1	79.1	76.7	42.057	0	323.31	48359000000	19	1894	0.419228	0.533641	-0.328922	-0.983908	D5CPJ0	D5CPJ0_SIDLE Twitching motility protein OS=Sideroxydans lithotrophicus (strain ES-1) OX=580332	Slit_2760
23.4311	25.2241	24.287	23.6715	23.8867	23.5262			6	6	6	37.7	37.7	37.7	17.838	0	117.88	2921300000	8	216	0.514071	0.469704	-0.619234	-1.17226	D5CPJ1	D5CPJ1_SIDLE Uncharacterized protein OS=Sideroxydans lithotrophicus (strain ES-1) OX=580332	Slit_2761
21.8801	21.9889	22.5115	21.8133	21.0374	20.964			1	1	1	6	6	6	16.758	0.0051436	1.7959	971680000	3	26	1.20212	0.254667	-0.855251	-2.55774	D5CPJ2	D5CPJ2_SIDLE DoxX family protein OS=Sideroxydans lithotrophicus (strain ES-1) OX=580332	Slit_2762
25.1936	25.4095	25.3148	23.3012	23.7747	19.939			2	2	2	27.3	27.3	27.3	8.9775	0	109.67	8216000000	5	106	1.15429	0.259813	-2.96765	-2.45458	D5CPJ5	D5CPJ5_SIDLE Uncharacterized protein OS=Sideroxydans lithotrophicus (strain ES-1) OX=580332	Slit_2765
23.4387	24.5577	23.6591	22.509	23.6118	22.7423			4	4	4	40.4	40.4	40.4	23.283	0	323.31	2517600000	8	229	0.906309	0.329254	-0.930806	-1.94211	D5CPJ7	D5CPJ7_SIDLE Peptide methionine sulfoxide reductase MsrA OS=Sideroxydans lithotrophicus (strain ES-1) OX=580332	msrA
23.6949	24.6858	23.3494	20.071	20.947	20.8997			20	20	20	41.2	41.2	41.2	61.858	0	323.31	8839900000	22	378	2.57792	0.109029	-3.27077	-6.6582	D5CPJ8	D5CPJ8_SIDLE Cytochrome c biogenesis protein transmembrane region OS=Sideroxydans lithotrophicus (strain ES-1) OX=580332	Slit_2768
23.1211	24.4917	22.959	21.1788	21.7889	20.9918			8	8	8	46.9	46.9	46.9	20.161	0	323.31	7518600000	10	341	1.81511	0.170629	-2.20411	-4.06332	D5CPJ9	D5CPJ9_SIDLE Peptide methionine sulfoxide reductase MsrB OS=Sideroxydans lithotrophicus (strain ES-1) OX=580332	msrB
23.6903	24.1981	23.9632	23.0934	23.4732	22.4685			6	6	5	60.7	60.7	50	9.1116	0	14.324	3781500000	6	319	1.3405	0.227964	-0.938822	-2.86591	D5CPK3	D5CPK3_SIDLE Uncharacterized protein OS=Sideroxydans lithotrophicus (strain ES-1) OX=580332	Slit_2773
22.9303	24.0668	22.3173	22.7485	23.7747	23.7147			9	9	9	51.1	51.1	51.1	29.034	0	31.004	3113500000	17	225	0.193278	0.750973	0.307865	0.50393	D5CPK5	D5CPK5_SIDLE Short-chain dehydrogenase/reductase SDR OS=Sideroxydans lithotrophicus (strain ES-1) OX=580332	Slit_2775
20.2286	23.0658	20.7078	20.3478	21.601	22.7017			12	12	12	33.7	33.7	33.7	48.683	0	141.44	3884300000	15	465	0.067985	0.902159	0.216076	0.194728	D5CPK7	D5CPK7_SIDLE NfeD domain-containing protein OS=Sideroxydans lithotrophicus (strain ES-1) OX=580332	Slit_2777
23.885	24.3859	23.978	23.2633	22.9206	22.3154			16	16	16	67.3	67.3	67.3	29.905	0	323.31	10206000000	15	804	1.7719	0.172952	-1.24989	-3.94361	D5CPK8	D5CPK8_SIDLE Band 7 protein OS=Sideroxydans lithotrophicus (strain ES-1) OX=580332	Slit_2778
22.783	22.6334	21.2578	21.0629	20.7547	20.7822			4	4	4	22.3	22.3	22.3	24.422	0.00047348	7.701	735770000	8	36	1.28571	0.243923	-1.35816	-2.74207	D5CPK9	D5CPK9_SIDLE Uncharacterized protein OS=Sideroxydans lithotrophicus (strain ES-1) OX=580332	Slit_2779
21.7731	21.9314	20.3687	22.1655	23.4492	22.0044			6	6	6	41.7	41.7	41.7	12.757	0	77.465	1963100000	7	202	0.810238	0.355638	1.18203	1.75121	D5CPL0	D5CPL0_SIDLE Cytochrome c class I OS=Sideroxydans lithotrophicus (strain ES-1) OX=580332	Slit_2780
25.0849	25.3004	24.6704	24.3807	25.1691	24.2587			28	28	28	54.8	54.8	54.8	71.304	0	321.22	14916000000	38	931	0.539817	0.456894	-0.415736	-1.22279	D5CPL1	D5CPL1_SIDLE DNA topoisomerase 4 subunit B OS=Sideroxydans lithotrophicus (strain ES-1) OX=580332	parE
25.1361	25.3289	24.9105	24.9526	24.8866	25.0173			32	32	32	43	43	43	86.413	0	302.38	17500000000	42	1176	0.613095	0.42298	-0.172972	-1.3659	D5CPL2	D5CPL2_SIDLE DNA topoisomerase 4 subunit A OS=Sideroxydans lithotrophicus (strain ES-1) OX=580332	parC
24.3049	24.6803	23.4747	23.1184	24.3909	22.6273			29	29	29	50.1	50.1	50.1	75.644	0	215.32	6111800000	39	652	0.538326	0.457655	-0.774429	-1.21987	D5CPL4	D5CPL4_SIDLE Histidine kinase OS=Sideroxydans lithotrophicus (strain ES-1) OX=580332	Slit_2784
21.6282	21.5554	21.1142	23.7395	24.6876	24.1025			6	6	6	40.7	40.7	40.7	26.166	0.00046729	6.7576	640380000	11	40	2.99585	0.08425	2.74394	8.58883	D5CPL5	D5CPL5_SIDLE Uncharacterized protein OS=Sideroxydans lithotrophicus (strain ES-1) OX=580332	Slit_2785
22.7993	23.3106	20.2262	22.2692	23.2089	21.6298			9	9	9	34.3	34.3	34.3	35.786	0	26.087	886170000	16	112	0.0861948	0.875989	0.257264	0.242964	D5CPL6	D5CPL6_SIDLE Beta-lactamase domain protein OS=Sideroxydans lithotrophicus (strain ES-1) OX=580332	Slit_2786
23.5393	22.2011	22.2269	19.6179	22.0145	19.8716			7	7	7	62.7	62.7	62.7	11.611	0	22.529	701320000	8	100	1.15235	0.259112	-2.15444	-2.45042	D5CPM0	D5CPM0_SIDLE Addiction module antidote protein OS=Sideroxydans lithotrophicus (strain ES-1) OX=580332	Slit_2790
25.7173	25.6262	25.169	24.6585	25.0605	24.6316			11	11	11	86.9	86.9	86.9	14.986	0	323.31	17259000000	9	1087	1.51928	0.202638	-0.720605	-3.2888	D5CPM1	D5CPM1_SIDLE Uncharacterized protein OS=Sideroxydans lithotrophicus (strain ES-1) OX=580332	Slit_2791
23.2322	25.2792	24.1311	25.5463	26.1417	25.6391			15	15	15	54.7	54.7	54.7	31.546	0	323.31	12378000000	14	557	1.18295	0.257405	1.56152	2.51621	D5CPM2	D5CPM2_SIDLE Methyltransferase type 11 OS=Sideroxydans lithotrophicus (strain ES-1) OX=580332	Slit_2792
24.1	24.0178	24.189	24.0541	24.3894	21.6838			7	7	7	67.7	67.7	67.7	14.471	0	120.71	1765200000	7	155	0.354274	0.581396	-0.72655	-0.85182	D5CPM4	D5CPM4_SIDLE Transcriptional regulator, XRE family OS=Sideroxydans lithotrophicus (strain ES-1) OX=580332	Slit_2794
24.7292	22.7436	23.0724	22.9869	24.0803	23.2139			6	6	6	27.8	27.8	27.8	27.377	0	18.398	1754100000	13	159	0.0429481	0.933172	-0.0880375	-0.12596	D5CPM6	D5CPM6_SIDLE YecA family protein OS=Sideroxydans lithotrophicus (strain ES-1) OX=580332	Slit_2796
22.5273	23.1927	22.9584	21.9899	21.0268	22.6058			5	5	5	28.4	28.4	28.4	26.752	0	17.344	1494300000	12	76	0.95536	0.317987	-1.0186	-2.04094	D5CPM7	D5CPM7_SIDLE dUTPase OS=Sideroxydans lithotrophicus (strain ES-1) OX=580332	Slit_2797
22.1984	23.4229	22.9017	22.2052	23.1762	21.0924			3	3	3	21.1	21.1	21.1	16.746	0	17.999	691500000	7	106	0.416042	0.534807	-0.683071	-0.977499	D5CPM8	D5CPM8_SIDLE Uncharacterized protein OS=Sideroxydans lithotrophicus (strain ES-1) OX=580332	Slit_2798
24.2227	24.072	23.4774	22.9282	24.1722	23.4083			7	7	7	34.5	34.5	34.5	30.076	0	115.1	3304200000	13	205	0.419568	0.533931	-0.421148	-0.984591	D5CPN0	D5CPN0_SIDLE Putative transcriptional regulator, Crp/Fnr family OS=Sideroxydans lithotrophicus (strain ES-1) OX=580332	Slit_2800
24.1701	24.4303	23.7958	23.6262	24.0074	23.3475			3	3	3	13.3	13.3	13.3	20.32	0.00045579	4.9059	1423000000	9	121	0.823062	0.352231	-0.47171	-1.77652	D5CPN2	D5CPN2_SIDLE Isochorismatase hydrolase OS=Sideroxydans lithotrophicus (strain ES-1) OX=580332	Slit_2802
23.2199	23.3604	22.5777	23.189	23.9529	22.4602			25	25	25	40.4	40.4	40.4	75.549	0	121.44	5129500000	37	485	0.108311	0.852853	0.148008	0.299788	D5CPN4	D5CPN4_SIDLE Diguanylate cyclase with PAS/PAC sensor OS=Sideroxydans lithotrophicus (strain ES-1) OX=580332	Slit_2804
21.7004	24.8224	24.0964	21.2044	22.2125	20.3664			6	6	6	28.8	28.8	28.8	20.905	0	46.243	1878500000	11	118	0.98564	0.307199	-2.2786	-2.10249	D5CPN5	D5CPN5_SIDLE Uncharacterized protein OS=Sideroxydans lithotrophicus (strain ES-1) OX=580332	Slit_2805
24.7357	24.8082	23.8956	23.5769	22.6528	23.6724			14	12	12	22	20.4	20.4	90.7	0	197.32	6245900000	35	219	1.26446	0.248137	-1.1791	-2.69469	D5CPN7	D5CPN7_SIDLE Diguanylate cyclase/phosphodiesterase with PAS/PAC sensor(S) OS=Sideroxydans lithotrophicus (strain ES-1) OX=580332	Slit_2807
24.1968	26.1062	24.7799	25.1854	26.2908	25.532			16	16	16	39.1	39.1	39.1	39.632	0	323.31	12251000000	10	512	0.419058	0.53364	0.641758	0.983565	D5CPN9	D5CPN9_SIDLE Uncharacterized protein OS=Sideroxydans lithotrophicus (strain ES-1) OX=580332	Slit_2809
28.7263	27.4426	27.4518	25.1049	27.1053	26.054			5	5	5	30.4	30.4	30.4	18.275	0	254.34	29525000000	5	500	1.16928	0.258976	-1.78551	-2.48675	D5CPP0	D5CPP0_SIDLE Uncharacterized protein OS=Sideroxydans lithotrophicus (strain ES-1) OX=580332	Slit_2810
24.8217	25.1258	23.7201	20.2515	23.6122	22.236			15	15	15	44.9	44.9	44.9	42.732	0	188.9	4877800000	19	385	1.11411	0.269517	-2.52264	-2.36913	D5CPP4	D5CPP4_SIDLE Putative RNA methylase OS=Sideroxydans lithotrophicus (strain ES-1) OX=580332	Slit_2814
24.1047	23.1748	22.8572	22.0155	23.6181	22.0407			11	11	11	50.7	50.7	50.7	33.785	0	137.23	4119300000	16	374	0.56138	0.446982	-0.82084	-1.265	D5CPP8	D5CPP8_SIDLE ABC transporter related protein OS=Sideroxydans lithotrophicus (strain ES-1) OX=580332	Slit_2818
20.9452	22.1324	21.996	23.3533	23.5687	23.1885			2	2	2	24.3	24.3	24.3	22.136	0	12.81	778360000	8	27	1.89639	0.160097	1.67895	4.29514	D5CPP9	D5CPP9_SIDLE Esterase/lipase/thioesterase family protein OS=Sideroxydans lithotrophicus (strain ES-1) OX=580332	Slit_2819
22.6196	21.8057	21.0208	21.1017	19.9839	21.1865			2	2	2	32	32	32	11.846	0.0089021	1.3174	177140000	6	21	0.81244	0.356202	-1.058	-1.75555	D5CPQ0	D5CPQ0_SIDLE Putative ferredoxin 2fe-2s protein OS=Sideroxydans lithotrophicus (strain ES-1) OX=580332	Slit_2820
23.7975	22.9883	20.3724	21.4149	21.1858	20.6769			3	3	3	22.1	22.1	22.1	17.566	0	12.332	329670000	9	29	0.54069	0.456049	-1.29349	-1.22451	D5CPQ2	D5CPQ2_SIDLE Hemerythrin-like metal-binding protein OS=Sideroxydans lithotrophicus (strain ES-1) OX=580332	Slit_2822
21.0403	22.133	21.6386	21.0306	22.2145	20.9358			1	1	1	15.7	15.7	15.7	11.125	0.00090375	4.292	36058000	6	16	0.151284	0.800907	-0.210314	-0.405511	D5CPQ3	D5CPQ3_SIDLE UPF0235 protein Slit_2823 OS=Sideroxydans lithotrophicus (strain ES-1) OX=580332	Slit_2823
22.4526	22.1589	20.3581	21.0662	20.9041	20.3109			18	18	18	46.3	46.3	46.3	50.279	0	173.89	2933600000	23	393	0.575011	0.438598	-0.89615	-1.29163	D5CPQ6	D5CPQ6_SIDLE Putative PAS/PAC sensor protein OS=Sideroxydans lithotrophicus (strain ES-1) OX=580332	Slit_2826
21.8163	21.2994	20.9811	21.3145	21.8386	20.4359			7	7	7	51.4	51.4	51.4	15.834	0	13.483	309680000	8	66	0.130677	0.826555	-0.169267	-0.35552	D5CPQ7	D5CPQ7_SIDLE Response regulator receiver protein OS=Sideroxydans lithotrophicus (strain ES-1) OX=580332	Slit_2827
21.8094	20.4753	21.1202	20.4374	20.7248	21.5956			13	13	13	40.7	40.7	40.7	50.962	0	89.308	936900000	20	166	0.155415	0.794852	-0.215683	-0.415388	D5CPQ8	D5CPQ8_SIDLE Histidine kinase OS=Sideroxydans lithotrophicus (strain ES-1) OX=580332	Slit_2828
20.7687	21.8411	19.6722	21.4037	22.7031	18.8545			3	3	2	45.2	45.2	32.7	12.245	0	57.402	894820000	4	62	0.0607746	0.914572	0.226426	0.17523	D5CPR1	D5CPR1_SIDLE Sulfur relay protein, TusE/DsrC/DsvC family OS=Sideroxydans lithotrophicus (strain ES-1) OX=580332	Slit_2831
22.47	22.7941	21.7865	20.3529	21.1164	20.7531			4	4	4	28.4	28.4	28.4	18.854	0	20.908	897310000	9	96	1.91569	0.1551	-1.60941	-4.35151	D5CPR2	D5CPR2_SIDLE Uncharacterized protein OS=Sideroxydans lithotrophicus (strain ES-1) OX=580332	Slit_2832
25.9093	25.9711	25.474	24.931	25.2795	25.0484			39	39	39	56.1	56.1	56.1	102.13	0	323.31	22955000000	44	1542	1.69515	0.177143	-0.698503	-3.73681	D5CPR3	D5CPR3_SIDLE DNA polymerase I OS=Sideroxydans lithotrophicus (strain ES-1) OX=580332	polA
26.5624	25.4349	25.2273	23.7847	25.2897	24.2973			14	14	14	69.3	69.3	69.3	26.737	0	323.31	18429000000	12	914	0.993941	0.305046	-1.28433	-2.11945	D5CPR4	D5CPR4_SIDLE Cytokinin riboside 5-monophosphate phosphoribohydrolase OS=Sideroxydans lithotrophicus (strain ES-1) OX=580332	Slit_2834
24.4793	26.139	25.0101	24.5923	25.4162	24.2594			7	7	7	56	56	56	12.16	0	259.82	9785800000	5	481	0.309322	0.623497	-0.453468	-0.758207	D5CPR5	D5CPR5_SIDLE Uncharacterized protein OS=Sideroxydans lithotrophicus (strain ES-1) OX=580332	Slit_2835
23.5623	24.0439	23.838	22.2608	22.4632	21.6871			11	11	11	39.6	39.6	39.6	34.593	0	96.488	5759200000	13	298	2.4604	0.124186	-1.6777	-6.1891	D5CPR6	D5CPR6_SIDLE Homoserine kinase OS=Sideroxydans lithotrophicus (strain ES-1) OX=580332	thrB
23.1396	21.1894	22.8382	23.5881	23.8418	23.9044			2	2	2	14.7	14.7	14.7	18.109	0.00046664	6.6749	1280500000	7	70	1.06353	0.282794	1.38901	2.26301	D5CPR8	D5CPR8_SIDLE Uncharacterized protein OS=Sideroxydans lithotrophicus (strain ES-1) OX=580332	Slit_2838
22.9988	24.0499	23.106	23.4928	24.2232	22.8618			5	5	5	39.4	39.4	39.4	19.925	0	57.735	1374700000	8	150	0.097904	0.862687	0.141008	0.273275	D5CPR9	D5CPR9_SIDLE Uncharacterized protein OS=Sideroxydans lithotrophicus (strain ES-1) OX=580332	Slit_2839
22.9172	23.8244	23.3793	22.5263	23.3031	22.6762			5	5	5	44.7	44.7	44.7	12.292	0	35.094	1241800000	5	163	0.693052	0.39162	-0.538434	-1.52167	D5CPS2	D5CPS2_SIDLE Alkylhydroperoxidase like protein, AhpD family OS=Sideroxydans lithotrophicus (strain ES-1) OX=580332	Slit_2842
23.2928	23.5785	22.9909	22.5117	23.3081	22.7239			3	3	3	23.4	23.4	23.4	17.032	0	12.626	1392600000	9	87	0.683571	0.393441	-0.439479	-1.50318	D5CPS3	D5CPS3_SIDLE MEKHLA domain protein OS=Sideroxydans lithotrophicus (strain ES-1) OX=580332	Slit_2843
25.6164	25.6549	25.3725	24.6254	25.6747	24.9133			33	33	33	57.9	57.9	57.9	81.445	0	323.31	12447000000	37	860	0.664372	0.39831	-0.476781	-1.46578	D5CPS4	D5CPS4_SIDLE DNA helicase OS=Sideroxydans lithotrophicus (strain ES-1) OX=580332	Slit_2844
29.552	29.5374	29.3626	28.7418	28.9838	28.397			27	27	27	85.9	85.9	85.9	33.653	0	323.31	270540000000	18	3934	1.89606	0.158816	-0.776498	-4.29418	D5CPS6	D5CPS6_SIDLE Phosphoribulokinase OS=Sideroxydans lithotrophicus (strain ES-1) OX=580332	Slit_2846
26.2414	26.0142	25.7397	24.2078	25.0149	24.4365			40	40	40	56.6	56.6	56.6	97.083	0	323.31	39773000000	47	1830	2.17152	0.147676	-1.44538	-5.15155	D5CPS7	D5CPS7_SIDLE Leucine--tRNA ligase OS=Sideroxydans lithotrophicus (strain ES-1) OX=580332	leuS
23.1912	24.3302	23.6583	22.6119	22.9419	22.142			9	9	9	66.5	66.5	66.5	19.345	0	140.58	3753300000	10	369	1.3445	0.229402	-1.16129	-2.87505	D5CPS8	D5CPS8_SIDLE LPS-assembly lipoprotein LptE OS=Sideroxydans lithotrophicus (strain ES-1) OX=580332	lptE
22.1905	23.3897	21.4815	21.0151	21.8164	19.0664			10	10	10	29.1	29.1	29.1	36.971	0	111.77	1084400000	18	171	0.805324	0.357441	-1.72126	-1.74153	D5CPS9	D5CPS9_SIDLE DNA polymerase III subunit delta OS=Sideroxydans lithotrophicus (strain ES-1) OX=580332	Slit_2849
25.5371	25.1405	24.3174	23.4753	25.0822	23.7363			14	14	14	32	32	32	63.529	0	323.31	15365000000	17	593	0.664814	0.39926	-0.900395	-1.46664	D5CPT1	D5CPT1_SIDLE Thiol:disulfide interchange protein DsbD OS=Sideroxydans lithotrophicus (strain ES-1) OX=580332	dsbD
24.4825	26.2183	23.7283	25.084	25.7022	24.6447			7	7	7	64.6	64.6	64.6	15.754	0	323.31	12969000000	6	718	0.156603	0.794892	0.33393	0.418221	D5CPT3	D5CPT3_SIDLE 3-dehydroquinate dehydratase OS=Sideroxydans lithotrophicus (strain ES-1) OX=580332	aroQ
26.0958	25.8067	25.1885	24.8036	25.7084	25.0181			7	7	7	78.2	78.2	78.2	15.3	0	187.42	10015000000	6	426	0.610682	0.422585	-0.520322	-1.3612	D5CPT4	D5CPT4_SIDLE Biotin carboxyl carrier protein of acetyl-CoA carboxylase OS=Sideroxydans lithotrophicus (strain ES-1) OX=580332	Slit_2854
26.8965	27.577	26.5222	26.3494	27.1679	26.722			17	17	17	52.3	52.3	52.3	49.952	0	323.31	83478000000	18	2149	0.257981	0.680453	-0.252188	-0.648345	D5CPT6	D5CPT6_SIDLE Biotin carboxylase OS=Sideroxydans lithotrophicus (strain ES-1) OX=580332	Slit_2856
24.8869	24.14	23.8088	23.6137	24.4912	22.9055			11	11	11	52	52	52	31.587	0	323.31	8779100000	11	451	0.472027	0.498162	-0.608427	-1.08926	D5CPT7	D5CPT7_SIDLE Ribosomal protein L11 methyltransferase OS=Sideroxydans lithotrophicus (strain ES-1) OX=580332	prmA
23.2961	22.2522	20.8169	22.3349	22.8353	22.3187			9	9	9	37	37	37	29.431	0	79.093	2202400000	9	244	0.194722	0.749016	0.374549	0.507242	D5CPT8	D5CPT8_SIDLE MJ0042 family finger-like protein OS=Sideroxydans lithotrophicus (strain ES-1) OX=580332	Slit_2858
27.2909	27.3589	26.985	26.014	27.0173	26.3885			16	16	16	52.6	52.6	52.6	39.282	0	323.31	66328000000	17	1489	1.10392	0.271602	-0.738342	-2.34763	D5CPT9	D5CPT9_SIDLE Aminomethyltransferase OS=Sideroxydans lithotrophicus (strain ES-1) OX=580332	gcvT
27.4585	26.3395	22.7114	20.6886	23.7892	24.9708			3	3	3	52.7	52.7	52.7	13.477	0	276.38	20123000000	4	436	0.541659	0.455596	-2.35364	-1.2264	D5CPU0	D5CPU0_SIDLE Glycine cleavage system H protein OS=Sideroxydans lithotrophicus (strain ES-1) OX=580332	gcvH
26.5959	26.8182	26.282	25.4012	26.2685	25.5293			39	39	39	48.7	48.7	48.7	102.54	0	323.31	66260000000	40	2451	1.25297	0.248523	-0.832405	-2.66923	D5CPU1	D5CPU1_SIDLE Glycine dehydrogenase (decarboxylating) OS=Sideroxydans lithotrophicus (strain ES-1) OX=580332	gcvP
26.6492	26.8583	27.0027	26.8447	26.8292	26.1061			9	9	9	61.3	61.3	61.3	19.316	0	323.31	25105000000	10	591	0.387969	0.55582	-0.243423	-0.920743	D5CPU2	D5CPU2_SIDLE Thiol peroxidase OS=Sideroxydans lithotrophicus (strain ES-1) OX=580332	tpx
23.1821	21.3294	20.1866	21.5631	22.4248	20.9149			17	17	17	26.1	26.1	26.1	97.075	0	35.26	2180100000	41	238	0.0233518	0.961339	0.0682093	0.0698704	D5CPU4	D5CPU4_SIDLE ATPase, P-type (Transporting), HAD superfamily, subfamily IC OS=Sideroxydans lithotrophicus (strain ES-1) OX=580332	Slit_2864
22.2927	22.6482	22.3488	21.5863	21.7949	21.4951			2	2	2	5.9	5.9	5.9	43.496	0	15.56	754060000	14	78	2.32473	0.133931	-0.804462	-5.68247	D5CPU5	D5CPU5_SIDLE Sodium/hydrogen exchanger OS=Sideroxydans lithotrophicus (strain ES-1) OX=580332	Slit_2865
26.5205	26.997	26.4847	25.8071	26.7987	25.7993			13	13	13	64.1	64.1	64.1	34.293	0	323.31	29921000000	12	916	0.649244	0.401016	-0.532371	-1.43631	D5CPU6	D5CPU6_SIDLE PfkB domain protein OS=Sideroxydans lithotrophicus (strain ES-1) OX=580332	Slit_2866
22.2925	24.1055	22.5649	22.2093	21.1543	24.5633			5	5	5	32.4	32.4	32.4	19.985	0	22.708	393200000	8	69	0.107995	0.853083	-0.345318	-0.29899	D5CPU7	D5CPU7_SIDLE Glyoxalase/bleomycin resistance protein/dioxygenase OS=Sideroxydans lithotrophicus (strain ES-1) OX=580332	Slit_2867
24.8082	24.9229	25.6456	21.5974	21.3507	21.2422			2	2	2	64.7	64.7	64.7	7.1718	0	298.25	7325200000	4	172	3.72096	0.068	-3.72879	-13.2029	D5CPU9	D5CPU9_SIDLE Cold-shock DNA-binding domain protein OS=Sideroxydans lithotrophicus (strain ES-1) OX=580332	Slit_2869
21.4378	21.751	20.9214	21.8028	23.6644	20.7566			24	23	23	31	30.2	30.2	104.86	0	62.716	1147600000	48	252	0.327809	0.604295	0.704561	0.796963	D5CPV3	D5CPV3_SIDLE Diguanylate cyclase/phosphodiesterase with PAS/PAC sensor(S) OS=Sideroxydans lithotrophicus (strain ES-1) OX=580332	Slit_0879
21.0744	20.9202	20.6186	21.2661	21.2877	20.2649			6	6	6	36.2	36.2	36.2	37.172	0	24.057	437880000	18	21	0.0657527	0.905819	0.0684973	0.188717	D5CPV4	D5CPV4_SIDLE NAD(+)--dinitrogen-reductase ADP-D-ribosyltransferase OS=Sideroxydans lithotrophicus (strain ES-1) OX=580332	Slit_0880
22.2159	21.1262	21.0292	25.5547	26.3562	20.3153			9	9	9	51	51	51	22.43	0	14.583	7130000000	12	91	0.607599	0.422926	2.61833	1.35519	D5CPW3	D5CPW3_SIDLE Metal dependent phosphohydrolase OS=Sideroxydans lithotrophicus (strain ES-1) OX=580332	Slit_0889
21.7369	21.5896	20.8825	22.8258	23.2054	22.8566			21	21	21	42.1	42.1	42.1	65.996	0	109.29	1516600000	33	275	2.23596	0.145455	1.55957	5.36978	D5CPW8	D5CPW8_SIDLE Uncharacterized protein putative lipoprotein-like protein OS=Sideroxydans lithotrophicus (strain ES-1) OX=580332	Slit_0894
25.1147	24.7679	24.011	24.0221	24.8885	23.9253			15	15	15	66.9	66.9	66.9	27.346	0	228.4	6984000000	17	520	0.323755	0.607209	-0.35258	-0.788496	D5CPW9	D5CPW9_SIDLE Molybdenum ABC transporter, periplasmic molybdate-binding protein OS=Sideroxydans lithotrophicus (strain ES-1) OX=580332	Slit_0895
24.7682	25.1307	24.1868	20.9398	23.7959	23.3445			12	12	12	44.3	44.3	44.3	27.004	0	218.23	4716000000	16	309	1.01225	0.301718	-2.00185	-2.15697	D5CPX1	D5CPX1_SIDLE Molybdenum ABC transporter, periplasmic molybdate-binding protein OS=Sideroxydans lithotrophicus (strain ES-1) OX=580332	Slit_0897
23.2226	19.4996	21.2783	20.6548	22.3095	20.2641			17	17	17	65.3	65.3	65.3	39.278	0	246.33	2776700000	17	193	0.0724946	0.896283	-0.257376	-0.206805	D5CPX3	D5CPX3_SIDLE Molybdenum import ATP-binding protein ModC OS=Sideroxydans lithotrophicus (strain ES-1) OX=580332	modC
24.0627	23.0974	21.3921	22.8448	22.9786	22.2742			13	13	13	28.4	28.4	28.4	52.196	0	323.31	3461500000	15	363	0.0651424	0.906056	-0.151536	-0.187069	D5CPZ1	D5CPZ1_SIDLE Uncharacterized protein OS=Sideroxydans lithotrophicus (strain ES-1) OX=580332	Slit_0917
22.0932	24.4321	22.6698	21.7404	23.2935	23.2574			7	7	7	54	54	54	18.136	0	24.038	504930000	9	54	0.126941	0.83022	-0.301285	-0.346323	D5CPZ5	D5CPZ5_SIDLE OmpA/MotB domain protein OS=Sideroxydans lithotrophicus (strain ES-1) OX=580332	Slit_0921
25.8995	26.3026	25.8533	26.0242	26.85	25.7171			51	51	51	58.6	58.6	58.6	102.6	0	323.31	56876000000	47	2860	0.185716	0.758899	0.17861	0.486517	D5CPZ8	D5CPZ8_SIDLE Pyruvate, phosphate dikinase OS=Sideroxydans lithotrophicus (strain ES-1) OX=580332	Slit_0924
23.7522	23.0966	23.3041	22.8035	23.2953	19.6621			4	4	4	19.4	19.4	19.4	20.908	0.0009009	4.1629	710540000	10	49	0.563052	0.445466	-1.46398	-1.26826	D5CQ01	D5CQ01_SIDLE Transcription elongation factor GreB OS=Sideroxydans lithotrophicus (strain ES-1) OX=580332	greB
24.2057	26.367	23.5947	21.5232	21.4409	22.1306			12	12	12	54.5	54.5	54.5	24.492	0	137.91	1155900000	16	136	1.5966	0.19003	-3.02424	-3.48156	D5CQ05	D5CQ05_SIDLE NAD(P)-bd_dom domain-containing protein OS=Sideroxydans lithotrophicus (strain ES-1) OX=580332	Slit_0931
25.58	26.7566	25.7759	24.7884	26.141	24.6873			10	10	10	53.8	53.8	53.8	28.248	0	137.12	5581900000	13	406	0.63166	0.410982	-0.831941	-1.40207	D5CQ06	D5CQ06_SIDLE Transcriptional regulator, TetR family OS=Sideroxydans lithotrophicus (strain ES-1) OX=580332	Slit_0932
27.5775	27.7409	26.7903	25.6308	26.6773	26.0661			10	10	10	44.1	44.1	44.1	32.944	0	323.31	14344000000	14	772	1.37639	0.227858	-1.24483	-2.94843	D5CQ07	D5CQ07_SIDLE Efflux transporter, RND family, MFP subunit OS=Sideroxydans lithotrophicus (strain ES-1) OX=580332	Slit_0933
26.2009	26.64	25.6601	24.2764	25.2511	24.2141			40	40	40	48.5	48.5	48.5	112.01	0	323.31	9982400000	49	1084	1.64698	0.183937	-1.58647	-3.61065	D5CQ08	D5CQ08_SIDLE Acriflavin resistance protein OS=Sideroxydans lithotrophicus (strain ES-1) OX=580332	Slit_0934
25.2486	25.8583	25.7315	24.1472	24.7685	23.5271			29	2	2	77.7	4.3	4.3	48.302	0	34.551	1885200000	22	118	1.65441	0.186054	-1.46519	-3.62994	D5CQ09	D5CQ09_SIDLE Type I secretion outer membrane protein, TolC family OS=Sideroxydans lithotrophicus (strain ES-1) OX=580332	Slit_0935
25.0234	24.982	25.6051	23.7221	24.1706	23.8293			11	11	11	20.7	20.7	20.7	94.518	0	81.774	2606400000	36	160	2.22963	0.146746	-1.29616	-5.34804	D5CQ10	D5CQ10_SIDLE Diguanylate cyclase/phosphodiesterase with PAS/PAC sensor(S) OS=Sideroxydans lithotrophicus (strain ES-1) OX=580332	Slit_0936
22.5829	22.4018	22.3706	21.2695	21.0663	20.4347			2	2	2	19.1	19.1	19.1	19.686	0	63.011	382530000	8	49	2.37877	0.128615	-1.52829	-5.87996	D5CQ11	D5CQ11_SIDLE Uncharacterized protein OS=Sideroxydans lithotrophicus (strain ES-1) OX=580332	Slit_0937
23.5064	23.2724	21.5927	22.8544	23.591	22.3493			19	19	19	39.3	39.3	39.3	78.31	0	78.325	2608400000	33	273	0.0702765	0.899236	0.141073	0.200876	D5CQ12	D5CQ12_SIDLE TonB-dependent receptor plug OS=Sideroxydans lithotrophicus (strain ES-1) OX=580332	Slit_0938
25.1533	25.0885	24.0545	23.0831	23.888	23.1362			23	23	23	54.4	54.4	54.4	47.166	0	323.31	13694000000	24	431	1.46955	0.209053	-1.39633	-3.1681	D5CQ13	D5CQ13_SIDLE Fmu (Sun) domain protein OS=Sideroxydans lithotrophicus (strain ES-1) OX=580332	Slit_0939
23.5838	23.2223	21.3745	21.2112	22.0866	21.8993			7	7	7	24.4	24.4	24.4	38.622	0	109.95	1718400000	14	176	0.607367	0.422733	-0.994545	-1.35474	D5CQ14	D5CQ14_SIDLE Uncharacterized protein OS=Sideroxydans lithotrophicus (strain ES-1) OX=580332	Slit_0940
23.9849	23.9104	23.9913	22.6847	24.1812	21.4817			4	4	4	17.5	17.5	17.5	26.176	0.00046555	6.6016	634700000	11	90	0.687051	0.392029	-1.17965	-1.50997	D5CQ15	D5CQ15_SIDLE Uncharacterized protein OS=Sideroxydans lithotrophicus (strain ES-1) OX=580332	Slit_0941
23.5718	23.8364	23.2992	22.8429	23.7298	23.8906			12	12	12	71.2	71.2	71.2	23.328	0	61.656	6961400000	15	256	0.0795666	0.881813	-0.0813808	-0.225567	D5CQ16	D5CQ16_SIDLE Phosphoribosylglycinamide formyltransferase OS=Sideroxydans lithotrophicus (strain ES-1) OX=580332	purN
26.2862	27.0413	26.4242	25.4273	25.8766	24.7282			17	17	17	58.6	58.6	58.6	38.603	0	246.1	20972000000	16	710	1.41875	0.21901	-1.23987	-3.04731	D5CQ17	D5CQ17_SIDLE Phosphoribosylformylglycinamidine cyclo-ligase OS=Sideroxydans lithotrophicus (strain ES-1) OX=580332	purM
21.1366	21.425	20.431	21.2295	21.1162	19.6819			4	4	4	20.3	20.3	20.3	23.521	0.0026167	2.4898	239400000	12	61	0.21603	0.720556	-0.321676	-0.555599	D5CQ18	D5CQ18_SIDLE DnaA regulatory inactivator Hda OS=Sideroxydans lithotrophicus (strain ES-1) OX=580332	Slit_0944
24.9952	26.2674	25.7761	25.9011	27.1414	26.5845			7	7	7	52	52	52	21.234	0	72.762	7546300000	10	438	0.770583	0.369109	0.862747	1.67323	D5CQ19	D5CQ19_SIDLE Outer membrane protein domain-containing protein OS=Sideroxydans lithotrophicus (strain ES-1) OX=580332	Slit_0945
24.3356	24.3772	24.0181	22.2973	22.9617	22.4017			12	12	12	57.3	57.3	57.3	25.042	0	323.31	6222000000	11	270	2.70039	0.101517	-1.69004	-7.17944	D5CQ20	D5CQ20_SIDLE HAD-superfamily subfamily IB hydrolase, TIGR01490 OS=Sideroxydans lithotrophicus (strain ES-1) OX=580332	Slit_0946
25.1916	26.1782	25.094	24.5565	25.7093	25.2513			30	30	30	58.4	58.4	58.4	51.045	0	323.31	34286000000	24	1407	0.260961	0.677434	-0.315545	-0.654822	D5CQ21	D5CQ21_SIDLE Poly(A) polymerase I OS=Sideroxydans lithotrophicus (strain ES-1) OX=580332	pcnB
24.9671	25.2875	24.9278	23.6123	24.6416	24.2003			8	8	8	46	46	46	24.926	0	269.94	10974000000	9	468	1.33331	0.231504	-0.909413	-2.84953	D5CQ23	D5CQ23_SIDLE Deoxynucleoside kinase OS=Sideroxydans lithotrophicus (strain ES-1) OX=580332	Slit_0949
23.8869	24.5119	23.2223	23.7161	24.6656	23.8633			7	7	7	53.4	53.4	53.4	27.345	0	151.5	3341000000	7	252	0.164852	0.785765	0.207971	0.437785	D5CQ24	D5CQ24_SIDLE 3-methyl-2-oxobutanoate hydroxymethyltransferase OS=Sideroxydans lithotrophicus (strain ES-1) OX=580332	panB
22.1027	22.0908	22.3369	21.7319	20.717	21.4978			12	12	12	51.6	51.6	51.6	30.121	0	124.9	3927000000	20	231	1.27401	0.246128	-0.861226	-2.71595	D5CQ25	D5CQ25_SIDLE Pantothenate synthetase OS=Sideroxydans lithotrophicus (strain ES-1) OX=580332	panC
26.6075	26.7715	26.1008	25.3813	26.3084	25.1379			30	30	30	76.3	76.3	76.3	51.342	0	323.31	40304000000	26	1465	1.0125	0.301886	-0.884079	-2.15748	D5CQ27	D5CQ27_SIDLE Adenylosuccinate lyase OS=Sideroxydans lithotrophicus (strain ES-1) OX=580332	Slit_0953
23.1886	23.1726	21.9608	22.0322	22.9104	22.4119			12	12	12	56.8	56.8	56.8	40.186	0	280.59	3742300000	21	402	0.26911	0.665973	-0.3225	-0.672467	D5CQ28	D5CQ28_SIDLE tRNA-specific 2-thiouridylase MnmA OS=Sideroxydans lithotrophicus (strain ES-1) OX=580332	mnmA
24.772	23.1801	23.1859	21.8819	22.777	21.8537			6	6	6	62.2	62.2	62.2	17.041	0	281.99	1546600000	7	92	1.1876	0.257455	-1.54177	-2.52625	D5CQ29	D5CQ29_SIDLE Phosphatase NudJ OS=Sideroxydans lithotrophicus (strain ES-1) OX=580332	nudJ
22.5836	24.0627	23.06	22.258	23.8022	23.3291			11	11	11	54.4	54.4	54.4	37.36	0	88.061	1916500000	17	160	0.0578977	0.918285	-0.105688	-0.167383	D5CQ32	D5CQ32_SIDLE S-adenosylmethionine:tRNA ribosyltransferase-isomerase OS=Sideroxydans lithotrophicus (strain ES-1) OX=580332	queA
25.7275	26.4299	26.7725	25.8439	26.421	24.8921			10	10	10	34.2	34.2	34.2	40.701	0	36.485	6352600000	23	213	0.473014	0.498269	-0.590974	-1.09122	D5CQ33	D5CQ33_SIDLE Queuine tRNA-ribosyltransferase OS=Sideroxydans lithotrophicus (strain ES-1) OX=580332	tgt
28.3796	29.3111	28.8131	27.8881	28.947	27.8377			5	5	5	43.9	43.9	43.9	12.065	0	323.31	64689000000	4	1059	0.606916	0.422655	-0.610311	-1.35386	D5CQ34	D5CQ34_SIDLE Sec translocon accessory complex subunit YajC OS=Sideroxydans lithotrophicus (strain ES-1) OX=580332	yajC
27.0484	27.0378	26.9064	26.3531	27.2766	26.2689			40	40	40	55.2	55.2	55.2	65.276	0	323.31	112630000000	28	3636	0.486929	0.486926	-0.364709	-1.11876	D5CQ35	D5CQ35_SIDLE Protein translocase subunit SecD OS=Sideroxydans lithotrophicus (strain ES-1) OX=580332	secD
27.0077	26.5529	26.5447	25.7582	27.1755	25.5638			9	9	9	32.6	32.6	32.6	34.451	0	323.31	24214000000	10	894	0.432406	0.523913	-0.535973	-1.01034	D5CQ36	D5CQ36_SIDLE Protein-export membrane protein SecF OS=Sideroxydans lithotrophicus (strain ES-1) OX=580332	secF
25.8901	26.1915	25.5751	24.6656	25.8586	24.7742			41	41	41	59.5	59.5	59.5	82.583	0	323.31	41310000000	45	2010	0.870136	0.336679	-0.786069	-1.86985	D5CQ39	D5CQ39_SIDLE ATP-dependent Clp protease, ATP-binding subunit clpA OS=Sideroxydans lithotrophicus (strain ES-1) OX=580332	Slit_0965
22.9085	23.275	23.6777	21.8423	22.2657	21.8219			5	5	5	51	51	51	11.455	0.00045872	5.4624	682450000	6	58	2.1082	0.140046	-1.31042	-4.94397	D5CQ40	D5CQ40_SIDLE ATP-dependent Clp protease adapter protein ClpS OS=Sideroxydans lithotrophicus (strain ES-1) OX=580332	clpS
32.1134	32.8659	31.8965	31.724	32.3549	30.9251			5	5	5	68.7	68.7	68.7	7.183	0	323.31	410870000000	4	1694	0.543341	0.455375	-0.623917	-1.2297	D5CQ41	D5CQ41_SIDLE Cold-shock DNA-binding domain protein OS=Sideroxydans lithotrophicus (strain ES-1) OX=580332	Slit_0967
26.6309	26.8108	26.4932	25.8702	26.6351	25.722			47	47	47	72.2	72.2	72.2	80.562	0	323.31	88433000000	45	3216	0.891978	0.332674	-0.569196	-1.91342	D5CQ42	D5CQ42_SIDLE Isocitrate dehydrogenase [NADP] OS=Sideroxydans lithotrophicus (strain ES-1) OX=580332	Slit_0968
25.4929	24.5327	24.5784	23.459	25.3656	24.5768			6	6	6	40.1	40.1	40.1	23.279	0	323.31	10238000000	8	377	0.249987	0.686849	-0.400875	-0.630899	D5CQ46	D5CQ46_SIDLE Uncharacterized protein OS=Sideroxydans lithotrophicus (strain ES-1) OX=580332	Slit_0972
27.0498	27.6479	26.9465	26.6315	27.3604	26.8448			37	37	37	67.4	67.4	67.4	67.326	0	323.31	91811000000	32	2614	0.365547	0.569878	-0.269146	-0.874985	D5CQ47	D5CQ47_SIDLE Aspartate--tRNA(Asp/Asn) ligase OS=Sideroxydans lithotrophicus (strain ES-1) OX=580332	aspS
20.8608	23.9484	22.8422	20.6442	23.7013	21.1701			7	7	7	72.6	72.6	72.6	13.64	0	64.313	1283600000	8	110	0.211326	0.724044	-0.711913	-0.545003	D5CQ49	D5CQ49_SIDLE Barstar domain-containing protein OS=Sideroxydans lithotrophicus (strain ES-1) OX=580332	Slit_0975
21.8799	23.5673	22.0269	21.565	20.3128	20.9565			5	5	5	43.6	43.6	43.6	17.188	0	27.753	380610000	8	71	1.11977	0.267108	-1.54662	-2.3811	D5CQ50	D5CQ50_SIDLE NUDIX hydrolase OS=Sideroxydans lithotrophicus (strain ES-1) OX=580332	Slit_0976
24.5596	25.0174	24.7536	23.565	24.7031	23.4279			11	11	11	38.1	38.1	38.1	40.146	0	36.032	5503100000	16	297	0.966962	0.314249	-0.878188	-2.06447	D5CQ51	D5CQ51_SIDLE Quinolinate synthase OS=Sideroxydans lithotrophicus (strain ES-1) OX=580332	Slit_0977
27.7788	27.8482	27.4647	27.3968	28.549	27.4718			29	29	28	44	44	43.1	94.699	0	323.31	35365000000	43	1206	0.09983	0.860102	0.108622	0.278211	D5CQ54	D5CQ54_SIDLE Alpha-1,4 glucan phosphorylase OS=Sideroxydans lithotrophicus (strain ES-1) OX=580332	Slit_0980
23.5929	24.2198	23.0843	23.6318	24.3424	23.3031			8	8	8	32.2	32.2	32.2	34.999	0	47.093	2279000000	11	206	0.101382	0.859209	0.12679	0.28218	D5CQ55	D5CQ55_SIDLE Glucokinase OS=Sideroxydans lithotrophicus (strain ES-1) OX=580332	glk
22.8243	24.5184	22.7763	22.9536	23.8261	22.7909			18	17	17	33.9	32.6	32.6	69.833	0	319.74	5165300000	30	359	0.0998528	0.860499	-0.182786	-0.27827	D5CQ56	D5CQ56_SIDLE ABC transporter related protein OS=Sideroxydans lithotrophicus (strain ES-1) OX=580332	Slit_0982
23.1719	24.122	23.7308	18.979	24.276	23.4016			8	8	8	22.5	22.5	22.5	36.445	0	28.567	1428000000	18	81	0.365943	0.570305	-1.45603	-0.875798	D5CQ58	D5CQ58_SIDLE Transcriptional regulator, LysR family OS=Sideroxydans lithotrophicus (strain ES-1) OX=580332	Slit_0984
21.4395	22.9944	19.7958	22.6945	23.3968	20.8366			6	6	6	14	14	14	52.605	0	106.29	501080000	22	52	0.30567	0.627895	0.899384	0.750506	D5CQ59	D5CQ59_SIDLE Ribulose bisphosphate carboxylase large chain OS=Sideroxydans lithotrophicus (strain ES-1) OX=580332	cbbL
21.151	21.6366	21.8825	23.2002	24.1878	22.0638			2	2	2	25.4	25.4	25.4	13.646	0	12.189	418650000	9	41	1.15281	0.259432	1.59391	2.45141	D5CQ60	D5CQ60_SIDLE Ribulose-bisphosphate carboxylase OS=Sideroxydans lithotrophicus (strain ES-1) OX=580332	Slit_0986
25.2436	24.0245	23.8111	19.6504	23.0626	22.0009			3	3	3	21.2	21.2	21.2	18.174	0	175.65	2221400000	6	162	1.18894	0.25755	-2.78839	-2.52914	D5CQ70	D5CQ70_SIDLE Protein-tyrosine-phosphatase OS=Sideroxydans lithotrophicus (strain ES-1) OX=580332	Slit_0996
21.5483	20.1768	21.2504	21.0361	20.4174	20.3237			2	2	2	20.9	20.9	20.9	20.205	0.00047059	7.2898	91461000	12	24	0.351005	0.583966	-0.39943	-0.845081	D5CQ72	D5CQ72_SIDLE RNA polymerase sigma factor OS=Sideroxydans lithotrophicus (strain ES-1) OX=580332	Slit_0998
23.3377	22.8001	24.0899	21.1888	22.1818	21.2463			3	3	3	46.5	46.5	46.5	9.7972	0	32.508	814250000	5	60	1.71518	0.175036	-1.87027	-3.79011	D5CQ74	D5CQ74_SIDLE Translation initiation factor IF-1 OS=Sideroxydans lithotrophicus (strain ES-1) OX=580332	infA
23.6233	20.9025	21.1736	20.9576	23.5772	21.397			8	8	8	38.1	38.1	38.1	30.317	0	34.659	1412700000	18	144	0.0218048	0.961797	0.0774536	0.0653486	D5CQ75	D5CQ75_SIDLE Bis(5-nucleosyl)-tetraphosphatase, symmetrical OS=Sideroxydans lithotrophicus (strain ES-1) OX=580332	apaH
23.6492	23.9541	23.169	23.4456	23.8798	23.3454			13	13	13	43.5	43.5	43.5	38.34	0	38.212	3072000000	21	201	0.0409516	0.934829	-0.0338491	-0.120342	D5CQ77	D5CQ77_SIDLE Uncharacterized protein OS=Sideroxydans lithotrophicus (strain ES-1) OX=580332	Slit_2873
24.2026	24.5573	24.2194	23.002	23.4837	22.462			8	8	8	26.6	26.6	26.6	34.391	0	323.31	3725300000	15	275	1.87754	0.158625	-1.34386	-4.24057	D5CQ78	D5CQ78_SIDLE Glycosyl transferase family 2 OS=Sideroxydans lithotrophicus (strain ES-1) OX=580332	Slit_2874
23.9844	24.1246	24.2244	24.2835	24.0276	21.6982			4	4	4	17.4	17.4	17.4	46.588	0	174.15	3525400000	12	152	0.396798	0.548561	-0.774737	-0.938651	D5CQ79	D5CQ79_SIDLE O-antigen polymerase OS=Sideroxydans lithotrophicus (strain ES-1) OX=580332	Slit_2875
24.3725	24.3471	23.5781	23.0001	24.2523	22.9546			17	17	17	60	60	60	39.935	0	292.64	7331900000	21	621	0.629243	0.413602	-0.696903	-1.39736	D5CQ80	D5CQ80_SIDLE Glycosyl transferase group 1 OS=Sideroxydans lithotrophicus (strain ES-1) OX=580332	Slit_2876
22.9908	24.3322	23.0902	22.6349	22.928	22.4088			7	7	7	27.4	27.4	27.4	36.391	0	304.15	2242700000	14	173	0.825326	0.351603	-0.813807	-1.78099	D5CQ81	D5CQ81_SIDLE Methyltransferase type 11 OS=Sideroxydans lithotrophicus (strain ES-1) OX=580332	Slit_2877
23.324	23.8012	23.4246	23.0522	23.3199	22.692			8	8	8	42.7	42.7	42.7	31.96	0	143.84	1704500000	11	164	0.997878	0.305387	-0.495267	-2.1275	D5CQ82	D5CQ82_SIDLE Glycosyl transferase family 2 OS=Sideroxydans lithotrophicus (strain ES-1) OX=580332	Slit_2878
23.8209	25.9223	24.7577	20.4012	25.8995	25.6694			8	8	8	34.9	34.9	34.9	27.988	0	163.25	3671200000	16	100	0.16791	0.784935	-0.84359	-0.444992	D5CQ83	D5CQ83_SIDLE Glycosyl transferase family 2 OS=Sideroxydans lithotrophicus (strain ES-1) OX=580332	Slit_2879
25.5851	26.8883	25.5808	25.0512	26.2301	25.298			29	29	29	55.6	55.6	55.6	68.237	0	323.31	19373000000	38	626	0.363844	0.571589	-0.491603	-0.871493	D5CQ84	D5CQ84_SIDLE Polysaccharide biosynthesis protein CapD OS=Sideroxydans lithotrophicus (strain ES-1) OX=580332	Slit_2880
21.9686	25.1746	23.8691	21.1388	20.8511	20.4342			3	3	3	6.4	6.4	6.4	36.043	0.00090703	4.4332	2100900000	4	48	1.40022	0.223743	-2.86274	-3.00385	D5CQ85	D5CQ85_SIDLE Glycosyl transferase, family 4, conserved region OS=Sideroxydans lithotrophicus (strain ES-1) OX=580332	Slit_2881
23.7865	24.3922	23.0438	21.9665	23.2006	21.9549			15	15	15	53.3	53.3	53.3	34.521	0	323.31	5582900000	18	352	1.13119	0.263641	-1.36681	-2.40532	D5CQ86	D5CQ86_SIDLE NAD-dependent epimerase/dehydratase OS=Sideroxydans lithotrophicus (strain ES-1) OX=580332	Slit_2882
25.8243	26.5979	25.9743	25.1874	26.1516	25.2203			18	18	18	45.1	45.1	45.1	38.244	0	323.31	20443000000	17	752	0.707821	0.385237	-0.612371	-1.55047	D5CQ88	D5CQ88_SIDLE Uncharacterized protein OS=Sideroxydans lithotrophicus (strain ES-1) OX=580332	Slit_2884
21.6514	21.954	21.4717	21.6308	21.6042	19.7381			8	8	8	33.9	33.9	33.9	29.383	0	20.656	1254600000	14	88	0.473544	0.497697	-0.701355	-1.09227	D5CQ89	D5CQ89_SIDLE Glycosyl transferase family 2 OS=Sideroxydans lithotrophicus (strain ES-1) OX=580332	Slit_2885
23.4452	25.1143	24.2228	24.3894	22.1214	24.9752			8	8	8	33.6	33.6	33.6	31.767	0	78.993	3409400000	16	135	0.16338	0.787669	-0.432084	-0.434305	D5CQ90	D5CQ90_SIDLE Glycosyl transferase family 2 OS=Sideroxydans lithotrophicus (strain ES-1) OX=580332	Slit_2886
22.3076	23.6611	23.8398	22.6839	23.9487	23.0549			11	11	11	39	39	39	41.554	0	78.485	3371600000	20	215	0.0219898	0.961776	-0.0403436	-0.0658899	D5CQ91	D5CQ91_SIDLE Glycosyl transferase family 2 OS=Sideroxydans lithotrophicus (strain ES-1) OX=580332	Slit_2887
23.908	24.6956	23.8602	24.3339	24.6292	24.3245			5	5	5	21.7	21.7	21.7	33.921	0	21.185	2369600000	14	157	0.402892	0.543078	0.274584	0.950981	D5CQ92	D5CQ92_SIDLE NAD-dependent epimerase/dehydratase OS=Sideroxydans lithotrophicus (strain ES-1) OX=580332	Slit_2888
23.4768	23.7388	21.0521	21.9328	23.0859	23.572			13	13	13	63.7	63.7	63.7	33.415	0	323.31	2872600000	16	134	0.0370988	0.939669	0.10766	0.10944	D5CQ93	D5CQ93_SIDLE Glycosyl transferase family 11 OS=Sideroxydans lithotrophicus (strain ES-1) OX=580332	Slit_2889
23.6018	23.84	23.332	22.8322	23.3268	22.6796			9	9	9	29.2	29.2	29.2	41.266	0	323.31	2757200000	16	286	1.23992	0.249163	-0.645096	-2.64042	D5CQ94	D5CQ94_SIDLE Putative fucosyl transferase OS=Sideroxydans lithotrophicus (strain ES-1) OX=580332	Slit_2890
27.805	27.6012	27.1556	26.5986	27.0551	25.9496			15	15	15	45.6	45.6	45.6	28.071	0	323.31	34470000000	11	1225	1.23929	0.248469	-0.986165	-2.63904	D5CQ97	D5CQ97_SIDLE Rhamnosyl O-methyltransferase OS=Sideroxydans lithotrophicus (strain ES-1) OX=580332	Slit_2893
22.5658	23.1901	23.0138	21.4482	24.7366	24.1126			7	7	7	32.6	32.6	32.6	22.768	0	18.392	638970000	8	79	0.190114	0.754987	0.509238	0.49666	D5CQ98	D5CQ98_SIDLE Sugar O-acyltransferase, sialic acid O-acetyltransferase NeuD family OS=Sideroxydans lithotrophicus (strain ES-1) OX=580332	Slit_2894
23.905	25.8809	24.8032	24.7945	25.3762	24.5605			12	12	12	37.1	37.1	37.1	40.962	0	239.97	7289400000	16	354	0.0255757	0.957641	0.0473741	0.0763454	D5CQ99	D5CQ99_SIDLE Glutamine--scyllo-inositol transaminase OS=Sideroxydans lithotrophicus (strain ES-1) OX=580332	Slit_2895
26.1445	26.4649	25.6612	25.6609	26.2379	25.3614			18	18	18	55.9	55.9	55.9	45.145	0	323.31	22042000000	20	822	0.411955	0.53654	-0.336782	-0.96927	D5CQA0	D5CQA0_SIDLE C-methyltransferase OS=Sideroxydans lithotrophicus (strain ES-1) OX=580332	Slit_2896
24.955	23.4767	23.4078	22.1176	23.1129	22.1812			9	9	9	64.5	64.5	64.5	21.053	0	134.71	3840900000	8	261	1.15973	0.261233	-1.47596	-2.46623	D5CQA1	D5CQA1_SIDLE dTDP-4-dehydrorhamnose 3,5-epimerase OS=Sideroxydans lithotrophicus (strain ES-1) OX=580332	Slit_2897
25.5225	25.6054	25.1848	24.3961	25.0895	23.9178			17	17	17	50.7	50.7	50.7	40.314	0	323.31	11822000000	20	806	1.25188	0.248532	-0.969777	-2.66681	D5CQA2	D5CQA2_SIDLE CDP-glucose 4,6-dehydratase OS=Sideroxydans lithotrophicus (strain ES-1) OX=580332	Slit_2898
25.8058	26.8757	26.0711	25.1675	26.0901	25.1962			10	10	10	41.6	41.6	41.6	28.89	0	268.79	8789400000	13	514	0.801654	0.357951	-0.766261	-1.7343	D5CQA3	D5CQA3_SIDLE Glucose-1-phosphate cytidylyltransferase OS=Sideroxydans lithotrophicus (strain ES-1) OX=580332	Slit_2899
27.1533	25.7277	25.636	23.9971	24.8507	24.2898			13	13	13	49	49	49	43.521	0	323.31	12024000000	16	617	1.50431	0.201597	-1.79318	-3.25221	D5CQA4	D5CQA4_SIDLE DegT/DnrJ/EryC1/StrS aminotransferase OS=Sideroxydans lithotrophicus (strain ES-1) OX=580332	Slit_2900
25.1583	25.1988	24.6688	23.2409	23.7416	22.9784			15	15	15	51.6	51.6	51.6	34.871	0	240.74	6524700000	18	569	2.41147	0.120917	-1.68834	-6.0022	D5CQA5	D5CQA5_SIDLE GDP-L-fucose synthase OS=Sideroxydans lithotrophicus (strain ES-1) OX=580332	fcl
26.9428	26.4847	26.0424	25.4154	25.9973	25.7701			18	18	18	44.5	44.5	44.5	42.416	0	323.31	22808000000	20	1048	1.15569	0.260462	-0.762388	-2.45759	D5CQA6	D5CQA6_SIDLE GDP-mannose 4,6-dehydratase OS=Sideroxydans lithotrophicus (strain ES-1) OX=580332	gmd
25.6942	25.7725	25.2728	24.0141	25.3108	24.425			25	25	25	62.2	62.2	62.2	58.352	0	323.31	14586000000	30	750	1.13518	0.263111	-0.996564	-2.41381	D5CQA7	D5CQA7_SIDLE Mannose-1-phosphate guanylyltransferase OS=Sideroxydans lithotrophicus (strain ES-1) OX=580332	Slit_2903
24.2807	23.2171	22.8622	21.8462	23.3295	22.1101			13	13	13	41.5	41.5	41.5	49.331	0	111.67	2373200000	19	180	0.753757	0.372843	-1.02474	-1.64025	D5CQB0	D5CQB0_SIDLE 3-deoxy-D-manno-octulosonic acid transferase OS=Sideroxydans lithotrophicus (strain ES-1) OX=580332	Slit_2906
24.1503	24.5692	24.3169	23.4018	23.9582	23.0404			19	19	19	59.2	59.2	59.2	39.644	0	323.31	7900500000	21	496	1.39637	0.224727	-0.878653	-2.99487	D5CQB1	D5CQB1_SIDLE dTDP-glucose 4,6-dehydratase OS=Sideroxydans lithotrophicus (strain ES-1) OX=580332	Slit_2907
25.0167	26.4229	25.2497	25.1148	26.5178	25.9742			16	16	16	53.1	53.1	53.1	33.992	0	323.31	19961000000	17	799	0.19701	0.746024	0.305844	0.512479	D5CQB3	D5CQB3_SIDLE Glucose-1-phosphate thymidylyltransferase OS=Sideroxydans lithotrophicus (strain ES-1) OX=580332	Slit_2909
23.8356	23.6978	21.5833	21.4048	23.223	22.8014			7	7	7	49.5	49.5	49.5	20.515	0	145.11	3035100000	9	294	0.24332	0.695011	-0.562519	-0.616271	D5CQB4	D5CQB4_SIDLE dTDP-4-dehydrorhamnose 3,5-epimerase OS=Sideroxydans lithotrophicus (strain ES-1) OX=580332	Slit_2910
24.5893	24.8607	24.1951	23.7696	23.6413	22.7123			17	17	17	69.9	69.9	69.9	33.006	0	323.31	7751600000	16	436	1.41918	0.219343	-1.17398	-3.04831	D5CQB5	D5CQB5_SIDLE dTDP-4-dehydrorhamnose reductase OS=Sideroxydans lithotrophicus (strain ES-1) OX=580332	Slit_2911
27.8048	28.2329	27.3598	26.6341	27.5751	26.6013			29	29	2	77.7	77.7	4.3	48.212	0	323.31	91729000000	22	2819	0.99415	0.305393	-0.862336	-2.11988	D5CQB7	D5CQB7_SIDLE Type I secretion outer membrane protein, TolC family OS=Sideroxydans lithotrophicus (strain ES-1) OX=580332	Slit_2913
26.9122	27.3277	26.4299	26.0088	26.8782	25.8888			9	9	9	64	64	64	23.558	0	304.66	19688000000	11	878	0.711044	0.383953	-0.631326	-1.55676	D5CQB8	D5CQB8_SIDLE L-isoaspartyl protein carboxyl methyltransferase OS=Sideroxydans lithotrophicus (strain ES-1) OX=580332	Slit_2914
26.1601	26.0564	25.6973	23.9871	25.2353	24.0263			35	35	35	54.3	54.3	54.3	69.975	0	323.31	42256000000	39	1049	1.63947	0.183896	-1.55505	-3.59122	D5CQB9	D5CQB9_SIDLE Phosphomethylpyrimidine synthase OS=Sideroxydans lithotrophicus (strain ES-1) OX=580332	thiC
24.3169	23.5322	22.8519	23.4149	24.2896	23.006			16	16	16	57.4	57.4	57.4	29.356	0	159.11	3185600000	18	460	0.00182165	0.997024	0.00316938	0.005581	D5CQC1	D5CQC1_SIDLE Putative restriction endonuclease OS=Sideroxydans lithotrophicus (strain ES-1) OX=580332	Slit_2917
26.0383	25.2334	25.2626	24.0951	25.0855	24.1515			10	10	10	81.3	81.3	81.3	16.68	0	323.31	10764000000	9	599	1.20735	0.253289	-1.06736	-2.5691	D5CQC5	D5CQC5_SIDLE Rhodanese domain protein OS=Sideroxydans lithotrophicus (strain ES-1) OX=580332	Slit_2921
24.1001	25.1051	24.0951	24.657	25.2527	24.5261			10	10	10	37.3	37.3	37.3	42.287	0	99.588	4888200000	20	221	0.396512	0.548566	0.378463	0.938072	D5CQC6	D5CQC6_SIDLE Cation diffusion facilitator family transporter OS=Sideroxydans lithotrophicus (strain ES-1) OX=580332	Slit_2922
28.748	30.1168	29.0696	28.8435	29.6445	29.0845			32	32	32	69.9	69.9	69.9	51.651	0	323.31	390370000000	19	3991	0.0901351	0.869416	-0.120659	-0.253223	D5CQC7	D5CQC7_SIDLE Glutamine synthetase OS=Sideroxydans lithotrophicus (strain ES-1) OX=580332	Slit_2923
24.964	26.2457	25.5745	25.3368	26.1732	25.502			16	16	16	79.7	79.7	79.7	17.795	0	323.31	11452000000	10	502	0.0584011	0.918234	0.0759246	0.168759	D5CQC8	D5CQC8_SIDLE DUF4124 domain-containing protein OS=Sideroxydans lithotrophicus (strain ES-1) OX=580332	Slit_2924
25.039	24.9602	24.33	24.6111	25.6434	24.2447			24	24	24	65.2	65.2	65.2	52.109	0	229.11	11704000000	26	806	0.0405827	0.935098	0.056675	0.119302	D5CQD0	D5CQD0_SIDLE DNA-binding transcriptional regulator NtrC OS=Sideroxydans lithotrophicus (strain ES-1) OX=580332	ntrC
22.6355	22.9393	21.5279	21.2183	20.3181	19.7842			7	7	7	48.1	48.1	48.1	29.33	0	175.87	1845000000	15	121	1.48958	0.20147	-1.92739	-3.21643	D5CQD1	D5CQD1_SIDLE Phosphoesterase OS=Sideroxydans lithotrophicus (strain ES-1) OX=580332	Slit_2927
24.3092	23.8718	23.9326	21.3348	22.9721	22.2952			14	14	14	53.6	53.6	53.6	28.45	0	143.1	3596000000	15	253	1.68751	0.176362	-1.83714	-3.71662	D5CQD2	D5CQD2_SIDLE Exodeoxyribonuclease III OS=Sideroxydans lithotrophicus (strain ES-1) OX=580332	Slit_2928
25.8292	26.1997	25.9147	25.4657	26.9886	26.1399			11	11	11	65.9	65.9	65.9	18.755	0	323.31	15511000000	10	708	0.181612	0.764055	0.216848	0.477012	D5CQD3	D5CQD3_SIDLE Glutaredoxin OS=Sideroxydans lithotrophicus (strain ES-1) OX=580332	Slit_2929
26.238	26.0853	25.3894	24.6463	25.8568	24.9768			39	39	39	60.6	60.6	60.6	76.694	0	323.31	45882000000	37	2086	0.768769	0.368104	-0.744289	-1.66967	D5CQD4	D5CQD4_SIDLE Oligopeptidase A OS=Sideroxydans lithotrophicus (strain ES-1) OX=580332	Slit_2930
25.9656	25.6083	25.4309	24.9843	26.2773	24.709			19	19	19	54.7	54.7	54.7	45.509	0	323.31	22635000000	21	1144	0.271721	0.662563	-0.34473	-0.678102	D5CQD5	D5CQD5_SIDLE Dihydroorotase, multifunctional complex type OS=Sideroxydans lithotrophicus (strain ES-1) OX=580332	Slit_2931
25.5611	26.3577	25.3379	25.2534	26.1848	25.4458			22	22	22	76.7	76.7	76.7	34.921	0	323.31	26525000000	21	1232	0.106698	0.853214	-0.124191	-0.295704	D5CQD6	D5CQD6_SIDLE Aspartate carbamoyltransferase OS=Sideroxydans lithotrophicus (strain ES-1) OX=580332	pyrB
22.5065	21.5596	21.7502	19.6567	20.7339	20.8078			5	5	5	47.3	47.3	47.3	16.017	0	19.018	528460000	8	60	1.5104	0.203477	-1.53932	-3.26705	D5CQD7	D5CQD7_SIDLE Putative pre-16S rRNA nuclease OS=Sideroxydans lithotrophicus (strain ES-1) OX=580332	Slit_2933
26.4067	26.8034	26.2326	25.8809	26.8066	25.9959			88	88	88	59.5	59.5	59.5	192.55	0	323.31	83462000000	80	4397	0.306202	0.627528	-0.253101	-0.75163	D5CQE0	D5CQE0_SIDLE Histidine kinase OS=Sideroxydans lithotrophicus (strain ES-1) OX=580332	Slit_2936
27.5285	27.9198	27.3154	27.1067	27.9466	27.0483			41	41	41	69.5	69.5	69.5	72.557	0	323.31	125400000000	35	3752	0.258407	0.680049	-0.220692	-0.649271	D5CQE1	D5CQE1_SIDLE Methyl-accepting chemotaxis sensory transducer OS=Sideroxydans lithotrophicus (strain ES-1) OX=580332	Slit_2937
23.076	23.7854	22.7385	21.7701	24.2122	23.2886			7	7	7	40.9	40.9	40.9	18.267	0	25.693	1626300000	10	177	0.0484436	0.925905	-0.109645	-0.141317	D5CQE2	D5CQE2_SIDLE CheW protein OS=Sideroxydans lithotrophicus (strain ES-1) OX=580332	Slit_2938
27.4477	27.8077	27.7801	26.9559	27.7634	26.8596			14	14	14	92.6	92.6	92.6	13.092	0	323.31	36501000000	6	1156	0.718298	0.383676	-0.485495	-1.57092	D5CQE3	D5CQE3_SIDLE Response regulator receiver protein OS=Sideroxydans lithotrophicus (strain ES-1) OX=580332	Slit_2939
25.3511	25.9726	25.6114	25.0735	25.867	24.4377			14	14	14	86	86	86	14.873	0	323.31	14767000000	10	767	0.503109	0.474177	-0.518967	-1.15068	D5CQE4	D5CQE4_SIDLE Response regulator receiver protein OS=Sideroxydans lithotrophicus (strain ES-1) OX=580332	Slit_2940
22.5789	21.6215	20.7163	22.926	23.1776	22.6437			2	2	2	6.2	6.2	6.2	52.666	0	34.343	140080000	8	25	1.07279	0.282923	1.27684	2.28233	D5CQE5	D5CQE5_SIDLE Trk system potassium uptake protein OS=Sideroxydans lithotrophicus (strain ES-1) OX=580332	Slit_2941
25.3015	26.0922	24.6893	24.8247	25.614	24.6854			18	18	18	53.4	53.4	53.4	50.077	0	323.31	14433000000	21	702	0.25467	0.682675	-0.319585	-0.64113	D5CQE6	D5CQE6_SIDLE Trk system potassium uptake protein TrkA OS=Sideroxydans lithotrophicus (strain ES-1) OX=580332	Slit_2942
26.4597	24.9496	24.7123	23.9226	25.5226	24.7209			9	9	9	58.5	58.5	58.5	20.856	0	323.31	12840000000	10	579	0.382821	0.558963	-0.651835	-0.910273	D5CQE7	D5CQE7_SIDLE Alkyl hydroperoxide reductase/ Thiol specific antioxidant/ Mal allergen OS=Sideroxydans lithotrophicus (strain ES-1) OX=580332	Slit_2943
24.1632	23.1532	22.6095	21.8331	23.2191	22.373			4	4	4	25.7	25.7	25.7	26.316	0	61.185	2270200000	8	181	0.61551	0.422801	-0.833558	-1.37061	D5CQE8	D5CQE8_SIDLE Ribosomal RNA small subunit methyltransferase E OS=Sideroxydans lithotrophicus (strain ES-1) OX=580332	Slit_2944
23.6403	23.8125	23.5185	23.2676	23.7772	22.1783			13	13	13	71.1	71.1	71.1	22.21	0	226.8	4460800000	13	431	0.536371	0.458645	-0.582715	-1.21604	D5CQE9	D5CQE9_SIDLE OmpA/MotB domain protein OS=Sideroxydans lithotrophicus (strain ES-1) OX=580332	Slit_2945
23.2966	23.7792	23.547	23.4705	23.6455	22.2276			5	5	5	38.7	38.7	38.7	16.074	0.0021959	2.7264	1644200000	9	90	0.383622	0.559639	-0.426397	-0.911902	D5CQF0	D5CQF0_SIDLE FecR domain-containing protein OS=Sideroxydans lithotrophicus (strain ES-1) OX=580332	Slit_2946
24.3506	24.1782	24.7646	23.0677	23.4863	20.1209			2	2	2	50.8	50.8	50.8	7.0249	0	17.397	258930000	4	51	0.962701	0.314009	-2.20617	-2.05582	D5CQF1	D5CQF1_SIDLE 4-oxalocrotonate tautomerase OS=Sideroxydans lithotrophicus (strain ES-1) OX=580332	Slit_2947
25.1502	25.5941	24.4937	24.4628	25.0653	24.4347			23	23	23	55.3	55.3	55.3	48.784	0	285.55	10379000000	24	582	0.486745	0.486806	-0.425061	-1.11839	D5CQF2	D5CQF2_SIDLE Amino-acid acetyltransferase OS=Sideroxydans lithotrophicus (strain ES-1) OX=580332	argA
26.8449	27.5079	26.6147	25.4604	26.0475	24.7288			10	10	10	84.4	84.4	84.4	10.243	0	323.31	27905000000	7	786	1.55774	0.200187	-1.57696	-3.38389	D5CQF3	D5CQF3_SIDLE Probable Fe(2+)-trafficking protein OS=Sideroxydans lithotrophicus (strain ES-1) OX=580332	Slit_2949
24.3901	24.2583	23.6121	23.3701	23.9551	22.8398			26	26	26	49.9	49.9	49.9	78.504	0	323.31	11255000000	35	753	0.803538	0.357532	-0.698516	-1.73801	D5CQF4	D5CQF4_SIDLE Polyphosphate kinase OS=Sideroxydans lithotrophicus (strain ES-1) OX=580332	ppk
25.412	24.6555	21.5628	25.7102	25.1434	24.729			6	6	6	47.7	47.7	47.7	12.213	0	61.443	4769600000	5	193	0.471218	0.49851	1.31747	1.08766	D5CQF5	D5CQF5_SIDLE Uncharacterized protein OS=Sideroxydans lithotrophicus (strain ES-1) OX=580332	Slit_2951
24.8785	24.5442	26.4575	23.7756	24.9471	24.3671			8	8	8	52	52	52	16.535	0	59.404	4571500000	9	405	0.614021	0.423069	-0.930114	-1.36771	D5CQF6	D5CQF6_SIDLE Putative phosphohistidine phosphatase, SixA OS=Sideroxydans lithotrophicus (strain ES-1) OX=580332	Slit_2952
26.0394	26.1978	25.2697	24.8011	25.8116	25.047			36	36	36	63.6	63.6	63.6	58.347	0	323.31	29716000000	26	1812	0.66806	0.399323	-0.615711	-1.47296	D5CQF7	D5CQF7_SIDLE Uncharacterized protein OS=Sideroxydans lithotrophicus (strain ES-1) OX=580332	Slit_2953
23.3872	24.6184	22.8584	23.5464	24.4576	23.7082			4	4	4	23	23	23	16.464	0	23.872	1684500000	6	90	0.181813	0.763938	0.28273	0.477477	D5CQF8	D5CQF8_SIDLE Uncharacterized protein OS=Sideroxydans lithotrophicus (strain ES-1) OX=580332	Slit_2954
23.4878	24.3167	21.0633	21.5293	20.3483	23.6613			3	3	3	33	33	33	11.244	0	12.94	1407600000	6	68	0.332422	0.600592	-1.10961	-0.806575	D5CQF9	D5CQF9_SIDLE Uncharacterized protein OS=Sideroxydans lithotrophicus (strain ES-1) OX=580332	Slit_2955
21.9548	22.3231	21.7921	19.9568	21.9929	19.8422			2	2	2	21.8	21.8	21.8	19.425	0.006823	1.4686	1102300000	8	22	0.930968	0.323825	-1.42605	-1.99166	D5CQG0	D5CQG0_SIDLE Carbonic anhydrase family 3 OS=Sideroxydans lithotrophicus (strain ES-1) OX=580332	Slit_2956
22.5458	23.6046	22.501	22.4115	22.9048	22.1247			5	5	5	66	66	66	10.51	0	142.88	1831200000	4	260	0.400342	0.545408	-0.403445	-0.945824	D5CQG1	D5CQG1_SIDLE Addiction module toxin, RelE/StbE family OS=Sideroxydans lithotrophicus (strain ES-1) OX=580332	Slit_2957
23.976	23.903	21.8941	22.4982	23.6547	22.9902			6	6	6	86.1	86.1	86.1	9.0299	0	17.188	1332800000	5	189	0.0990867	0.861088	-0.209988	-0.276308	D5CQG2	D5CQG2_SIDLE Transcriptional regulator, CopG family OS=Sideroxydans lithotrophicus (strain ES-1) OX=580332	Slit_2958
25.438	25.022	23.8265	22.5434	24.6183	23.6545			16	16	16	62.2	62.2	62.2	38.477	0	323.31	14213000000	19	570	0.683238	0.392978	-1.15672	-1.50254	D5CQG4	D5CQG4_SIDLE Dihydroorotase OS=Sideroxydans lithotrophicus (strain ES-1) OX=580332	pyrC
25.2638	24.3049	23.6176	23.3631	23.8441	23.3137			11	11	11	55	55	55	30.997	0	178.66	3540300000	12	339	0.811798	0.355758	-0.888479	-1.75429	D5CQG6	D5CQG6_SIDLE Ribosomal RNA small subunit methyltransferase I OS=Sideroxydans lithotrophicus (strain ES-1) OX=580332	rsmI
26.9218	26.9312	26.7601	26.1959	26.7019	25.9171			22	22	22	81.8	81.8	81.8	37.69	0	323.31	77854000000	19	2563	1.19245	0.25763	-0.599442	-2.53675	D5CQG7	D5CQG7_SIDLE LppC family lipoprotein OS=Sideroxydans lithotrophicus (strain ES-1) OX=580332	Slit_2963
25.1696	26.0862	24.745	24.8552	25.581	23.1763			4	4	4	31.6	31.6	31.6	20.766	0	57.028	3741500000	8	188	0.415906	0.534402	-0.796113	-0.977225	D5CQG9	D5CQG9_SIDLE Phosphoheptose isomerase OS=Sideroxydans lithotrophicus (strain ES-1) OX=580332	gmhA
26.2359	27.0856	26.4403	25.9115	26.8511	25.7625			11	11	11	64	64	64	20.157	0	323.31	26291000000	7	1126	0.410846	0.537278	-0.412207	-0.967035	D5CQH0	D5CQH0_SIDLE Transport-associated protein OS=Sideroxydans lithotrophicus (strain ES-1) OX=580332	Slit_2966
23.1132	24.6975	23.2751	23.0062	23.49	22.9479			8	8	8	58.6	58.6	58.6	17.665	0	95.071	4070900000	11	137	0.441762	0.517589	-0.547251	-1.02905	D5CQH1	D5CQH1_SIDLE D-beta-D-heptose 1-phosphate adenylyltransferase OS=Sideroxydans lithotrophicus (strain ES-1) OX=580332	Slit_2967
27.3603	26.9167	26.4695	26.2668	26.8938	25.8793			12	12	12	98.3	98.3	98.3	13.274	0	323.31	31052000000	9	897	0.657315	0.400731	-0.568864	-1.45203	D5CQH2	D5CQH2_SIDLE GBBH-like_N domain-containing protein OS=Sideroxydans lithotrophicus (strain ES-1) OX=580332	Slit_2968
26.4454	27.1628	26.2042	25.184	25.7699	25.477			15	15	15	62.1	62.1	62.1	27.116	0	323.31	17860000000	15	851	1.55445	0.198857	-1.12714	-3.3757	D5CQH3	D5CQH3_SIDLE Ubiquinone/menaquinone biosynthesis C-methyltransferase UbiE OS=Sideroxydans lithotrophicus (strain ES-1) OX=580332	ubiE
23.6532	24.3524	23.5931	24.315	24.6895	24.8104			6	6	6	66.7	66.7	66.7	9.9043	0	323.31	6090500000	6	182	1.21494	0.25178	0.73875	2.58566	D5CQH4	D5CQH4_SIDLE Uncharacterized protein OS=Sideroxydans lithotrophicus (strain ES-1) OX=580332	Slit_2970
22.8432	22.4937	22.919	21.3804	21.5655	21.475			3	3	3	18.2	18.2	18.2	11.57	0.00089445	3.7354	918270000	5	81	3.0804	0.093	-1.27833	-9.03598	D5CQH5	D5CQH5_SIDLE Plasmid stabilization system OS=Sideroxydans lithotrophicus (strain ES-1) OX=580332	Slit_2971
26.5105	25.902	25.7109	24.4633	25.5586	24.3813			7	7	7	38.9	38.9	38.9	12.28	0	323.31	18638000000	6	552	1.29294	0.242722	-1.2401	-2.75828	D5CQH6	D5CQH6_SIDLE Alkylphosphonate utilization operon protein PhnA OS=Sideroxydans lithotrophicus (strain ES-1) OX=580332	Slit_2972
24.1189	20.2044	22.3368	21.2831	22.4998	20.7146			4	4	4	29.3	29.3	29.3	23.045	0.0017613	2.9208	94827000	12	16	0.22586	0.709232	-0.720888	-0.577609	D5CQH8	D5CQH8_SIDLE Pseudouridine synthase OS=Sideroxydans lithotrophicus (strain ES-1) OX=580332	Slit_2974
24.9287	24.7914	24.2969	19.6087	22.2351	20.7957			8	8	8	38.9	38.9	38.9	29.532	0	137.47	1557800000	9	73	2.07645	0.151775	-3.79254	-4.84233	D5CQH9	D5CQH9_SIDLE Import inner membrane translocase subunit Tim44 OS=Sideroxydans lithotrophicus (strain ES-1) OX=580332	Slit_2975
24.806	25.1004	24.5851	23.3867	24.1243	22.5584			21	21	21	46	46	46	58.181	0	323.31	15163000000	28	734	1.43889	0.217765	-1.47402	-3.0949	D5CQI0	D5CQI0_SIDLE Probable protein kinase UbiB OS=Sideroxydans lithotrophicus (strain ES-1) OX=580332	ubiB
25.0653	25.2671	23.6717	23.8476	24.099	23.7005			13	13	13	59.4	59.4	59.4	27.593	0	103.62	5834900000	12	353	0.69528	0.389636	-0.78569	-1.52601	D5CQI1	D5CQI1_SIDLE Cobyrinic acid ac-diamide synthase OS=Sideroxydans lithotrophicus (strain ES-1) OX=580332	Slit_2977
26.3296	26.2463	25.9243	25.392	26.166	25.4348			22	22	22	49.4	49.4	49.4	66.124	0	323.31	20392000000	28	863	0.832375	0.347263	-0.50249	-1.79493	D5CQI2	D5CQI2_SIDLE Glutamine--fructose-6-phosphate aminotransferase [isomerizing] OS=Sideroxydans lithotrophicus (strain ES-1) OX=580332	glmS
25.0968	26.2204	25.4792	25.462	26.1853	25.5813			20	20	20	50.4	50.4	50.4	49.082	0	323.31	15474000000	21	732	0.133063	0.823313	0.144059	0.361372	D5CQI3	D5CQI3_SIDLE Bifunctional protein GlmU OS=Sideroxydans lithotrophicus (strain ES-1) OX=580332	glmU
27.734	26.6786	22.6479	20.4664	22.706	23.6594			3	3	3	31.2	31.2	31.2	15.338	0	289.88	5443700000	3	164	0.874082	0.336193	-3.40952	-1.87771	D5CQI4	D5CQI4_SIDLE ATP synthase epsilon chain OS=Sideroxydans lithotrophicus (strain ES-1) OX=580332	atpC
30.4165	30.07	30.0792	29.0895	29.9981	29.1514			37	37	37	88.2	88.2	88.2	51.165	0	323.31	700260000000	23	11247	1.15971	0.260671	-0.775547	-2.46618	D5CQI5	D5CQI5_SIDLE ATP synthase subunit beta OS=Sideroxydans lithotrophicus (strain ES-1) OX=580332	atpD
27.8161	28.1731	27.5097	27.0452	27.6595	26.6831			18	18	18	64.6	64.6	64.6	31.687	0	323.31	57592000000	16	1994	0.959286	0.316838	-0.703699	-2.04889	D5CQI6	D5CQI6_SIDLE ATP synthase gamma chain OS=Sideroxydans lithotrophicus (strain ES-1) OX=580332	atpG
30.15	30.3557	30.0921	29.2674	30.0161	29.0056			47	47	47	68.8	68.8	68.8	55.322	0	323.31	730970000000	31	11023	1.15555	0.259906	-0.769581	-2.45728	D5CQI7	D5CQI7_SIDLE ATP synthase subunit alpha OS=Sideroxydans lithotrophicus (strain ES-1) OX=580332	atpA
27.3168	27.5485	27.4713	26.063	27.046	25.9743			17	17	17	85.9	85.9	85.9	19.199	0	323.31	37986000000	10	1061	1.43997	0.218568	-1.08444	-3.09746	D5CQI8	D5CQI8_SIDLE ATP synthase subunit delta OS=Sideroxydans lithotrophicus (strain ES-1) OX=580332	atpH
30.2273	31.6692	30.6487	30.8233	31.2915	30.9668			20	20	20	67.3	67.3	67.3	17.071	0	323.31	159540000000	9	1287	0.147865	0.806468	0.178744	0.3973	D5CQI9	D5CQI9_SIDLE ATP synthase subunit b OS=Sideroxydans lithotrophicus (strain ES-1) OX=580332	atpF
24.0167	25.1945	24.3073	26.8513	27.3492	26.3347			2	2	2	20.3	20.3	20.3	8.1749	0	11.439	6517100000	3	218	2.15251	0.149403	2.33889	5.08854	D5CQJ0	D5CQJ0_SIDLE ATP synthase subunit c OS=Sideroxydans lithotrophicus (strain ES-1) OX=580332	atpE
23.4535	24.431	22.2283	20.4482	21.9683	20.1853			3	3	3	21.3	21.3	21.3	31.535	0	323.31	5101300000	6	145	1.38192	0.225137	-2.50371	-2.96125	D5CQJ1	D5CQJ1_SIDLE ATP synthase subunit a OS=Sideroxydans lithotrophicus (strain ES-1) OX=580332	atpB
26.6823	26.555	26.5764	25.6915	26.4458	25.4392			22	22	22	81.6	81.6	81.6	31.584	0	323.31	33405000000	16	1751	1.15005	0.259345	-0.745742	-2.44551	D5CQJ3	D5CQJ3_SIDLE ParB-like partition protein OS=Sideroxydans lithotrophicus (strain ES-1) OX=580332	Slit_2989
25.8851	25.862	25.1786	24.88	26.1184	25.1482			15	15	15	68.3	68.3	68.3	28.244	0	283.24	8572900000	11	638	0.230441	0.706613	-0.259684	-0.587803	D5CQJ4	D5CQJ4_SIDLE Cobyrinic acid ac-diamide synthase OS=Sideroxydans lithotrophicus (strain ES-1) OX=580332	Slit_2990
23.5723	24.0439	23.2829	23.0211	24.1655	20.0684			9	9	9	43.5	43.5	43.5	23.267	0	45.223	3311200000	13	245	0.41688	0.535027	-1.21469	-0.979185	D5CQJ5	D5CQJ5_SIDLE Ribosomal RNA small subunit methyltransferase G OS=Sideroxydans lithotrophicus (strain ES-1) OX=580332	rsmG
24.5637	24.0542	23.0321	20.4655	23.1016	23.1537			16	16	16	39.8	39.8	39.8	69.409	0	158.21	2265900000	28	188	0.759211	0.371697	-1.64302	-1.65094	D5CQJ6	D5CQJ6_SIDLE tRNA uridine 5-carboxymethylaminomethyl modification enzyme MnmG OS=Sideroxydans lithotrophicus (strain ES-1) OX=580332	mnmG
23.3537	22.7638	22.972	22.4403	22.7129	22.8136			18	18	18	53	53	53	48.04	0	278.86	4548000000	23	319	0.845084	0.346622	-0.374213	-1.82009	D5CQJ7	D5CQJ7_SIDLE tRNA modification GTPase MnmE OS=Sideroxydans lithotrophicus (strain ES-1) OX=580332	mnmE
27.3215	27.7923	27.0385	26.0111	26.8843	26.0284			26	26	26	53.9	53.9	53.9	60.894	0	323.31	73155000000	23	2188	1.38523	0.225589	-1.07619	-2.96893	D5CQJ8	D5CQJ8_SIDLE Membrane protein insertase YidC OS=Sideroxydans lithotrophicus (strain ES-1) OX=580332	yidC
23.7044	22.482	21.7256	21.535	22.1867	20.5379			2	2	2	18.2	18.2	18.2	13.587	0	22.161	691020000	7	29	0.745311	0.377318	-1.21746	-1.62372	D5CQK0	D5CQK0_SIDLE Ribonuclease P protein component OS=Sideroxydans lithotrophicus (strain ES-1) OX=580332	rnpA
25.8644	26.132	26.2633	24.4284	23.548	23.5211			3	3	3	36.4	36.4	36.4	5.052	0.0051458	1.8183	3863600000	2	71	2.66764	0.10225	-2.25404	-7.03669	D5CQK1	D5CQK1_SIDLE 50S ribosomal protein L34 OS=Sideroxydans lithotrophicus (strain ES-1) OX=580332	rpmH
25.8798	25.8697	25.5717	24.3521	25.804	24.8654			19	19	19	66.4	66.4	66.4	39.644	0	323.31	16158000000	16	602	0.811929	0.356207	-0.766588	-1.75455	D5CQK8	D5CQK8_SIDLE Glutamate 5-kinase OS=Sideroxydans lithotrophicus (strain ES-1) OX=580332	proB
26.0091	26.7471	25.6733	24.8985	25.8372	25.0093			19	19	19	60.6	60.6	60.6	39.089	0	323.31	20997000000	18	640	0.965791	0.314563	-0.894845	-2.06209	D5CQK9	D5CQK9_SIDLE GTPase Obg OS=Sideroxydans lithotrophicus (strain ES-1) OX=580332	obg
27.0334	26.5054	26.1775	23.3508	26.2381	25.3942			7	7	7	54.1	54.1	54.1	8.756	0	323.31	7052500000	5	410	0.818458	0.353237	-1.5777	-1.76743	D5CQL0	D5CQL0_SIDLE 50S ribosomal protein L27 OS=Sideroxydans lithotrophicus (strain ES-1) OX=580332	rpmA
27.7498	29.6304	28.2151	27.716	28.991	28.2031			8	8	8	55.3	55.3	55.3	11.321	0	162.99	39674000000	6	848	0.123405	0.833448	-0.228406	-0.337578	D5CQL1	D5CQL1_SIDLE 50S ribosomal protein L21 OS=Sideroxydans lithotrophicus (strain ES-1) OX=580332	rplU
27.6591	28.1828	27.5882	27.0726	27.6204	27.2289			37	37	37	77.8	77.8	77.8	46.89	0	323.31	99667000000	24	2761	0.946894	0.319215	-0.502734	-2.0238	D5CQL2	D5CQL2_SIDLE Transcription termination factor Rho OS=Sideroxydans lithotrophicus (strain ES-1) OX=580332	rho
30.1945	29.4064	29.0661	28.8269	29.6151	28.9459			6	6	6	52.8	52.8	52.8	12.04	0	323.31	139950000000	5	1717	0.441474	0.517184	-0.426364	-1.02848	D5CQL3	D5CQL3_SIDLE Thioredoxin OS=Sideroxydans lithotrophicus (strain ES-1) OX=580332	Slit_1011
22.1142	23.9025	22.3542	23.9175	24.7084	23.2263			14	14	14	38.3	38.3	38.3	49.221	0	27.776	1488400000	28	226	0.75638	0.371289	1.16041	1.64539	D5CQL4	D5CQL4_SIDLE Sensor protein QseC OS=Sideroxydans lithotrophicus (strain ES-1) OX=580332	Slit_1012
23.2333	22.7039	22.1815	23.4378	24.9165	23.7734			10	10	10	65.3	65.3	65.3	24.438	0	49.801	1575000000	13	180	1.16192	0.261714	1.33636	2.47093	D5CQL5	D5CQL5_SIDLE Two component transcriptional regulator, winged helix family OS=Sideroxydans lithotrophicus (strain ES-1) OX=580332	Slit_1013
22.8022	22.8832	22.3233	27.3299	28.2632	27.3251			7	7	7	36.1	36.1	36.1	18.564	0	323.31	4806700000	7	297	3.80897	0.058	4.96979	13.9018	D5CQL6	D5CQL6_SIDLE Diheme cytochrome c OS=Sideroxydans lithotrophicus (strain ES-1) OX=580332	Slit_1014
22.2309	24.8871	20.7351	23.5121	24.9766	23.6243			3	3	3	25	25	25	15.245	0.0004562	5.001	180040000	6	16	0.472665	0.498181	1.41999	1.09053	D5CQL7	D5CQL7_SIDLE Cytochrome c domain-containing protein OS=Sideroxydans lithotrophicus (strain ES-1) OX=580332	Slit_1015
25.1393	24.2314	23.9285	22.1686	24.7837	23.4549			15	15	15	74.6	74.6	74.6	19.197	0	247.17	6668600000	9	566	0.502946	0.473891	-0.964015	-1.15036	D5CQL9	D5CQL9_SIDLE DJ-1 family protein OS=Sideroxydans lithotrophicus (strain ES-1) OX=580332	Slit_1017
26.9583	27.3675	27.0128	26.2622	27.0384	25.9611			10	10	10	57.4	57.4	57.4	18.246	0	323.31	25865000000	8	836	0.936586	0.321957	-0.692268	-2.00299	D5CQM1	D5CQM1_SIDLE UPF0234 protein Slit_1019 OS=Sideroxydans lithotrophicus (strain ES-1) OX=580332	Slit_1019
24.4419	26.1824	25.1354	23.4285	24.4253	21.4968			9	9	9	57	57	57	11.404	0	119.91	4229700000	7	186	1.0049	0.304163	-2.13637	-2.14188	D5CQM2	D5CQM2_SIDLE Pyrimidine/purine nucleoside phosphorylase OS=Sideroxydans lithotrophicus (strain ES-1) OX=580332	ppnP
25.6492	25.7893	25.2674	22.8016	25.2999	24.0276			6	6	6	46.6	46.6	46.6	18.188	0	233.87	6105100000	8	292	0.96847	0.314144	-1.52561	-2.06753	D5CQM3	D5CQM3_SIDLE Macro domain-containing protein OS=Sideroxydans lithotrophicus (strain ES-1) OX=580332	Slit_1021
27.9727	28.1516	27.6283	26.6319	27.1614	26.3672			32	32	32	67.9	67.9	67.9	45.939	0	323.31	100370000000	25	2079	1.89281	0.15854	-1.19737	-4.28474	D5CQM4	D5CQM4_SIDLE Argininosuccinate synthase OS=Sideroxydans lithotrophicus (strain ES-1) OX=580332	argG
26.4413	26.3432	25.9518	25.1703	25.7479	24.5247			16	16	16	63.1	63.1	63.1	35.627	0	323.31	32867000000	14	1502	1.33863	0.229507	-1.0978	-2.86165	D5CQM5	D5CQM5_SIDLE Ornithine carbamoyltransferase OS=Sideroxydans lithotrophicus (strain ES-1) OX=580332	Slit_1023
26.5943	27.0424	26.3828	25.6222	26.4531	25.5551			25	25	25	67.8	67.8	67.8	42.283	0	323.31	54220000000	21	1501	1.07514	0.281348	-0.796354	-2.28723	D5CQM6	D5CQM6_SIDLE Acetylornithine aminotransferase OS=Sideroxydans lithotrophicus (strain ES-1) OX=580332	argD
29.8711	29.0613	28.7761	25.774	27.3616	25.9614			4	4	4	32.2	32.2	32.2	9.2917	0	323.31	40190000000	4	653	2.06129	0.152	-2.87047	-4.79438	D5CQM7	D5CQM7_SIDLE 30S ribosomal protein S20 OS=Sideroxydans lithotrophicus (strain ES-1) OX=580332	rpsT
22.439	23.4299	21.8371	23.0591	23.1731	21.646			4	4	4	29.3	29.3	29.3	12.82	0	28.627	1082000000	5	127	0.0285314	0.954313	0.0573889	0.0849065	D5CQM8	D5CQM8_SIDLE Uncharacterized protein OS=Sideroxydans lithotrophicus (strain ES-1) OX=580332	Slit_1026
25.8494	25.5098	24.952	23.4216	24.4264	23.2247			11	11	11	87	87	87	13.758	0	323.31	14940000000	8	506	1.73342	0.172675	-1.74617	-3.83903	D5CQM9	D5CQM9_SIDLE Uncharacterized protein OS=Sideroxydans lithotrophicus (strain ES-1) OX=580332	Slit_1027
22.3064	22.5764	20.6996	22.3208	22.7784	22.9607			14	14	14	49.3	49.3	49.3	47.036	0	46.976	1743600000	22	303	0.600185	0.425016	0.825827	1.34074	D5CQN1	D5CQN1_SIDLE Diguanylate cyclase with PAS/PAC sensor OS=Sideroxydans lithotrophicus (strain ES-1) OX=580332	Slit_1029
22.4025	24.3477	23.161	22.5085	23.2368	22.2416			8	8	8	30.8	30.8	30.8	34.523	0	34.965	1346800000	17	158	0.428801	0.526573	-0.641411	-1.00312	D5CQN2	D5CQN2_SIDLE Transcriptional regulator, LysR family OS=Sideroxydans lithotrophicus (strain ES-1) OX=580332	Slit_1030
24.3711	23.2633	22.6105	20.8616	21.797	20.3099			28	28	28	53.8	53.8	53.8	73.488	0	323.31	6218200000	38	582	1.64514	0.182968	-2.42549	-3.60589	D5CQN4	D5CQN4_SIDLE Sulfite reductase (Ferredoxin) OS=Sideroxydans lithotrophicus (strain ES-1) OX=580332	Slit_1032
24.1184	23.2887	22.6691	19.9537	21.5862	19.8413			10	10	10	48.7	48.7	48.7	29.636	0	38.069	1246900000	15	104	1.83636	0.163825	-2.89831	-4.12306	D5CQN5	D5CQN5_SIDLE Adenylylsulfate reductase, thioredoxin dependent OS=Sideroxydans lithotrophicus (strain ES-1) OX=580332	Slit_1033
23.4303	21.2358	22.1502	22.0011	21.0662	20.6074			14	14	14	51.9	51.9	51.9	35.243	0	55.405	2322800000	17	123	0.621956	0.417143	-1.0472	-1.38317	D5CQN6	D5CQN6_SIDLE ATP-sulfurylase small subunit OS=Sideroxydans lithotrophicus (strain ES-1) OX=580332	Slit_1034
22.5766	24.4428	22.3667	22.6718	22.3966	21.7731			12	12	12	34.6	34.6	34.6	48.801	0	94.815	4825100000	25	289	0.524302	0.465052	-0.848225	-1.19236	D5CQN7	D5CQN7_SIDLE Sulfate adenylyltransferase subunit 1 OS=Sideroxydans lithotrophicus (strain ES-1) OX=580332	cysN
23.2368	22.6073	22.2615	21.5908	20.6735	20.9755			6	6	6	26.7	26.7	26.7	35.209	0	98.418	1361900000	16	110	1.83822	0.165029	-1.62194	-4.12831	D5CQN8	D5CQN8_SIDLE Cobalamin biosynthesis protein CobD OS=Sideroxydans lithotrophicus (strain ES-1) OX=580332	cobD
22.2936	23.973	20.8394	21.7251	21.9187	20.0176			9	9	9	26.4	26.4	26.4	57.867	0	20.613	1697400000	21	140	0.454765	0.511331	-1.14819	-1.05498	D5CQN9	D5CQN9_SIDLE 4-alpha-glucanotransferase OS=Sideroxydans lithotrophicus (strain ES-1) OX=580332	Slit_1037
22.8429	23.5533	22.772	23.7328	23.9078	23.0064			8	8	8	40.8	40.8	40.8	31.287	0	19.875	2692000000	17	201	0.592139	0.429446	0.492966	1.32505	D5CQP1	D5CQP1_SIDLE Small ribosomal subunit biogenesis GTPase RsgA OS=Sideroxydans lithotrophicus (strain ES-1) OX=580332	rsgA
25.942	25.1398	24.8952	22.4983	24.6418	23.3953			4	4	4	40.7	40.7	40.7	12.749	0	218.85	7971400000	6	307	1.22209	0.25236	-1.81389	-2.60129	D5CQP2	D5CQP2_SIDLE Putative pterin-4-alpha-carbinolamine dehydratase OS=Sideroxydans lithotrophicus (strain ES-1) OX=580332	Slit_1040
25.9715	26.1706	25.6733	24.6916	25.9329	25.0507			4	4	4	41.6	41.6	41.6	11.13	0	96.025	5858200000	8	311	0.835454	0.3467	-0.71337	-1.80102	D5CQP3	D5CQP3_SIDLE Cytochrome c domain-containing protein OS=Sideroxydans lithotrophicus (strain ES-1) OX=580332	Slit_1041
24.6513	24.1982	23.5896	23.0575	23.2901	22.9984			9	9	9	27.3	27.3	27.3	47.095	0	167.12	5303300000	15	275	1.49095	0.201833	-1.03104	-3.21973	D5CQP4	D5CQP4_SIDLE Ste24 endopeptidase OS=Sideroxydans lithotrophicus (strain ES-1) OX=580332	Slit_1042
26.4686	26.9038	26.1252	25.032	25.4291	25.3547			10	10	10	50.8	50.8	50.8	20.69	0	323.31	37019000000	7	682	2.06036	0.150348	-1.22725	-4.79143	D5CQP5	D5CQP5_SIDLE Oligoribonuclease OS=Sideroxydans lithotrophicus (strain ES-1) OX=580332	orn
23.5398	24.2345	23.4012	23.2315	24.3532	23.7117			19	19	19	45.4	45.4	45.4	63.372	0	323.31	3904200000	28	392	0.0328061	0.948618	0.0403137	0.0971992	D5CQP6	D5CQP6_SIDLE Diguanylate cyclase with PAS/PAC sensor OS=Sideroxydans lithotrophicus (strain ES-1) OX=580332	Slit_1044
25.081	25.8242	24.4031	24.4834	24.9468	24.2421			17	17	17	59.7	59.7	59.7	41.393	0	148.45	7706900000	19	345	0.521418	0.464508	-0.545311	-1.1867	D5CQP8	D5CQP8_SIDLE Ferrochelatase OS=Sideroxydans lithotrophicus (strain ES-1) OX=580332	hemH
24.9783	25.5096	25.0717	24.47	25.2728	25.3561			14	14	14	60.2	60.2	60.2	37.34	0	323.31	7131100000	18	682	0.178743	0.767638	-0.153582	-0.470345	D5CQP9	D5CQP9_SIDLE Heat-inducible transcription repressor HrcA OS=Sideroxydans lithotrophicus (strain ES-1) OX=580332	hrcA
24.4383	25.4456	24.5716	23.5049	25.127	23.8427			14	14	14	47.9	47.9	47.9	32.138	0	231.86	11448000000	15	780	0.490542	0.484585	-0.660297	-1.12589	D5CQQ0	D5CQQ0_SIDLE NAD kinase OS=Sideroxydans lithotrophicus (strain ES-1) OX=580332	nadK
26.7052	27.092	26.5451	25.302	26.1997	25.4284			26	26	26	43.9	43.9	43.9	59.855	0	323.31	24124000000	26	974	1.60739	0.18936	-1.13743	-3.50896	D5CQQ1	D5CQQ1_SIDLE DNA repair protein RecN OS=Sideroxydans lithotrophicus (strain ES-1) OX=580332	Slit_1049
25.905	26.4965	25.8857	25.0803	25.9556	26.0187			6	6	6	63.1	63.1	63.1	13.933	0	323.31	11003000000	8	319	0.493326	0.482507	-0.410867	-1.13139	D5CQQ2	D5CQQ2_SIDLE Outer membrane protein assembly factor BamE OS=Sideroxydans lithotrophicus (strain ES-1) OX=580332	bamE
25.8781	26.173	25.8474	25.1684	26.296	24.3425			12	12	12	51.7	51.7	51.7	28.145	0	323.31	18979000000	16	794	0.533942	0.459449	-0.697209	-1.21128	D5CQQ3	D5CQQ3_SIDLE 4-hydroxy-tetrahydrodipicolinate reductase OS=Sideroxydans lithotrophicus (strain ES-1) OX=580332	dapB
23.3823	24.0909	23.5634	23.3798	23.9494	22.682			18	18	18	68.7	68.7	68.7	28.433	0	150.23	4510100000	14	523	0.332503	0.600856	-0.341784	-0.806744	D5CQQ5	D5CQQ5_SIDLE Beta-lactamase domain protein OS=Sideroxydans lithotrophicus (strain ES-1) OX=580332	Slit_1053
25.7543	25.1663	23.7508	24.0021	25.8124	24.2082			26	26	26	46.8	46.8	46.8	82.203	0	323.31	11104000000	36	710	0.0935518	0.866738	-0.216252	-0.26207	D5CQQ6	D5CQQ6_SIDLE Diguanylate cyclase/phosphodiesterase OS=Sideroxydans lithotrophicus (strain ES-1) OX=580332	Slit_1054
25.8854	26.1189	25.6482	24.7192	25.2065	24.2399			16	16	16	52.9	52.9	52.9	40.119	0	323.31	15343000000	17	877	1.69821	0.17692	-1.16227	-3.74492	D5CQQ8	D5CQQ8_SIDLE Carbamoyl-phosphate synthase small chain OS=Sideroxydans lithotrophicus (strain ES-1) OX=580332	carA
26.7892	27.3512	26.7439	26.0788	26.9929	25.8979			50	50	50	49.4	49.4	49.4	116.95	0	323.31	63829000000	61	2878	0.749373	0.375821	-0.638238	-1.63167	D5CQQ9	D5CQQ9_SIDLE Carbamoyl-phosphate synthase large chain OS=Sideroxydans lithotrophicus (strain ES-1) OX=580332	carB
26.7032	27.3474	26.7384	26.3349	27.0284	26.0488			12	11	11	67.1	67.1	67.1	17.213	0	323.31	19328000000	10	803	0.569685	0.441571	-0.458955	-1.28123	D5CQR0	D5CQR0_SIDLE Transcription elongation factor GreA OS=Sideroxydans lithotrophicus (strain ES-1) OX=580332	greA
24.7359	25.3502	24.1381	24.1136	25.5506	24.8086			5	5	5	54.8	54.8	54.8	12.872	0	205.23	5190100000	5	172	0.0525508	0.924236	0.0828743	0.152695	D5CQR1	D5CQR1_SIDLE CRM domain-containing protein OS=Sideroxydans lithotrophicus (strain ES-1) OX=580332	Slit_1059
24.7316	24.2136	24.2207	21.3717	22.5939	22.0075			4	4	4	29.6	29.6	29.6	22.802	0	91.106	1700900000	10	131	2.4399	0.121364	-2.39754	-6.1102	D5CQR2	D5CQR2_SIDLE Ribosomal RNA large subunit methyltransferase E OS=Sideroxydans lithotrophicus (strain ES-1) OX=580332	rlmE
26.98	27.6017	26.7265	26.0646	26.752	26.061			41	41	41	60.6	60.6	60.6	69.608	0	323.31	71695000000	34	1796	1.09803	0.274171	-0.810189	-2.33523	D5CQR3	D5CQR3_SIDLE ATP-dependent zinc metalloprotease FtsH OS=Sideroxydans lithotrophicus (strain ES-1) OX=580332	ftsH
22.3995	23.7691	22.8681	23.1593	24.3643	23.8508			6	6	6	30.9	30.9	30.9	29.982	0	9.5187	1497800000	13	141	0.663308	0.398731	0.77921	1.46371	D5CQR4	D5CQR4_SIDLE Dihydropteroate synthase OS=Sideroxydans lithotrophicus (strain ES-1) OX=580332	Slit_1062
25.4707	26.0962	25.6237	25.2258	26.2215	25.4646			24	24	24	67.8	67.8	67.8	48.283	0	323.31	21867000000	24	960	0.0936168	0.866902	-0.092905	-0.262238	D5CQR5	D5CQR5_SIDLE Phosphoglucosamine mutase OS=Sideroxydans lithotrophicus (strain ES-1) OX=580332	glmM
26.4866	27.1311	26.3207	25.591	26.5749	25.6843			23	23	23	81.4	81.4	81.4	29.111	0	323.31	44544000000	16	1340	0.806167	0.357765	-0.69605	-1.74319	D5CQR6	D5CQR6_SIDLE Phosphate import ATP-binding protein PstB OS=Sideroxydans lithotrophicus (strain ES-1) OX=580332	pstB
23.111	22.9481	22.6053	20.732	22.3973	21.1392			3	3	3	8.2	8.2	8.2	30.678	0.00090662	4.4203	625090000	9	84	1.31245	0.23438	-1.4653	-2.80221	D5CQR7	D5CQR7_SIDLE Phosphate transport system permease protein PstA OS=Sideroxydans lithotrophicus (strain ES-1) OX=580332	Slit_1065
27.5187	28.2484	27.6665	27.5039	28.6844	27.6334			17	17	17	62.9	62.9	62.9	36.967	0	323.31	121790000000	15	2524	0.107328	0.852551	0.129359	0.297299	D5CQR9	D5CQR9_SIDLE Phosphate-binding protein PstS OS=Sideroxydans lithotrophicus (strain ES-1) OX=580332	Slit_1067
28.0356	27.5177	27.1399	26.4074	27.4607	26.9356			18	18	18	84	84	84	26.368	0	323.31	46269000000	12	1053	0.720559	0.382924	-0.629825	-1.57534	D5CQS0	D5CQS0_SIDLE Triosephosphate isomerase OS=Sideroxydans lithotrophicus (strain ES-1) OX=580332	tpiA
26.0323	26.4108	26.0928	26.0454	26.1585	25.3568			2	2	2	40.9	40.9	40.9	11.88	0	266.13	7982000000	5	319	0.51544	0.470525	-0.325048	-1.17495	D5CQS1	D5CQS1_SIDLE Protein-export membrane protein SecG OS=Sideroxydans lithotrophicus (strain ES-1) OX=580332	Slit_1069
22.1271	21.1117	20.3989	22.0818	23.172	21.0371			3	3	3	22	22	22	13.596	0	37.983	420900000	4	85	0.484061	0.487207	0.884399	1.11309	D5CQS2	D5CQS2_SIDLE NADH-quinone oxidoreductase subunit A OS=Sideroxydans lithotrophicus (strain ES-1) OX=580332	nuoA
26.0636	26.6337	25.7524	24.9203	25.8093	25.1469			8	8	8	55.3	55.3	55.3	17.448	0	148.9	13685000000	8	602	1.08669	0.277935	-0.857738	-2.31141	D5CQS3	D5CQS3_SIDLE NADH-quinone oxidoreductase subunit B OS=Sideroxydans lithotrophicus (strain ES-1) OX=580332	nuoB
27.5923	27.2042	27.2931	26.4839	27.1176	25.6217			12	12	12	61.7	61.7	61.7	23.998	0	223.23	27241000000	13	949	0.997794	0.304876	-0.955465	-2.12733	D5CQS4	D5CQS4_SIDLE NADH-quinone oxidoreductase subunit C OS=Sideroxydans lithotrophicus (strain ES-1) OX=580332	nuoC
26.9411	27.0202	26.8035	25.8481	26.9465	25.939			24	24	24	62.6	62.6	62.6	47.697	0	323.31	50290000000	26	1991	0.881953	0.333855	-0.677073	-1.8934	D5CQS5	D5CQS5_SIDLE NADH-quinone oxidoreductase subunit D OS=Sideroxydans lithotrophicus (strain ES-1) OX=580332	nuoD
26.3317	25.693	26.1924	25.0932	26.3839	24.827			8	8	8	50.3	50.3	50.3	17.708	0	180.28	8188400000	6	361	0.543525	0.455665	-0.637676	-1.23006	D5CQS6	D5CQS6_SIDLE NADH-quinone oxidoreductase, E subunit OS=Sideroxydans lithotrophicus (strain ES-1) OX=580332	Slit_1074
26.7791	27.352	26.4157	25.9908	26.6155	26.0409			18	18	17	64.3	64.3	61.9	46.254	0	323.31	33971000000	21	1395	0.87104	0.337004	-0.633202	-1.87165	D5CQS7	D5CQS7_SIDLE NADH-quinone oxidoreductase subunit F OS=Sideroxydans lithotrophicus (strain ES-1) OX=580332	Slit_1075
28.4354	28.4783	28.0536	27.6195	28.3359	27.1732			44	44	44	62.6	62.6	62.6	82.264	0	323.31	73951000000	37	3051	0.774672	0.370245	-0.612895	-1.68126	D5CQS8	D5CQS8_SIDLE NADH-quinone oxidoreductase OS=Sideroxydans lithotrophicus (strain ES-1) OX=580332	Slit_1076
24.5854	25.3438	24.774	22.716	22.7474	21.2919			6	6	6	14.8	14.8	14.8	40.664	0	89.583	8696900000	7	434	2.12104	0.144244	-2.64928	-4.98554	D5CQS9	D5CQS9_SIDLE NADH-quinone oxidoreductase subunit H OS=Sideroxydans lithotrophicus (strain ES-1) OX=580332	nuoH
25.2205	26.8409	26.072	25.2115	26.2787	25.9393			14	14	14	64.8	64.8	64.8	18.865	0	323.31	16197000000	12	705	0.155668	0.794463	-0.234617	-0.41599	D5CQT0	D5CQT0_SIDLE NADH-quinone oxidoreductase subunit I OS=Sideroxydans lithotrophicus (strain ES-1) OX=580332	nuoI
24.8412	26.1129	25.4382	25.2285	26.1257	25.8099			2	2	2	12.1	12.1	12.1	24.013	0	93.654	6182400000	8	262	0.22229	0.714035	0.257272	0.569636	D5CQT1	D5CQT1_SIDLE NADH-quinone oxidoreductase subunit J OS=Sideroxydans lithotrophicus (strain ES-1) OX=580332	Slit_1079
24.1937	24.4181	23.9802	21.4689	23.1133	21.2034			7	7	7	11	11	11	74.826	0	111.11	6272500000	15	347	1.68727	0.175371	-2.26881	-3.716	D5CQT3	D5CQT3_SIDLE Proton-translocating NADH-quinone oxidoreductase, chain L OS=Sideroxydans lithotrophicus (strain ES-1) OX=580332	Slit_1081
24.1103	24.1536	22.4132	19.3728	21.7663	18.8652			6	6	6	15.1	15.1	15.1	54.716	0	63.264	1664900000	8	152	1.54362	0.197045	-3.5576	-3.34878	D5CQT4	D5CQT4_SIDLE Proton-translocating NADH-quinone oxidoreductase, chain M OS=Sideroxydans lithotrophicus (strain ES-1) OX=580332	Slit_1082
22.6428	24.2315	23.7487	19.8354	21.7292	20.7467			3	3	3	6	6	6	52.558	0	38.697	1771600000	8	85	1.73432	0.172503	-2.77053	-3.84146	D5CQT5	D5CQT5_SIDLE NADH-quinone oxidoreductase subunit N OS=Sideroxydans lithotrophicus (strain ES-1) OX=580332	nuoN
23.3907	23.5173	23.8414	20.8901	23.462	22.0824			6	6	6	34.8	34.8	34.8	20.778	0.00046275	6.2018	810820000	8	124	0.887639	0.332484	-1.4383	-1.90475	D5CQT6	D5CQT6_SIDLE NUDIX hydrolase OS=Sideroxydans lithotrophicus (strain ES-1) OX=580332	Slit_1084
23.455	23.812	24.0618	24.6137	25.0116	23.0284			2	2	2	9.8	9.8	9.8	42.377	0.00046882	6.9742	817390000	8	47	0.28197	0.653206	0.441655	0.700122	D5CQT7	D5CQT7_SIDLE Ammonium transporter OS=Sideroxydans lithotrophicus (strain ES-1) OX=580332	Slit_1085
24.1392	24.8824	22.6515	19.9309	21.5593	24.9302			6	6	6	29.1	29.1	29.1	26.277	0	29.825	4243300000	14	207	0.470603	0.498885	-1.75088	-1.08644	D5CQU0	D5CQU0_SIDLE Excinuclease ABC C subunit domain protein OS=Sideroxydans lithotrophicus (strain ES-1) OX=580332	Slit_1088
25.2395	25.1785	24.3604	23.8843	24.49	23.9752			42	42	42	67.4	67.4	67.4	90.695	0	323.31	15379000000	50	1203	1.1185	0.267976	-0.80964	-2.37843	D5CQU2	D5CQU2_SIDLE Site-specific DNA-methyltransferase (adenine-specific) OS=Sideroxydans lithotrophicus (strain ES-1) OX=580332	Slit_1090
24.0346	24.1177	23.1396	22.9855	23.6788	22.9715			34	34	34	48.6	48.6	48.6	97.253	0	323.31	12486000000	48	1111	0.637398	0.406896	-0.551988	-1.41324	D5CQU3	D5CQU3_SIDLE Type III restriction protein res subunit OS=Sideroxydans lithotrophicus (strain ES-1) OX=580332	Slit_1091
22.0059	22.1698	22.0937	22.5762	23.7538	21.5435			8	8	8	34.7	34.7	34.7	36.113	0	27.88	1213500000	14	93	0.346195	0.588508	0.534707	0.835147	D5CQU5	D5CQU5_SIDLE Uncharacterized protein OS=Sideroxydans lithotrophicus (strain ES-1) OX=580332	Slit_1093
22.5244	21.8759	20.2613	22.1004	22.3635	20.9403			4	4	4	25.2	25.2	25.2	18.111	0.00047529	8.1314	610240000	11	91	0.111743	0.847809	0.247507	0.308448	D5CQV2	D5CQV2_SIDLE Uncharacterized protein OS=Sideroxydans lithotrophicus (strain ES-1) OX=580332	Slit_1100
22.8074	22.3425	21.2986	22.6412	23.2077	22.6454			22	22	22	34.6	34.6	34.6	76.623	0	243.69	4188300000	31	476	0.634937	0.408202	0.681922	1.40845	D5CQV3	D5CQV3_SIDLE Uncharacterized protein OS=Sideroxydans lithotrophicus (strain ES-1) OX=580332	Slit_1101
21.237	22.5832	21.9082	23.0934	24.1496	21.9048			30	30	30	42.4	42.4	42.4	100.02	0	109.19	3777700000	46	361	0.685959	0.392688	1.13983	1.50784	D5CQV4	D5CQV4_SIDLE DEAD/DEAH box helicase domain protein OS=Sideroxydans lithotrophicus (strain ES-1) OX=580332	Slit_1102
20.9221	21.6335	20.5986	21.681	23.0586	20.3675			9	9	9	23	23	23	40.262	0	10.832	549130000	20	73	0.319543	0.611986	0.650949	0.779682	D5CQV5	D5CQV5_SIDLE SIR2_2 domain-containing protein OS=Sideroxydans lithotrophicus (strain ES-1) OX=580332	Slit_1103
23.3076	21.8554	23.1942	23.5487	22.4035	20.7321			11	11	11	29.6	29.6	29.6	69.855	0.00047619	8.3297	971940000	30	42	0.232474	0.704453	-0.557608	-0.592316	D5CQV6	D5CQV6_SIDLE FRG domain protein OS=Sideroxydans lithotrophicus (strain ES-1) OX=580332	Slit_1104
23.7534	21.8087	21.8452	19.5832	21.1108	21.5626			3	3	3	13.7	13.7	13.7	20.745	0	16.198	501570000	9	65	0.912814	0.326577	-1.71687	-1.95515	D5CQV7	D5CQV7_SIDLE Uncharacterized protein OS=Sideroxydans lithotrophicus (strain ES-1) OX=580332	Slit_1105
23.1537	21.8991	21.0413	21.8492	22.3172	22.2112			6	6	6	18.2	18.2	18.2	49.599	0	209.81	1000000000	24	104	0.0515919	0.925427	0.094457	0.150046	D5CQV8	D5CQV8_SIDLE Uncharacterized protein OS=Sideroxydans lithotrophicus (strain ES-1) OX=580332	Slit_1106
23.2631	23.5405	22.2633	19.1222	21.7215	20.5105			7	7	7	29.4	29.4	29.4	34.094	0	108.04	1613300000	17	108	1.41645	0.218298	-2.57091	-3.04189	D5CQW3	D5CQW3_SIDLE Tetratricopeptide TPR_2 repeat protein OS=Sideroxydans lithotrophicus (strain ES-1) OX=580332	Slit_1111
23.153	23.7116	22.9037	22.4489	24.045	22.9006			2	2	2	22	22	22	13.457	0	13.702	1533300000	7	101	0.0828887	0.877068	-0.124574	-0.234309	D5CQW4	D5CQW4_SIDLE RraB domain-containing protein OS=Sideroxydans lithotrophicus (strain ES-1) OX=580332	Slit_1112
23.5028	22.7283	22.79	21.5155	23.2134	21.7578			7	7	7	46.2	46.2	46.2	28.54	0	257.53	1817400000	15	176	0.652486	0.402782	-0.84478	-1.44263	D5CQW7	D5CQW7_SIDLE Uncharacterized protein OS=Sideroxydans lithotrophicus (strain ES-1) OX=580332	Slit_1115
21.3991	23.3351	21.1806	21.5123	23.0606	22.0053			7	7	7	40.8	40.8	40.8	25.051	0	128.17	1330300000	13	169	0.0961291	0.864297	0.221149	0.268714	D5CQW8	D5CQW8_SIDLE Transcriptional regulator, Crp/Fnr family OS=Sideroxydans lithotrophicus (strain ES-1) OX=580332	Slit_1116
25.4665	26.4343	25.6021	26.2379	27.3597	26.7742			38	38	38	71.6	71.6	71.6	63.228	0	323.31	49225000000	33	2373	1.0125	0.302407	0.956306	2.15749	D5CQY1	D5CQY1_SIDLE Nitrite reductase (NO-forming) OS=Sideroxydans lithotrophicus (strain ES-1) OX=580332	Slit_1129
21.3715	21.6634	20.3434	21.1863	21.6383	21.0288			3	3	3	20.9	20.9	20.9	25.751	0	40.714	227680000	11	72	0.132493	0.824225	0.158391	0.359975	D5CQY7	D5CQY7_SIDLE ABC transporter related protein OS=Sideroxydans lithotrophicus (strain ES-1) OX=580332	Slit_1135
23.6854	22.5491	21.4003	24.1211	21.4502	21.2248			5	5	5	31.4	31.4	31.4	23.163	0	48.183	994250000	10	98	0.0870426	0.87546	-0.279578	-0.245177	D5CQY8	D5CQY8_SIDLE Transcriptional regulator, TetR family OS=Sideroxydans lithotrophicus (strain ES-1) OX=580332	Slit_1136
23.9793	21.9333	22.4281	21.2676	22.2968	21.4099			5	5	5	31.4	31.4	31.4	20.694	0	11.368	208860000	8	60	0.740242	0.377959	-1.12213	-1.6138	D5CQZ2	D5CQZ2_SIDLE Prophage CP4-57 regulatory OS=Sideroxydans lithotrophicus (strain ES-1) OX=580332	Slit_1140
23.1687	22.1081	22.2914	20.9158	21.7143	21.2991			2	2	2	35.4	35.4	35.4	8.6262	0.00047733	8.7315	524790000	4	47	1.41136	0.220605	-1.21303	-3.02994	D5CQZ3	D5CQZ3_SIDLE Uncharacterized protein OS=Sideroxydans lithotrophicus (strain ES-1) OX=580332	Slit_1141
23.0886	21.8894	22.7475	20.9497	21.3639	20.6101			6	6	6	66.3	66.3	66.3	10.529	0	68.109	3476900000	7	143	1.7296	0.171681	-1.60062	-3.82874	D5CQZ4	D5CQZ4_SIDLE Uncharacterized protein OS=Sideroxydans lithotrophicus (strain ES-1) OX=580332	Slit_1142
24.2961	24.5174	24.0939	23.0718	23.4636	23.5444			10	10	10	61.9	61.9	61.9	25.071	0	111.33	5861600000	10	460	2.11015	0.140233	-0.942514	-4.95027	D5CQZ6	D5CQZ6_SIDLE Thiopurine S-methyltransferase OS=Sideroxydans lithotrophicus (strain ES-1) OX=580332	tpm
24.7972	24.0603	21.7492	22.9333	24.3973	23.4037			3	3	3	68.5	68.5	68.5	6.3805	0	38.9	2604200000	3	126	0.0138618	0.975233	0.0425091	0.0419006	D5CQZ8	D5CQZ8_SIDLE Uncharacterized protein OS=Sideroxydans lithotrophicus (strain ES-1) OX=580332	Slit_1146
25.3264	26.061	25.5075	24.1444	24.1327	23.494			19	19	19	54	54	54	53.283	0	233.16	7431000000	27	352	2.28525	0.1422	-1.70796	-5.54164	D5CQZ9	D5CQZ9_SIDLE Sulfide-quinone reductase, putative OS=Sideroxydans lithotrophicus (strain ES-1) OX=580332	Slit_1147
25.1914	26.6155	25.6114	24.7399	25.5365	24.9036			5	5	5	11.3	11.3	11.3	41.419	0	317.09	12383000000	7	360	0.697861	0.390102	-0.746138	-1.53104	D5CR02	D5CR02_SIDLE Cytochrome d ubiquinol oxidase, subunit II OS=Sideroxydans lithotrophicus (strain ES-1) OX=580332	Slit_1150
25.2846	25.1119	24.6674	23.6377	24.4223	23.8802			17	17	17	27.1	27.1	27.1	58.479	0	323.31	19498000000	16	1072	1.6109	0.187658	-1.04124	-3.51791	D5CR03	D5CR03_SIDLE Cytochrome bd ubiquinol oxidase subunit I OS=Sideroxydans lithotrophicus (strain ES-1) OX=580332	Slit_1151
25.1307	25.4808	25.243	23.8158	25.066	24.3841			21	21	21	56.7	56.7	56.7	48.777	0	64.07	8734600000	27	478	1.0793	0.28096	-0.862892	-2.29593	D5CR05	D5CR05_SIDLE PAS modulated sigma54 specific transcriptional regulator, Fis family OS=Sideroxydans lithotrophicus (strain ES-1) OX=580332	Slit_1153
24.1697	24.4966	24.0573	23.9831	24.6885	23.0664			15	15	15	65.9	65.9	65.9	27.841	0	190	6641700000	14	292	0.269667	0.665784	-0.328562	-0.673671	D5CR06	D5CR06_SIDLE Methyltransferase type 11 OS=Sideroxydans lithotrophicus (strain ES-1) OX=580332	Slit_1154
23.9578	24.278	23.4033	23.209	24.1253	23.6529			32	32	32	42.8	42.8	42.8	99.279	0	323.31	6756300000	51	745	0.23182	0.703543	-0.217323	-0.590866	D5CR12	D5CR12_SIDLE Histidine kinase OS=Sideroxydans lithotrophicus (strain ES-1) OX=580332	Slit_1160
21.9975	22.0761	20.7688	20.5215	22.1156	19.8259			4	4	4	26.2	26.2	26.2	15.189	0	9.2956	576820000	7	89	0.423582	0.53002	-0.793158	-0.992653	D5CR13	D5CR13_SIDLE Uncharacterized protein OS=Sideroxydans lithotrophicus (strain ES-1) OX=580332	Slit_1161
23.2936	23.9713	23.2535	22.9376	24.069	23.0977			9	9	9	34	34	34	43.949	0	180.5	5667800000	17	478	0.118812	0.839902	-0.138063	-0.326157	D5CR14	D5CR14_SIDLE Uncharacterized protein OS=Sideroxydans lithotrophicus (strain ES-1) OX=580332	Slit_1162
26.3412	26.1027	25.6057	25.0372	25.5533	24.4455			9	9	9	52.6	52.6	52.6	19.788	0	226.56	18217000000	9	754	1.22112	0.252573	-1.00453	-2.59916	D5CR15	D5CR15_SIDLE Response regulator receiver protein OS=Sideroxydans lithotrophicus (strain ES-1) OX=580332	Slit_1163
22.8654	21.6691	21.9474	21.4058	21.9517	21.1244			6	6	6	38.1	38.1	38.1	29.377	0	40.435	856660000	15	139	0.697828	0.389688	-0.666656	-1.53098	D5CR18	D5CR18_SIDLE Alpha/beta hydrolase fold protein OS=Sideroxydans lithotrophicus (strain ES-1) OX=580332	Slit_1166
24.1095	23.1991	21.5678	21.9718	22.2822	21.4785			12	12	12	51.2	51.2	51.2	33.192	0	88.989	1711800000	16	191	0.602109	0.424456	-1.04796	-1.34449	D5CR20	D5CR20_SIDLE Transcriptional regulator, LysR family OS=Sideroxydans lithotrophicus (strain ES-1) OX=580332	Slit_1168
24.1398	22.6362	22.2376	22.147	23.3465	22.6679			4	4	4	29.7	29.7	29.7	27.174	0	230.14	3074900000	16	157	0.157631	0.794023	-0.284073	-0.420668	D5CR22	D5CR22_SIDLE Uncharacterized protein OS=Sideroxydans lithotrophicus (strain ES-1) OX=580332	Slit_1170
25.0306	25.427	25.1586	25.3153	25.9028	25.1392			14	14	14	59.9	59.9	59.9	33.835	0	323.31	13773000000	15	747	0.404842	0.54265	0.247041	0.954922	D5CR23	D5CR23_SIDLE Cysteine synthase OS=Sideroxydans lithotrophicus (strain ES-1) OX=580332	Slit_1171
25.3114	24.4521	23.973	23.1092	24.5243	23.8137			16	16	16	64.4	64.4	64.4	32.367	0	323.31	10722000000	18	621	0.604184	0.424898	-0.763047	-1.34854	D5CR24	D5CR24_SIDLE Cysteine synthase OS=Sideroxydans lithotrophicus (strain ES-1) OX=580332	Slit_1172
23.9177	23.2505	22.8185	20.741	21.8105	19.3796			6	6	6	41	41	41	36.06	0	171.86	705970000	14	88	1.59407	0.190157	-2.6852	-3.47515	D5CR27	D5CR27_SIDLE Uncharacterized protein OS=Sideroxydans lithotrophicus (strain ES-1) OX=580332	Slit_1175
22.4278	21.7358	22.5341	21.5154	23.5496	20.3815			41	41	41	32.9	32.9	32.9	217.37	0	132.02	2423100000	107	300	0.163447	0.788002	-0.417069	-0.434463	D5CR28	D5CR28_SIDLE Alpha-2-macroglobulin domain protein OS=Sideroxydans lithotrophicus (strain ES-1) OX=580332	Slit_1176
22.0632	21.7007	21.5082	24.7969	26.1346	24.3013			11	11	11	18.7	18.7	18.7	86.103	0	54.198	5061600000	36	123	2.36064	0.125571	3.32021	5.81307	D5CR29	D5CR29_SIDLE Penicillin-insensitive transglycosylase OS=Sideroxydans lithotrophicus (strain ES-1) OX=580332	Slit_1177
24.2487	23.9502	21.5233	20.3252	22.4819	21.3468			12	12	12	39.2	39.2	39.2	46.763	0	65.996	1523900000	20	92	0.80653	0.358058	-1.85608	-1.7439	D5CR30	D5CR30_SIDLE N-acetylmuramoyl-L-alanine amidase OS=Sideroxydans lithotrophicus (strain ES-1) OX=580332	Slit_1178
24.1315	23.7507	20.6076	20.3744	23.4512	20.8127			2	2	2	17.3	17.3	17.3	14.284	0	9.7597	1659700000	7	62	0.363844	0.571182	-1.28383	-0.871493	D5CR31	D5CR31_SIDLE t(6)A37 threonylcarbamoyladenosine biosynthesis protein TsaE OS=Sideroxydans lithotrophicus (strain ES-1) OX=580332	Slit_1179
21.1326	22.9486	21.1153	21.2741	22.6801	20.9448			3	3	3	9	9	9	41.131	0.00046598	6.6344	367840000	18	98	0.041792	0.934002	-0.0991662	-0.122709	D5CR32	D5CR32_SIDLE Epoxyqueuosine reductase OS=Sideroxydans lithotrophicus (strain ES-1) OX=580332	queG
24.1155	23.2996	22.5744	22.3902	22.2578	21.4477			21	21	21	34.8	34.8	34.8	93.62	0	292.96	3558700000	35	367	1.14348	0.260167	-1.29794	-2.43149	D5CR33	D5CR33_SIDLE Diguanylate cyclase/phosphodiesterase with PAS/PAC sensor(S) OS=Sideroxydans lithotrophicus (strain ES-1) OX=580332	Slit_1181
22.3436	18.5433	20.9116	21.637	23.3439	22.0449			26	25	25	37.8	37.1	37.1	102.49	0	112.02	1726400000	44	306	0.644027	0.403093	1.74246	1.42615	D5CR34	D5CR34_SIDLE Diguanylate cyclase/phosphodiesterase with PAS/PAC and GAF sensor(S) OS=Sideroxydans lithotrophicus (strain ES-1) OX=580332	Slit_1182
23.1776	21.524	20.263	19.6243	22.6659	21.6369			4	4	4	23.6	23.6	23.6	31.306	0	20.521	1096800000	14	150	0.101101	0.859047	-0.345861	-0.281461	D5CR35	D5CR35_SIDLE Phosphonate ABC transporter, periplasmic phosphonate-binding protein OS=Sideroxydans lithotrophicus (strain ES-1) OX=580332	Slit_1183
21.2338	21.9117	21.1319	23.2409	23.2808	22.9432			14	14	14	36.4	36.4	36.4	56.5	0	197.47	3448600000	25	449	2.53389	0.118111	1.72914	6.47901	D5CR36	D5CR36_SIDLE Diguanylate phosphodiesterase OS=Sideroxydans lithotrophicus (strain ES-1) OX=580332	Slit_1184
24.3369	21.4216	20.3007	22.8459	23.4098	22.5777			5	5	5	19	19	19	38.303	0	75.2	644770000	16	64	0.30695	0.627163	0.924697	0.753208	D5CR37	D5CR37_SIDLE Uncharacterized protein OS=Sideroxydans lithotrophicus (strain ES-1) OX=580332	Slit_1185
23.7143	23.5709	23.5616	23.2438	24.4817	23.007			11	11	11	91.5	91.5	91.5	16.663	0	313.13	3894900000	9	360	0.027851	0.955035	-0.0381444	-0.0829403	D5CR38	D5CR38_SIDLE Uncharacterized protein OS=Sideroxydans lithotrophicus (strain ES-1) OX=580332	Slit_1186
25.9376	24.9867	23.94	23.9467	24.5366	24.0582			34	34	34	59.8	59.8	59.8	69.366	0	121.97	7040000000	34	795	0.569405	0.441494	-0.774263	-1.28068	D5CR39	D5CR39_SIDLE AMP-dependent synthetase and ligase OS=Sideroxydans lithotrophicus (strain ES-1) OX=580332	Slit_1187
26.4135	26.107	24.8051	24.2384	25.1405	24.8082			22	22	22	46.7	46.7	46.7	55.439	0	267.59	8237900000	28	596	0.870965	0.336542	-1.04614	-1.8715	D5CR40	D5CR40_SIDLE 2-methylcitrate dehydratase OS=Sideroxydans lithotrophicus (strain ES-1) OX=580332	Slit_1188
26.7475	25.7622	24.8964	24.5556	25.4759	24.2894			15	15	15	44	44	44	42.512	0	180.77	7962500000	18	549	0.731193	0.379194	-1.02841	-1.59611	D5CR41	D5CR41_SIDLE Citrate synthase OS=Sideroxydans lithotrophicus (strain ES-1) OX=580332	Slit_1189
26.5265	25.1179	24.7608	23.5183	24.1897	23.5116			9	9	9	40.1	40.1	40.1	31.91	0	323.31	6393900000	13	647	1.38121	0.225068	-1.72852	-2.95959	D5CR42	D5CR42_SIDLE 2-methylisocitrate lyase OS=Sideroxydans lithotrophicus (strain ES-1) OX=580332	prpB
22.3117	20.628	20.7234	20.0056	22.6223	20.9443			5	5	5	29.3	29.3	29.3	25.437	0.00046773	6.8181	88249000	13	43	0.0106195	0.981389	-0.0302874	-0.0322148	D5CR43	D5CR43_SIDLE Transcriptional regulator, GntR family OS=Sideroxydans lithotrophicus (strain ES-1) OX=580332	Slit_1191
23.4585	23.6724	22.8014	23.6662	24.4244	23.358			36	36	36	48.3	48.3	48.3	90.179	0	299.32	8760300000	43	1086	0.543096	0.455072	0.505459	1.22922	D5CR48	D5CR48_SIDLE Endopeptidase La OS=Sideroxydans lithotrophicus (strain ES-1) OX=580332	Slit_1196
22.4991	22.8366	20.241	21.7662	23.6194	22.4309			11	11	11	14.9	14.9	14.9	97.052	0	18.19	1590400000	41	127	0.311542	0.622684	0.746581	0.762883	D5CR50	D5CR50_SIDLE ATPase, P-type (Transporting), HAD superfamily, subfamily IC OS=Sideroxydans lithotrophicus (strain ES-1) OX=580332	Slit_1198
23.7487	24.4247	23.9608	23.0818	23.9438	21.9451			4	4	4	32.8	32.8	32.8	23.069	0	61.085	3468500000	4	141	0.795592	0.35999	-1.05448	-1.72237	D5CR51	D5CR51_SIDLE Uncharacterized protein OS=Sideroxydans lithotrophicus (strain ES-1) OX=580332	Slit_1199
20.9399	23.3067	19.9578	22.3068	23.2634	21.8486			8	8	8	36	36	36	25.235	0	14.138	957960000	15	141	0.424317	0.529768	1.07144	0.994129	D5CR52	D5CR52_SIDLE Uncharacterized protein OS=Sideroxydans lithotrophicus (strain ES-1) OX=580332	Slit_1200
22.812	22.7849	21.8386	22.2676	23.6729	22.9028			7	7	7	42.9	42.9	42.9	24.173	0	78.071	1619200000	12	171	0.381318	0.560318	0.469228	0.907212	D5CR53	D5CR53_SIDLE Histidine kinase OS=Sideroxydans lithotrophicus (strain ES-1) OX=580332	Slit_1201
25.3162	25.3589	25.0472	24.0487	25.8259	23.7481			28	28	28	56.4	56.4	56.4	62.682	0	210.41	7508300000	37	686	0.461032	0.506219	-0.699866	-1.06744	D5CR54	D5CR54_SIDLE Response regulator receiver protein OS=Sideroxydans lithotrophicus (strain ES-1) OX=580332	Slit_1202
24.7582	25.075	23.9149	24.3454	24.7288	23.7944			19	19	19	73.8	73.8	73.8	34.8	0	323.31	14375000000	21	846	0.266395	0.66907	-0.293151	-0.666601	D5CR55	D5CR55_SIDLE Transaldolase OS=Sideroxydans lithotrophicus (strain ES-1) OX=580332	tal
26.8307	26.8168	26.5638	26.0946	26.5786	25.5329			36	36	36	71.6	71.6	71.6	61.09	0	323.31	67720000000	32	2426	0.997327	0.304735	-0.668434	-2.12637	D5CR56	D5CR56_SIDLE Energy-dependent translational throttle protein EttA OS=Sideroxydans lithotrophicus (strain ES-1) OX=580332	ettA
24.9199	24.7629	24.3086	23.6241	24.3532	23.4777			28	28	28	60.9	60.9	60.9	56.624	0	323.31	14385000000	33	937	1.21498	0.252384	-0.845488	-2.58576	D5CR57	D5CR57_SIDLE Uncharacterized protein OS=Sideroxydans lithotrophicus (strain ES-1) OX=580332	Slit_1205
24.6427	24.6053	24.3999	24.4898	24.8549	23.993			10	10	4	69.4	69.4	23.1	14.821	0	93.909	3706800000	11	292	0.147456	0.806834	-0.103408	-0.396314	D5CR60	D5CR60_SIDLE Rhodanese domain protein OS=Sideroxydans lithotrophicus (strain ES-1) OX=580332	Slit_1208
22.9086	24.1603	22.4177	23.2828	24.5899	23.8752			9	3	3	69.4	17.9	17.9	14.903	0.00046685	6.7162	1140900000	10	85	0.515163	0.470128	0.753763	1.1744	D5CR62	D5CR62_SIDLE Rhodanese domain protein OS=Sideroxydans lithotrophicus (strain ES-1) OX=580332	Slit_1210
23.9675	24.3572	23.6196	23.0825	23.8521	21.8115			13	13	13	80.2	80.2	80.2	22.488	0	118.01	4273600000	12	359	0.777588	0.371198	-1.06606	-1.68698	D5CR64	D5CR64_SIDLE Uncharacterized protein OS=Sideroxydans lithotrophicus (strain ES-1) OX=580332	Slit_1212
20.5809	21.2871	21.9069	21.5257	21.7916	21.3106			3	3	3	26.6	26.6	26.6	14.098	0	34.149	1088900000	8	189	0.280814	0.653903	0.284305	0.697645	D5CR67	D5CR67_SIDLE Uncharacterized protein OS=Sideroxydans lithotrophicus (strain ES-1) OX=580332	Slit_1215
22.9408	23.1824	22.7314	24.4005	25.6997	24.7197			3	2	2	20.8	20.8	20.8	16.874	0	23.754	931610000	8	100	2.07129	0.151289	1.98844	4.82598	D5CR69	D5CR69_SIDLE Group 1 truncated hemoglobin OS=Sideroxydans lithotrophicus (strain ES-1) OX=580332	Slit_1217
25.7026	25.447	25.4623	26.2066	26.8421	25.8493			9	9	9	59	59	59	17.82	0	323.31	8522300000	10	642	1.18676	0.256528	0.762041	2.52443	D5CR71	D5CR71_SIDLE Putative transcriptional regulator, Crp/Fnr family OS=Sideroxydans lithotrophicus (strain ES-1) OX=580332	Slit_1220
23.9608	23.1373	21.6564	21.821	23.5246	22.6624			15	15	15	36.2	36.2	36.2	50.464	0	298.69	2571900000	26	255	0.10769	0.853547	-0.248862	-0.298217	D5CR76	D5CR76_SIDLE Putative signal transduction protein OS=Sideroxydans lithotrophicus (strain ES-1) OX=580332	Slit_1225
23.5826	24.5356	23.4241	23.52	23.3299	22.4559			13	13	13	54	54	54	29.361	0	132.23	5800700000	14	218	0.713584	0.383458	-0.745447	-1.56172	D5CR77	D5CR77_SIDLE ABC transporter related protein OS=Sideroxydans lithotrophicus (strain ES-1) OX=580332	Slit_1226
25.1868	24.5539	24.1742	24.2025	24.5102	24.0335			31	31	31	56.8	56.8	56.8	88.343	0	323.31	19856000000	43	1067	0.524362	0.465448	-0.389537	-1.19248	D5CR79	D5CR79_SIDLE Penicillin-binding protein 1B OS=Sideroxydans lithotrophicus (strain ES-1) OX=580332	Slit_1228
23.8365	22.9951	23.0579	22.6851	23.2608	22.3791			7	7	7	33.7	33.7	33.7	19.527	0	71.02	4353100000	10	277	0.627257	0.414555	-0.521479	-1.39349	D5CR80	D5CR80_SIDLE TPR_REGION domain-containing protein OS=Sideroxydans lithotrophicus (strain ES-1) OX=580332	Slit_1229
25.556	25.3212	24.8565	24.8143	25.9196	25.4122			8	8	8	32	32	32	33.093	0	280.79	14055000000	14	933	0.133286	0.823256	0.137478	0.361918	D5CR81	D5CR81_SIDLE Uncharacterized protein OS=Sideroxydans lithotrophicus (strain ES-1) OX=580332	Slit_1230
22.8251	21.9718	21.6949	22.3529	23.3423	22.7212			13	13	13	38.7	38.7	38.7	42.02	0	25.411	1592700000	14	288	0.650098	0.400516	0.641537	1.43798	D5CR83	D5CR83_SIDLE Metal dependent phosphohydrolase OS=Sideroxydans lithotrophicus (strain ES-1) OX=580332	Slit_1232
25.0863	26.7594	25.7367	24.6218	25.5461	24.5138			10	10	10	46.6	46.6	46.6	21.599	0	247.81	11509000000	14	433	0.757509	0.372153	-0.966928	-1.6476	D5CR84	D5CR84_SIDLE 17 kDa surface antigen OS=Sideroxydans lithotrophicus (strain ES-1) OX=580332	Slit_1233
26.3043	26.6377	25.6496	25.3736	26.2275	25.374			14	14	14	33.1	33.1	33.1	53.914	0	323.31	16067000000	20	970	0.592437	0.429741	-0.538799	-1.32563	D5CR86	D5CR86_SIDLE Aminoacyl-histidine dipeptidase OS=Sideroxydans lithotrophicus (strain ES-1) OX=580332	Slit_1235
23.0258	25.0401	20.835	25.3278	25.7275	25.5286			5	5	5	20.9	20.9	20.9	44.186	0	24.711	9189800000	17	112	0.98422	0.307908	2.56096	2.0996	D5CR87	D5CR87_SIDLE Diguanylate cyclase OS=Sideroxydans lithotrophicus (strain ES-1) OX=580332	Slit_1236
21.1473	23.6872	22.7142	20.7187	23.4103	23.5041			6	6	6	17.6	17.6	17.6	60.208	0	112.11	1832900000	22	95	0.00786627	0.986102	0.0281321	0.0239358	D5CR88	D5CR88_SIDLE 7TM domain sensor diguanylate cyclase OS=Sideroxydans lithotrophicus (strain ES-1) OX=580332	Slit_1237
23.3681	23.7847	23.5671	22.8647	23.8523	23.4223			5	5	5	17.3	17.3	17.3	41.95	0	35.87	1756700000	15	191	0.246812	0.691578	-0.19353	-0.623943	D5CR90	D5CR90_SIDLE Diguanylate cyclase OS=Sideroxydans lithotrophicus (strain ES-1) OX=580332	Slit_1239
24.5846	24.8171	24.5737	23.2154	24.128	22.8925			12	12	12	41.4	41.4	41.4	38.805	0	323.31	5638400000	17	412	1.52152	0.201974	-1.2465	-3.2943	D5CR91	D5CR91_SIDLE MscS Mechanosensitive ion channel OS=Sideroxydans lithotrophicus (strain ES-1) OX=580332	Slit_1240
23.3067	22.8708	21.837	22.3413	21.6677	20.158			7	7	7	80.5	80.5	80.5	13.23	0	75.592	1506600000	7	135	0.757001	0.371657	-1.2825	-1.64661	D5CR93	D5CR93_SIDLE Putative transcriptional regulator, Crp/Fnr family OS=Sideroxydans lithotrophicus (strain ES-1) OX=580332	Slit_1242
23.9218	24.3053	23.9843	23.4305	24.5201	23.6482			12	12	12	34.3	34.3	34.3	44.163	0	323.31	4796000000	17	375	0.225934	0.709502	-0.204219	-0.577774	D5CR94	D5CR94_SIDLE Uncharacterized protein OS=Sideroxydans lithotrophicus (strain ES-1) OX=580332	Slit_1243
25.6935	26.3425	26.2103	24.3834	24.6996	24.2865			7	7	7	97.4	97.4	97.4	8.7279	0	323.31	18932000000	6	487	2.64658	0.0989412	-1.62555	-6.94617	D5CR95	D5CR95_SIDLE BolA family protein OS=Sideroxydans lithotrophicus (strain ES-1) OX=580332	Slit_1244
27.5645	27.6133	27.6812	25.7256	26.4038	25.168			6	6	6	71.6	71.6	71.6	12.094	0	294.46	32289000000	6	699	2.17556	0.149699	-1.85388	-5.16502	D5CR96	D5CR96_SIDLE Glutaredoxin OS=Sideroxydans lithotrophicus (strain ES-1) OX=580332	Slit_1245
24.0122	23.5565	22.8689	21.9874	23.3578	21.7777			5	5	5	39.1	39.1	39.1	20.846	0	99.838	2159000000	8	214	0.861192	0.338875	-1.1049	-1.85206	D5CR97	D5CR97_SIDLE YaeQ family protein OS=Sideroxydans lithotrophicus (strain ES-1) OX=580332	Slit_1246
26.4493	26.4348	26.1627	24.8024	25.9323	25.1878			11	11	11	85.6	85.6	85.6	11.288	0	323.31	22920000000	5	717	1.40853	0.222986	-1.04141	-3.02331	D5CR99	D5CR99_SIDLE Sulfur relay protein, TusE/DsrC/DsvC family OS=Sideroxydans lithotrophicus (strain ES-1) OX=580332	Slit_1248
22.8208	22.6408	22.5575	20.8205	21.7032	21.0443			5	5	5	36.3	36.3	36.3	27.291	0	167.14	1459000000	12	129	2.23706	0.147692	-1.48368	-5.37358	D5CRA0	D5CRA0_SIDLE Uncharacterized protein OS=Sideroxydans lithotrophicus (strain ES-1) OX=580332	Slit_1249
23.6256	25.0113	21.3193	22.9559	22.4941	22.0998			7	7	7	30.3	30.3	30.3	26.911	0.00046795	6.8339	638380000	14	53	0.294106	0.639541	-0.802132	-0.72601	D5CRA1	D5CRA1_SIDLE Pseudouridine synthase OS=Sideroxydans lithotrophicus (strain ES-1) OX=580332	Slit_1250
25.6863	25.2633	25.4303	25.6433	26.1648	25.5832			10	10	10	66.7	66.7	66.7	21.581	0	323.31	22154000000	11	753	0.691957	0.391738	0.337144	1.51953	D5CRA2	D5CRA2_SIDLE Putative NADH dehydrogenase/NAD(P)H nitroreductase Slit_1251 OS=Sideroxydans lithotrophicus (strain ES-1) OX=580332	Slit_1251
23.5432	23.2798	22.1859	21.7208	24.0553	22.6229			14	14	14	32.2	32.2	32.2	67.156	0	129.4	3292700000	25	253	0.0908881	0.869358	-0.203285	-0.255177	D5CRA4	D5CRA4_SIDLE Asparagine synthase family amidotransferase OS=Sideroxydans lithotrophicus (strain ES-1) OX=580332	Slit_1253
23.2683	24.0968	22.3719	20.5535	22.2406	21.3762			13	13	13	48.4	48.4	48.4	32.533	0	201.87	3211200000	17	207	1.25039	0.246914	-1.85556	-2.66352	D5CRB1	D5CRB1_SIDLE Methyltranfer_dom domain-containing protein OS=Sideroxydans lithotrophicus (strain ES-1) OX=580332	Slit_1260
23.113	23.4432	22.469	22.0587	22.8856	22.1463			6	6	6	61.2	61.2	61.2	15.538	0	79.123	1671300000	7	111	0.764671	0.369787	-0.64481	-1.66164	D5CRB2	D5CRB2_SIDLE Globin OS=Sideroxydans lithotrophicus (strain ES-1) OX=580332	Slit_1261
25.5863	25.9024	24.2633	24.5524	25.1067	24.3266			12	12	12	52.8	52.8	52.8	33.221	0	93.905	6806600000	17	494	0.459713	0.507393	-0.588781	-1.06482	D5CRB3	D5CRB3_SIDLE Ribosome biogenesis GTPase A OS=Sideroxydans lithotrophicus (strain ES-1) OX=580332	Slit_1262
26.0148	25.4641	25.0634	24.6025	25.9002	24.6579			19	19	19	44.7	44.7	44.7	54.381	0	323.31	14819000000	23	844	0.383255	0.558619	-0.460592	-0.911156	D5CRB4	D5CRB4_SIDLE Fumarate hydratase class I OS=Sideroxydans lithotrophicus (strain ES-1) OX=580332	Slit_1263
26.2053	26.9728	26.3671	25.5195	26.6369	25.3361			28	28	28	67	67	67	58.532	0	323.31	27337000000	34	1177	0.661139	0.399106	-0.684233	-1.45948	D5CRB6	D5CRB6_SIDLE DNA polymerase III subunit gamma/tau OS=Sideroxydans lithotrophicus (strain ES-1) OX=580332	dnaX
25.3419	25.551	25.5574	24.9672	25.3579	23.6439			6	6	6	72	72	72	11.543	0	272.87	3792500000	8	253	0.722978	0.381826	-0.827047	-1.58006	D5CRB7	D5CRB7_SIDLE Nucleoid-associated protein Slit_1266 OS=Sideroxydans lithotrophicus (strain ES-1) OX=580332	Slit_1266
23.3632	23.9874	23.3621	21.9903	24.2463	23.9739			7	7	7	49.2	49.2	49.2	22.112	0	38.906	2955800000	11	225	0.0797317	0.882096	-0.16743	-0.226003	D5CRB8	D5CRB8_SIDLE Recombination protein RecR OS=Sideroxydans lithotrophicus (strain ES-1) OX=580332	recR
25.6074	25.7127	24.3049	24.9937	25.8323	24.2897			19	19	19	64.3	64.3	64.3	31.818	0	314.86	10423000000	16	643	0.0955457	0.864462	-0.169795	-0.267212	D5CRB9	D5CRB9_SIDLE Pseudouridine synthase OS=Sideroxydans lithotrophicus (strain ES-1) OX=580332	Slit_1268
26.5068	26.612	25.9764	25.4179	26.135	25.3395			21	21	21	70.5	70.5	70.5	44.575	0	323.31	41002000000	23	1433	1.0767	0.282328	-0.734266	-2.2905	D5CRC0	D5CRC0_SIDLE Putative adenylate/guanylate cyclase OS=Sideroxydans lithotrophicus (strain ES-1) OX=580332	Slit_1269
25.9309	25.2712	23.5884	22.883	23.0905	22.8583			4	4	4	45.5	45.5	45.5	14.761	0	274.1	5554200000	6	275	1.32579	0.233837	-1.98626	-2.83243	D5CRC1	D5CRC1_SIDLE Uncharacterized protein OS=Sideroxydans lithotrophicus (strain ES-1) OX=580332	Slit_1270
26.5327	27.396	26.3385	26.1181	27.0103	26.158			19	19	19	61.7	61.7	61.7	43.942	0	323.31	60279000000	21	2460	0.305136	0.628396	-0.326902	-0.749378	D5CRC2	D5CRC2_SIDLE Non-specific serine/threonine protein kinase OS=Sideroxydans lithotrophicus (strain ES-1) OX=580332	Slit_1271
24.3946	24.7345	24.2654	23.9473	24.9358	23.8424			21	21	21	51.2	51.2	51.2	58.114	0	204.58	9840500000	26	689	0.233332	0.705264	-0.223031	-0.594219	D5CRC4	D5CRC4_SIDLE L-aspartate oxidase OS=Sideroxydans lithotrophicus (strain ES-1) OX=580332	Slit_1273
24.9682	24.4356	24.2351	22.81	23.6877	23.2349			10	10	10	73.4	73.4	73.4	22.567	0	323.31	4526400000	10	352	1.75198	0.175073	-1.30208	-3.88926	D5CRC5	D5CRC5_SIDLE RNA polymerase sigma factor OS=Sideroxydans lithotrophicus (strain ES-1) OX=580332	Slit_1274
27.8082	28.9928	23.046	22.0339	20.8984	20.4701			8	8	8	56	56	56	17.599	0	301.88	3572400000	5	46	1.36477	0.228629	-5.48155	-2.9216	D5CRC6	D5CRC6_SIDLE Anti sigma-E protein, RseA OS=Sideroxydans lithotrophicus (strain ES-1) OX=580332	Slit_1275
25.7473	25.6978	25.0431	24.2649	25.7559	24.585			15	15	15	63.1	63.1	63.1	36.627	0	297.06	8652800000	17	358	0.54763	0.453268	-0.627477	-1.2381	D5CRC7	D5CRC7_SIDLE Sigma E regulatory protein, MucB/RseB OS=Sideroxydans lithotrophicus (strain ES-1) OX=580332	Slit_1276
27.7725	28.9018	28.0677	28.0622	28.7303	27.5667			26	26	26	55.3	55.3	55.3	49.711	0	323.31	117330000000	20	2183	0.0955444	0.863998	-0.127584	-0.267209	D5CRC9	D5CRC9_SIDLE Periplasmic serine endoprotease DegP-like OS=Sideroxydans lithotrophicus (strain ES-1) OX=580332	Slit_1278
25.3761	24.891	24.7282	21.5273	23.8086	23.0548			31	31	31	69.8	69.8	69.8	66.001	0	323.31	22284000000	27	917	1.46235	0.211848	-2.2015	-3.15082	D5CRD0	D5CRD0_SIDLE Elongation factor 4 OS=Sideroxydans lithotrophicus (strain ES-1) OX=580332	lepA
26.5212	26.5375	26.1998	24.7536	25.9142	24.5323			15	15	15	64	64	64	30.983	0	323.31	23780000000	13	790	1.42319	0.218296	-1.35277	-3.05777	D5CRD1	D5CRD1_SIDLE Signal peptidase I OS=Sideroxydans lithotrophicus (strain ES-1) OX=580332	Slit_1280
26.5412	27.6887	26.6542	26.0674	27.2989	26.8098			6	6	6	57.9	57.9	57.9	13.103	0	323.31	22669000000	6	558	0.174924	0.773604	-0.235966	-0.461439	D5CRD2	D5CRD2_SIDLE Putative transmembrane protein OS=Sideroxydans lithotrophicus (strain ES-1) OX=580332	Slit_1281
25.3502	24.3981	24.5804	23.2886	24.317	23.4749			9	9	9	49.6	49.6	49.6	24.843	0	136.26	4801300000	11	298	1.18282	0.256827	-1.08272	-2.51591	D5CRD3	D5CRD3_SIDLE Ribonuclease 3 OS=Sideroxydans lithotrophicus (strain ES-1) OX=580332	rnc
24.0098	24.6013	23.3457	23.1057	24.114	23.0971			15	15	15	70	70	70	33.613	0	323.31	14105000000	19	437	0.479174	0.493091	-0.546682	-1.10342	D5CRD4	D5CRD4_SIDLE GTPase Era OS=Sideroxydans lithotrophicus (strain ES-1) OX=580332	era
22.5114	23.0174	22.2686	21.778	22.1188	21.5174			7	7	7	39.1	39.1	39.1	27.824	0	94.935	2415600000	10	254	1.32335	0.232772	-0.794362	-2.82688	D5CRD5	D5CRD5_SIDLE DNA repair protein RecO OS=Sideroxydans lithotrophicus (strain ES-1) OX=580332	recO
24.7193	26.3383	25.4919	25.8755	26.4098	25.2223			12	12	12	45.4	45.4	45.4	26.063	0	252.85	15633000000	12	582	0.213785	0.721494	0.319369	0.550548	D5CRD6	D5CRD6_SIDLE Pyridoxine 5-phosphate synthase OS=Sideroxydans lithotrophicus (strain ES-1) OX=580332	pdxJ
23.7154	23.2831	22.4522	22.0972	23.6531	22.2128			16	16	16	57	57	57	37.998	0	323.31	8823700000	23	286	0.32747	0.603851	-0.495882	-0.796255	D5CRD8	D5CRD8_SIDLE Beta-hexosaminidase OS=Sideroxydans lithotrophicus (strain ES-1) OX=580332	nagZ
21.5771	20.2171	21.4969	22.6086	19.2281	23.8916			14	14	14	53.8	53.8	53.8	41.927	0	160.06	2858700000	22	243	0.216574	0.720581	0.812402	0.556822	D5CRE1	D5CRE1_SIDLE Response regulator receiver modulated metal dependent phosphohydrolase OS=Sideroxydans lithotrophicus (strain ES-1) OX=580332	Slit_1290
26.118	27.0112	25.9411	24.9916	26.4037	24.6187			16	16	16	56.9	56.9	56.9	38.075	0	271.41	19021000000	16	704	0.733424	0.378894	-1.01875	-1.60047	D5CRE2	D5CRE2_SIDLE Cell division protein ZipA OS=Sideroxydans lithotrophicus (strain ES-1) OX=580332	Slit_1291
24.4843	24.6137	24.3252	24.3768	24.4133	24.546			29	29	29	47.9	47.9	47.9	77.775	0	323.31	9920300000	44	585	0.106927	0.85299	-0.0290419	-0.296284	D5CRE3	D5CRE3_SIDLE DNA ligase OS=Sideroxydans lithotrophicus (strain ES-1) OX=580332	ligA
24.9029	25.3217	24.8101	24.8568	25.5138	24.0726			13	13	13	51.2	51.2	51.2	31.834	0	213.25	11908000000	16	590	0.16699	0.784175	-0.197187	-0.442827	D5CRE4	D5CRE4_SIDLE UTP--glucose-1-phosphate uridylyltransferase OS=Sideroxydans lithotrophicus (strain ES-1) OX=580332	Slit_1293
24.0409	23.4013	22.6976	21.0525	24.1653	21.0419			8	8	8	46.2	46.2	46.2	20.321	0	174.91	2734100000	9	186	0.510794	0.469432	-1.29335	-1.16581	D5CRE5	D5CRE5_SIDLE Phosphoribosyltransferase OS=Sideroxydans lithotrophicus (strain ES-1) OX=580332	Slit_1294
25.5144	25.7722	25.0945	24.4291	25.5726	24.4204			16	16	16	81.9	81.9	81.9	26.657	0	323.31	18262000000	15	1051	0.690397	0.392299	-0.652999	-1.51649	D5CRE6	D5CRE6_SIDLE Probable 6-oxopurine nucleoside phosphorylase OS=Sideroxydans lithotrophicus (strain ES-1) OX=580332	Slit_1295
22.9392	22.5963	21.2735	21.8862	23.379	21.9607			5	5	5	29.9	29.9	29.9	20.05	0	45.262	1675700000	7	122	0.069102	0.901727	0.13894	0.197728	D5CRE7	D5CRE7_SIDLE Peptide deformylase OS=Sideroxydans lithotrophicus (strain ES-1) OX=580332	def
24.3368	24.2442	23.8873	23.5922	24.4373	23.5882			28	28	28	62.3	62.3	62.3	66.845	0	323.31	11038000000	34	1081	0.379527	0.560469	-0.283589	-0.903562	D5CRE9	D5CRE9_SIDLE Response regulator receiver modulated diguanylate cyclase/phosphodiesterase OS=Sideroxydans lithotrophicus (strain ES-1) OX=580332	Slit_1298
24.002	24.4104	22.9026	24.0761	24.7902	23.9361			15	15	15	57.2	57.2	57.2	30.306	0	255.49	7704900000	16	649	0.402131	0.543884	0.495792	0.949443	D5CRF0	D5CRF0_SIDLE Response regulator receiver protein OS=Sideroxydans lithotrophicus (strain ES-1) OX=580332	Slit_1299
23.6303	24.7357	23.7621	22.7578	25.0534	24.2455			12	12	12	60.8	60.8	60.8	30.177	0	129.13	2685100000	12	249	0.0103557	0.981281	-0.0237967	-0.0314235	D5CRF1	D5CRF1_SIDLE Metal dependent phosphohydrolase OS=Sideroxydans lithotrophicus (strain ES-1) OX=580332	Slit_1300
23.8695	23.4126	23.0072	23.2323	24.5037	23.0986			28	28	28	72.7	72.7	72.7	49.863	0	323.31	9332100000	27	1151	0.130371	0.825951	0.181775	0.354768	D5CRF2	D5CRF2_SIDLE Response regulator receiver modulated metal dependent phosphohydrolase OS=Sideroxydans lithotrophicus (strain ES-1) OX=580332	Slit_1301
20.8651	21.6077	20.9329	22.0819	22.7544	22.3817			14	13	13	44.4	42.7	42.7	56.674	0	91.165	1072000000	23	137	1.8439	0.165333	1.27078	4.14441	D5CRF3	D5CRF3_SIDLE Histidine kinase OS=Sideroxydans lithotrophicus (strain ES-1) OX=580332	Slit_1302
25.6982	25.9508	24.4862	24.3165	25.0809	25.1911			10	10	10	57.4	57.4	57.4	23.73	0	133.64	11752000000	11	495	0.41451	0.534716	-0.51557	-0.974415	D5CRF5	D5CRF5_SIDLE CBS domain containing membrane protein OS=Sideroxydans lithotrophicus (strain ES-1) OX=580332	Slit_1304
27.5342	27.2869	27.0546	25.9667	26.7976	25.8724			46	46	46	63.2	63.2	63.2	97.072	0	323.31	136250000000	44	4328	1.53304	0.199788	-1.07965	-3.32263	D5CRF6	D5CRF6_SIDLE Aconitate hydratase OS=Sideroxydans lithotrophicus (strain ES-1) OX=580332	Slit_1305
24.3443	23.0185	21.0429	21.7849	24.1493	23.6494			18	18	18	35.8	35.8	35.8	62.338	0	122.87	2865700000	31	233	0.119354	0.83909	0.392678	0.327509	D5CRF7	D5CRF7_SIDLE CHASE domain protein OS=Sideroxydans lithotrophicus (strain ES-1) OX=580332	Slit_1306
23.3195	22.482	21.0724	21.1735	20.923	21.8722			3	3	3	9.1	9.1	9.1	55.258	0	25.864	286100000	15	34	0.607677	0.423322	-0.968405	-1.35535	D5CRF8	D5CRF8_SIDLE Drug resistance transporter, EmrB/QacA subfamily OS=Sideroxydans lithotrophicus (strain ES-1) OX=580332	Slit_1307
24.5343	24.4158	23.7971	22.4043	24.3281	23.7243			8	8	8	39.3	39.3	39.3	35.32	0	118.5	2604500000	14	180	0.552148	0.451204	-0.763478	-1.24694	D5CRF9	D5CRF9_SIDLE Secretion protein HlyD family protein OS=Sideroxydans lithotrophicus (strain ES-1) OX=580332	Slit_1308
24.0313	22.494	22.6977	20.6438	21.9016	21.6629			3	3	3	24.6	24.6	24.6	16.225	0	33.045	593290000	9	60	1.27024	0.247829	-1.67159	-2.70754	D5CRG0	D5CRG0_SIDLE Transcriptional regulator, MarR family OS=Sideroxydans lithotrophicus (strain ES-1) OX=580332	Slit_1309
25.3791	23.9495	23.1927	18.9541	23.4325	22.0897			15	15	15	65	65	65	38.794	0	323.31	6125400000	22	416	0.844927	0.34629	-2.68168	-1.81978	D5CRG1	D5CRG1_SIDLE tRNA 2-selenouridine synthase OS=Sideroxydans lithotrophicus (strain ES-1) OX=580332	Slit_1310
23.5626	25.4432	24.7317	23.8322	25.6158	24.4415			10	10	10	43.3	43.3	43.3	36.655	0	309.38	8386000000	14	276	0.0223094	0.96186	0.0506516	0.066825	D5CRG2	D5CRG2_SIDLE Selenide, water dikinase OS=Sideroxydans lithotrophicus (strain ES-1) OX=580332	selD
23.6448	23.3951	23.0653	19.8305	22.3814	21.8069			7	7	7	28.7	28.7	28.7	35.226	0	65.206	2970800000	16	209	1.20604	0.253712	-2.02881	-2.56627	D5CRG3	D5CRG3_SIDLE Ankyrin OS=Sideroxydans lithotrophicus (strain ES-1) OX=580332	Slit_1312
24.4735	22.6445	21.6952	26.6356	26.0594	24.5541			13	13	13	31.7	31.7	31.7	51.391	0	69.663	4594900000	21	251	1.28681	0.24434	2.812	2.74453	D5CRG4	D5CRG4_SIDLE Metal dependent phosphohydrolase OS=Sideroxydans lithotrophicus (strain ES-1) OX=580332	Slit_1313
25.1104	25.2458	24.7193	24.687	25.2658	24.1374			28	28	28	64.9	64.9	64.9	51.954	0	323.31	19898000000	27	1122	0.381311	0.559909	-0.328416	-0.907196	D5CRG5	D5CRG5_SIDLE Diguanylate cyclase DosC OS=Sideroxydans lithotrophicus (strain ES-1) OX=580332	Slit_1314
23.8063	24.0229	22.2275	21.6568	23.9956	20.7418			12	12	12	23.7	23.7	23.7	71.584	0	20.169	1487900000	35	94	0.471477	0.498454	-1.22087	-1.08817	D5CRG6	D5CRG6_SIDLE Helicase c2 OS=Sideroxydans lithotrophicus (strain ES-1) OX=580332	Slit_1315
22.5427	22.2528	22.864	20.6415	20.8562	19.4274			7	7	7	39.9	39.9	39.9	19.744	0	11.492	1077900000	12	157	2.02816	0.146816	-2.24483	-4.69079	D5CRG8	D5CRG8_SIDLE Flavin reductase domain protein FMN-binding protein OS=Sideroxydans lithotrophicus (strain ES-1) OX=580332	Slit_1317
22.0421	20.6178	20.6954	20.6067	22.8226	22.3597			5	5	5	36.2	36.2	36.2	17.904	0	10.706	541040000	11	77	0.423107	0.529472	0.811257	0.991701	D5CRH0	D5CRH0_SIDLE UPF0178 protein Slit_1319 OS=Sideroxydans lithotrophicus (strain ES-1) OX=580332	Slit_1319
23.856	24.6475	23.6854	22.7805	23.0376	22.4782			3	3	3	19.6	19.6	19.6	23.867	0	128.53	7016800000	6	198	1.73495	0.171544	-1.2975	-3.84316	D5CRH2	D5CRH2_SIDLE Cytochrome B561 OS=Sideroxydans lithotrophicus (strain ES-1) OX=580332	Slit_1321
26.2631	24.805	24.8544	24.7447	25.8455	24.9341			6	6	6	29.3	29.3	29.3	21.316	0	68.991	2610200000	4	178	0.0798602	0.882156	-0.132744	-0.226342	D5CRH3	D5CRH3_SIDLE Uncharacterized protein OS=Sideroxydans lithotrophicus (strain ES-1) OX=580332	Slit_1322
27.1928	28.6868	27.3671	26.8764	27.5643	27.0055			7	7	7	35.8	35.8	35.8	14.755	0	106.51	22494000000	6	512	0.508579	0.470903	-0.60014	-1.16145	D5CRH4	D5CRH4_SIDLE Cytochrome c domain-containing protein OS=Sideroxydans lithotrophicus (strain ES-1) OX=580332	Slit_1323
27.3233	28.5559	27.8346	27.485	28.2438	27.4118			12	12	12	60.4	60.4	60.4	21.11	0	323.31	54716000000	10	1008	0.161047	0.788949	-0.19108	-0.428781	D5CRH5	D5CRH5_SIDLE Diheme cytochrome c OS=Sideroxydans lithotrophicus (strain ES-1) OX=580332	Slit_1324
22.407	22.6449	21.4942	21.647	22.3951	21.1608			12	12	12	53.7	53.7	53.7	32.871	0	136.63	3463900000	20	274	0.37396	0.563076	-0.447748	-0.892202	D5CRH6	D5CRH6_SIDLE Hsp33 protein OS=Sideroxydans lithotrophicus (strain ES-1) OX=580332	Slit_1325
25.2969	24.5447	23.951	22.398	24.0096	24.4075			24	24	24	53	53	53	57.739	0	323.31	9014400000	31	559	0.612392	0.422461	-0.992524	-1.36453	D5CRH7	D5CRH7_SIDLE FAD dependent oxidoreductase OS=Sideroxydans lithotrophicus (strain ES-1) OX=580332	Slit_1326
22.7897	23.0599	21.5502	22.8803	24.263	23.1957			41	41	40	45.3	45.3	44.7	123.65	0	223	4757600000	62	717	0.716127	0.382889	0.979709	1.56668	D5CRH8	D5CRH8_SIDLE Histidine kinase OS=Sideroxydans lithotrophicus (strain ES-1) OX=580332	Slit_1327
21.4766	20.0125	21.1693	20.964	22.6097	21.4824			22	21	21	43.3	42	42	62.755	0	49.405	1613600000	33	258	0.534427	0.459551	0.799234	1.21223	D5CRH9	D5CRH9_SIDLE Histidine kinase OS=Sideroxydans lithotrophicus (strain ES-1) OX=580332	Slit_1328
24.5055	24.2275	23.917	23.5237	24.3653	23.1845			7	7	7	58.3	58.3	58.3	16.83	0	129.52	3647000000	9	349	0.603667	0.424607	-0.525532	-1.34753	D5CRI0	D5CRI0_SIDLE Response regulator receiver protein OS=Sideroxydans lithotrophicus (strain ES-1) OX=580332	Slit_1329
24.0766	24.3572	23.6393	24.1789	24.9534	23.8222			22	22	22	55	55	55	52.334	0	323.31	9999100000	24	443	0.303505	0.630852	0.293774	0.745933	D5CRI1	D5CRI1_SIDLE Putative PAS/PAC sensor protein OS=Sideroxydans lithotrophicus (strain ES-1) OX=580332	Slit_1330
25.6204	27.1121	26.7307	27.2013	27.5597	26.921			16	16	16	51.7	51.7	51.7	48.45	0	323.31	20098000000	26	647	0.696269	0.390214	0.739655	1.52794	D5CRI2	D5CRI2_SIDLE DNA repair protein RadA OS=Sideroxydans lithotrophicus (strain ES-1) OX=580332	radA
23.6212	25.842	24.1818	21.4555	23.1608	21.2438			10	10	10	40.7	40.7	40.7	26.382	0	157.06	6441300000	10	298	1.34595	0.228727	-2.59496	-2.87837	D5CRI4	D5CRI4_SIDLE Uncharacterized protein OS=Sideroxydans lithotrophicus (strain ES-1) OX=580332	Slit_1333
20.7223	23.4819	19.6852	24.2136	25.091	24.42			6	6	6	57	57	57	9.9085	0	9.1073	971260000	6	131	1.31929	0.231977	3.27838	2.81767	D5CRI8	D5CRI8_SIDLE Uncharacterized protein OS=Sideroxydans lithotrophicus (strain ES-1) OX=580332	Slit_1337
21.71	20.4649	21.2978	21.2507	21.7032	21.5059			8	8	8	14.9	14.9	14.9	89.066	0.0038726	1.9476	406910000	31	23	0.351445	0.583712	0.329027	0.845988	D5CRJ1	D5CRJ1_SIDLE ATPase, P-type (Transporting), HAD superfamily, subfamily IC OS=Sideroxydans lithotrophicus (strain ES-1) OX=580332	Slit_1340
24.7392	24.1419	23.7148	23.3504	24.7017	23.975			2	2	2	29.3	29.3	29.3	11.441	0	123.42	2833500000	5	236	0.143369	0.812912	-0.189595	-0.386455	D5CRJ2	D5CRJ2_SIDLE Uncharacterized protein OS=Sideroxydans lithotrophicus (strain ES-1) OX=580332	Slit_1341
24.6032	25.3659	24.7236	24.346	24.9055	24.5991			17	17	17	66.8	66.8	66.8	31.957	0	323.31	22902000000	16	719	0.416848	0.53462	-0.280723	-0.979121	D5CRJ4	D5CRJ4_SIDLE Aldo/keto reductase OS=Sideroxydans lithotrophicus (strain ES-1) OX=580332	Slit_1343
23.173	22.216	20.8542	20.3955	24.3316	21.4356			3	3	3	34	34	34	16.189	0	33.073	1262900000	8	35	0.00649541	0.988917	-0.0268459	-0.0197949	D5CRJ5	D5CRJ5_SIDLE Thioesterase domain protein OS=Sideroxydans lithotrophicus (strain ES-1) OX=580332	Slit_1344
26.3613	26.0571	25.4906	24.4442	25.6812	25.4018			15	15	15	73.2	73.2	73.2	29.88	0	323.31	14150000000	14	496	0.810581	0.355829	-0.793945	-1.75189	D5CRJ6	D5CRJ6_SIDLE Bifunctional protein FolD OS=Sideroxydans lithotrophicus (strain ES-1) OX=580332	folD
26.5621	27.5659	26.793	25.8051	26.5544	25.8521			14	14	14	64.8	64.8	64.8	20.504	0	323.31	33113000000	9	758	1.09326	0.276479	-0.903108	-2.32521	D5CRJ7	D5CRJ7_SIDLE Inorganic pyrophosphatase OS=Sideroxydans lithotrophicus (strain ES-1) OX=580332	ppa
26.1256	26.8131	26.0646	25.0618	26.0068	25.2986			22	22	22	66.8	66.8	66.8	38.375	0	226.28	19976000000	21	976	1.11149	0.269806	-0.878672	-2.36359	D5CRJ8	D5CRJ8_SIDLE NADH:flavin oxidoreductase/NADH oxidase OS=Sideroxydans lithotrophicus (strain ES-1) OX=580332	Slit_1347
26.0635	26.5062	25.5349	24.8585	25.6816	24.3218			16	16	16	68.6	68.6	68.6	20.603	0	323.31	27243000000	12	1572	1.04704	0.286473	-1.08092	-2.22875	D5CRJ9	D5CRJ9_SIDLE YceI family protein OS=Sideroxydans lithotrophicus (strain ES-1) OX=580332	Slit_1348
23.1455	23.6585	23.3176	21.892	23.6137	20.9149			8	8	8	56.8	56.8	56.8	20.694	0	142.42	1409200000	9	146	0.700384	0.388405	-1.23364	-1.53596	D5CRK0	D5CRK0_SIDLE YceI family protein OS=Sideroxydans lithotrophicus (strain ES-1) OX=580332	Slit_1349
23.4328	23.7347	23.2461	21.8459	22.1115	20.899			11	11	11	55.2	55.2	55.2	31.661	0	154.04	2027500000	16	261	2.0295	0.14833	-1.85237	-4.69496	D5CRK1	D5CRK1_SIDLE Pirin domain protein OS=Sideroxydans lithotrophicus (strain ES-1) OX=580332	Slit_1350
22.9653	24.4661	23.4077	22.4117	23.9762	23.3476			13	13	13	54.2	54.2	54.2	34.317	0	267.91	3623500000	17	349	0.226104	0.710147	-0.367863	-0.578153	D5CRK2	D5CRK2_SIDLE Transcriptional regulator, LysR family OS=Sideroxydans lithotrophicus (strain ES-1) OX=580332	Slit_1351
26.201	26.3457	25.8958	25.2092	26.2219	25.1073			17	17	17	43	43	43	40.821	0	266.27	22714000000	14	1093	0.76982	0.36887	-0.634727	-1.67173	D5CRK3	D5CRK3_SIDLE TPR_REGION domain-containing protein OS=Sideroxydans lithotrophicus (strain ES-1) OX=580332	Slit_1352
28.6881	29.2569	28.42	28.9796	29.0341	28.5922			11	11	11	84	84	84	12.956	0	323.31	67986000000	7	1290	0.101965	0.858592	0.0803502	0.283668	D5CRK4	D5CRK4_SIDLE Cytochrome c class I OS=Sideroxydans lithotrophicus (strain ES-1) OX=580332	Slit_1353
25.9902	26.6753	26.0353	26.2633	27.2783	26.3821			21	21	21	28	28	28	69.462	0	323.31	38479000000	18	1500	0.450688	0.512906	0.407607	1.04686	D5CRK8	D5CRK8_SIDLE K(+)-insensitive pyrophosphate-energized proton pump OS=Sideroxydans lithotrophicus (strain ES-1) OX=580332	hppA
26.9179	27.2017	26.6498	26.7071	27.8565	26.8483			28	28	28	64.5	64.5	64.5	45.29	0	323.31	66402000000	21	2033	0.209842	0.725614	0.214183	0.541651	D5CRK9	D5CRK9_SIDLE Pyrophosphate--fructose 6-phosphate 1-phosphotransferase OS=Sideroxydans lithotrophicus (strain ES-1) OX=580332	pfp
26.336	26.6875	25.7081	25.2129	26.0921	25.7617			11	11	11	53.9	53.9	53.9	29.073	0	323.31	40956000000	11	1624	0.652993	0.403092	-0.554999	-1.44362	D5CRL0	D5CRL0_SIDLE Beta-lactamase domain protein OS=Sideroxydans lithotrophicus (strain ES-1) OX=580332	Slit_1359
24.7906	25.5587	24.2834	25.6951	26.0589	25.8196			12	12	12	99.2	99.2	99.2	13.574	0	321.41	13254000000	9	480	1.1945	0.258102	0.980321	2.54119	D5CRL1	D5CRL1_SIDLE Uncharacterized protein OS=Sideroxydans lithotrophicus (strain ES-1) OX=580332	Slit_1360
27.0471	27.0751	27.0525	26.8365	27.631	26.7152			19	19	19	82.6	82.6	82.6	23.806	0	323.31	78620000000	15	1546	0.00305641	0.995469	0.00268682	0.00935075	D5CRL2	D5CRL2_SIDLE Adenylate kinase OS=Sideroxydans lithotrophicus (strain ES-1) OX=580332	adk
24.8029	24.872	24.5366	23.269	24.4373	23.59			11	11	11	44.4	44.4	44.4	28.828	0	323.31	10594000000	11	600	1.25588	0.247258	-0.971735	-2.67566	D5CRL3	D5CRL3_SIDLE 3-deoxy-manno-octulosonate cytidylyltransferase OS=Sideroxydans lithotrophicus (strain ES-1) OX=580332	kdsB
25.9407	24.5896	24.1287	23.6328	25.0364	23.8937			4	4	4	70.5	70.5	70.5	6.8541	0	23.558	2748800000	4	188	0.43075	0.525371	-0.698703	-1.00703	D5CRL4	D5CRL4_SIDLE UPF0434 protein Slit_1363 OS=Sideroxydans lithotrophicus (strain ES-1) OX=580332	Slit_1363
23.769	22.5814	21.9671	20.518	21.6679	19.6212			8	8	8	37.6	37.6	37.6	36.138	0	184.94	1940300000	16	186	1.28157	0.242059	-2.17012	-2.7328	D5CRL5	D5CRL5_SIDLE Tetraacyldisaccharide 4-kinase OS=Sideroxydans lithotrophicus (strain ES-1) OX=580332	lpxK
24.5271	24.5246	24.4811	24.2881	24.9931	24.1487			8	8	8	40	40	40	15.183	0	323.31	8400000000	5	596	0.0446936	0.930649	-0.0342547	-0.130855	D5CRL6	D5CRL6_SIDLE Biopolymer transport protein ExbD/TolR OS=Sideroxydans lithotrophicus (strain ES-1) OX=580332	Slit_1365
26.6867	27.6127	26.6992	26.7699	27.3685	26.8534			9	9	9	37.3	37.3	37.3	21.591	0	323.31	29682000000	10	1057	0.00207621	0.996844	-0.00228437	-0.00635903	D5CRL7	D5CRL7_SIDLE MotA/TolQ/ExbB proton channel OS=Sideroxydans lithotrophicus (strain ES-1) OX=580332	Slit_1366
23.7566	23.7972	22.7592	20.3724	21.5399	20.2202			10	10	9	31.6	31.6	30.1	51.616	0	154.88	2832200000	29	160	2.1476	0.14562	-2.72683	-5.07235	D5CRL8	D5CRL8_SIDLE Exodeoxyribonuclease 7 large subunit OS=Sideroxydans lithotrophicus (strain ES-1) OX=580332	xseA
20.5237	21.9049	24.0768	23.0935	20.8763	23.0482			6	6	6	13.1	13.1	13.1	63.221	0	41.181	2567600000	21	95	0.0461362	0.929078	0.170872	0.134888	D5CRL9	D5CRL9_SIDLE Glycosyl transferase family 39 OS=Sideroxydans lithotrophicus (strain ES-1) OX=580332	Slit_1368
26.1071	25.7008	25.4941	24.1588	24.2381	24.0824			22	22	22	59	59	59	41.012	0	323.31	22665000000	17	806	3.01009	0.0898667	-1.60755	-8.66267	D5CRM1	D5CRM1_SIDLE Glutamine--scyllo-inositol transaminase OS=Sideroxydans lithotrophicus (strain ES-1) OX=580332	Slit_1370
26.0711	26.0782	25.5683	24.9395	25.7447	24.5901			11	11	11	35.5	35.5	35.5	38.459	0	323.31	17209000000	13	838	1.00213	0.305482	-0.814433	-2.13621	D5CRM3	D5CRM3_SIDLE Glycosyl transferase family 2 OS=Sideroxydans lithotrophicus (strain ES-1) OX=580332	Slit_1372
24.0505	24.5938	24.1978	22.6617	24.7485	23.5483			16	16	16	71.7	71.7	71.7	33.752	0	323.31	14186000000	18	589	0.428678	0.526337	-0.627875	-1.00288	D5CRM4	D5CRM4_SIDLE Formyl transferase domain protein OS=Sideroxydans lithotrophicus (strain ES-1) OX=580332	Slit_1373
27.408	28.3966	27.5678	27.1786	27.9429	27.4802			29	29	29	76.1	76.1	76.1	39.442	0	323.31	98340000000	22	2314	0.272026	0.663085	-0.256914	-0.678759	D5CRM5	D5CRM5_SIDLE NAD-dependent epimerase/dehydratase OS=Sideroxydans lithotrophicus (strain ES-1) OX=580332	Slit_1374
28.7718	29.1033	28.4825	28.4766	27.7563	28.6832			13	13	13	54.5	54.5	54.5	34.143	0	129.47	30107000000	17	334	0.651944	0.401929	-0.480489	-1.44157	D5CRM6	D5CRM6_SIDLE Polysaccharide deacetylase OS=Sideroxydans lithotrophicus (strain ES-1) OX=580332	Slit_1375
23.4862	23.9218	23.5585	23.7436	24.427	24.0021			11	11	11	50.4	50.4	50.4	31.804	0	308.15	6493300000	14	524	0.769737	0.368	0.402087	1.67157	D5CRM7	D5CRM7_SIDLE Putative signal transduction protein OS=Sideroxydans lithotrophicus (strain ES-1) OX=580332	Slit_1376
27.2347	27.3129	26.7841	26.5149	27.3262	26.3247			30	30	30	75	75	75	43.581	0	323.31	35418000000	21	1183	0.485072	0.487164	-0.388614	-1.11508	D5CRM8	D5CRM8_SIDLE UDP-glucose 6-dehydrogenase OS=Sideroxydans lithotrophicus (strain ES-1) OX=580332	Slit_1377
26.6554	27.4512	26.8306	25.6143	26.1975	25.5472			8	8	8	81.4	81.4	81.4	13.851	0	256.11	25247000000	6	892	1.70184	0.174081	-1.19274	-3.75456	D5CRM9	D5CRM9_SIDLE DUF302 domain-containing protein OS=Sideroxydans lithotrophicus (strain ES-1) OX=580332	Slit_1378
22.0761	22.8693	22.7726	22.5572	22.4244	20.2197			12	12	12	54.3	54.3	54.3	37.357	0	107.06	1476500000	20	137	0.452815	0.512334	-0.838914	-1.0511	D5CRN1	D5CRN1_SIDLE tRNA dimethylallyltransferase OS=Sideroxydans lithotrophicus (strain ES-1) OX=580332	miaA
24.3882	23.4072	23.7698	21.637	23.3569	22.7856			5	5	5	30.9	30.9	30.9	24.313	0	118.14	6479500000	11	446	1.01917	0.299667	-1.26191	-2.17119	D5CRN3	D5CRN3_SIDLE Uncharacterized protein OS=Sideroxydans lithotrophicus (strain ES-1) OX=580332	Slit_1382
23.9162	24.1219	23.5736	22.4124	24.0419	22.7818			17	17	17	44.2	44.2	44.2	70.131	0	323.31	6095100000	33	358	0.695807	0.390114	-0.791829	-1.52704	D5CRN4	D5CRN4_SIDLE DNA mismatch repair protein MutL OS=Sideroxydans lithotrophicus (strain ES-1) OX=580332	mutL
21.7638	25.2083	23.6521	20.143	25.1529	23.9607			5	5	5	24.8	24.8	24.8	24.266	0	17.849	2502000000	8	153	0.0896337	0.869734	-0.455889	-0.251921	D5CRP0	D5CRP0_SIDLE MotA/TolQ/ExbB proton channel OS=Sideroxydans lithotrophicus (strain ES-1) OX=580332	Slit_1389
22.329	22.2285	21.6269	20.4134	21.6446	19.0026			3	3	3	36	36	36	14.525	0.0080714	1.356	74907000	6	23	1.00922	0.303514	-1.70795	-2.15075	D5CRP1	D5CRP1_SIDLE Biopolymer transport protein ExbD/TolR OS=Sideroxydans lithotrophicus (strain ES-1) OX=580332	Slit_1390
24.4238	26.1176	25.604	26.4239	27.4717	27.1762			1	1	1	36.2	36.2	36.2	4.6424	0	72.376	4357300000	2	121	1.30302	0.237202	1.64212	2.78091	D5CRP2	D5CRP2_SIDLE Uncharacterized protein OS=Sideroxydans lithotrophicus (strain ES-1) OX=580332	Slit_1391
26.8116	27.3198	26.7248	26.7007	27.468	26.7316			32	32	32	82.1	82.1	82.1	38.694	0	323.31	49670000000	22	1893	0.0155648	0.972458	0.014651	0.0469612	D5CRP3	D5CRP3_SIDLE NAD(P)(+) transhydrogenase (AB-specific) OS=Sideroxydans lithotrophicus (strain ES-1) OX=580332	Slit_1392
25.5966	26.7272	25.8652	25.4009	26.2457	24.9197			14	14	14	35.1	35.1	35.1	48.341	0	149.6	17470000000	13	702	0.451187	0.512539	-0.540917	-1.04785	D5CRP5	D5CRP5_SIDLE NAD(P) transhydrogenase subunit beta OS=Sideroxydans lithotrophicus (strain ES-1) OX=580332	Slit_1394
27.2373	27.9634	27.3907	27.2606	27.0047	26.9329			28	28	27	33.5	33.5	32.7	104.45	0	323.31	21126000000	45	791	0.893473	0.332017	-0.464354	-1.91641	D5CRP6	D5CRP6_SIDLE Diguanylate cyclase/phosphodiesterase with PAS/PAC sensor(S) OS=Sideroxydans lithotrophicus (strain ES-1) OX=580332	Slit_1395
20.2704	21.9107	20.6212	20.0212	22.6084	20.99			11	11	11	20.2	20.2	20.2	87.766	0	111.69	1506500000	27	101	0.108858	0.852676	0.272422	0.30117	D5CRP7	D5CRP7_SIDLE DNA internalization-related competence protein ComEC/Rec2 OS=Sideroxydans lithotrophicus (strain ES-1) OX=580332	Slit_1396
25.3426	25.7868	24.8254	25.1619	25.9767	24.9115			8	8	8	62.1	62.1	62.1	24.536	0	216.23	8604200000	9	340	0.0250213	0.958556	0.0317567	0.0747342	D5CRQ2	D5CRQ2_SIDLE Lipoprotein-releasing system ATP-binding protein LolD OS=Sideroxydans lithotrophicus (strain ES-1) OX=580332	lolD
23.4061	23.437	21.292	23.5205	24.2694	23.1011			11	11	11	34.1	34.1	34.1	45.202	0	323.31	6498700000	18	351	0.510892	0.470114	0.91862	1.166	D5CRQ3	D5CRQ3_SIDLE Lipoprotein releasing system, transmembrane protein, LolC/E family OS=Sideroxydans lithotrophicus (strain ES-1) OX=580332	Slit_1402
20.7298	23.7063	23.1704	20.7872	22.2031	21.4621			9	9	9	49.1	49.1	49.1	36.482	0	114.62	2102500000	13	97	0.451311	0.512945	-1.05136	-1.0481	D5CRQ4	D5CRQ4_SIDLE 2,3-bisphosphoglycerate-independent phosphoglycerate mutase OS=Sideroxydans lithotrophicus (strain ES-1) OX=580332	Slit_1403
24.9308	23.8463	21.0421	20.3405	23.8635	21.6674			17	17	17	34	34	34	58.094	0	145.73	3780100000	24	334	0.353331	0.582205	-1.31597	-0.849877	D5CRQ5	D5CRQ5_SIDLE Cyclic nucleotide-regulated small mechanosensitive ion channel OS=Sideroxydans lithotrophicus (strain ES-1) OX=580332	Slit_1404
25.7506	26.8483	26.3115	24.7731	25.8448	24.8671			21	21	21	60.9	60.9	60.9	35.958	0	323.31	36418000000	15	1310	1.15049	0.259891	-1.14182	-2.44645	D5CRQ6	D5CRQ6_SIDLE Acetyl-coenzyme A carboxylase carboxyl transferase subunit alpha OS=Sideroxydans lithotrophicus (strain ES-1) OX=580332	accA
20.639	24.3352	21.9613	21.0099	21.9642	21.3629			9	9	9	29.2	29.2	29.2	49.749	0	88.057	2038600000	22	140	0.317638	0.615516	-0.866139	-0.775687	D5CRQ7	D5CRQ7_SIDLE tRNA(Ile)-lysidine synthase OS=Sideroxydans lithotrophicus (strain ES-1) OX=580332	tilS
28.0461	28.3171	27.7104	28.336	28.903	28.1772			34	34	34	80.7	80.7	80.7	38.806	0	323.31	146170000000	19	3331	0.727603	0.380776	0.44752	1.5891	D5CRQ8	D5CRQ8_SIDLE TRAP dicarboxylate transporter, DctP subunit OS=Sideroxydans lithotrophicus (strain ES-1) OX=580332	Slit_1407
21.441	20.788	21.7938	23.3664	24.2213	23.9725			1	1	1	11.1	11.1	11.1	19.081	0	41.461	620320000	7	44	2.52918	0.117405	2.51245	6.46009	D5CRQ9	D5CRQ9_SIDLE Tripartite ATP-independent periplasmic transporter DctQ component OS=Sideroxydans lithotrophicus (strain ES-1) OX=580332	Slit_1408
28.5613	29.8138	28.7689	28.3348	28.6509	28.2166			13	13	13	83.7	83.7	83.7	15.491	0	323.31	157850000000	6	1433	0.724856	0.382033	-0.647223	-1.58373	D5CRR1	D5CRR1_SIDLE Nucleoside diphosphate kinase OS=Sideroxydans lithotrophicus (strain ES-1) OX=580332	ndk
22.4073	23.3408	22.2353	18.3751	20.7652	20.8048			11	11	11	42.6	42.6	42.6	40.052	0	219	3302700000	18	222	1.42698	0.219177	-2.67942	-3.06671	D5CRR2	D5CRR2_SIDLE Dual-specificity RNA methyltransferase RlmN OS=Sideroxydans lithotrophicus (strain ES-1) OX=580332	rlmN
26.4543	25.7374	24.7865	23.8564	25.6591	24.825			12	12	12	63.8	63.8	63.8	28.33	0	323.31	21078000000	13	922	0.547393	0.453218	-0.879189	-1.23763	D5CRR3	D5CRR3_SIDLE Type IV pilus biogenesis/stability protein PilW OS=Sideroxydans lithotrophicus (strain ES-1) OX=580332	Slit_1412
26.7846	26.7747	26.337	25.8721	26.8313	25.3303			18	18	18	64.5	64.5	64.5	37.582	0	323.31	32784000000	15	1210	0.600224	0.425309	-0.620826	-1.34082	D5CRR4	D5CRR4_SIDLE DUF4115 domain-containing protein OS=Sideroxydans lithotrophicus (strain ES-1) OX=580332	Slit_1413
26.6557	26.5174	25.848	25.4064	26.1387	25.6541			22	22	22	72.3	72.3	72.3	45.69	0	323.31	41418000000	23	1592	0.857237	0.341713	-0.607304	-1.84421	D5CRR5	D5CRR5_SIDLE 4-hydroxy-3-methylbut-2-en-1-yl diphosphate synthase (flavodoxin) OS=Sideroxydans lithotrophicus (strain ES-1) OX=580332	ispG
25.4885	26.0436	25.3071	24.3333	25.6925	25.3108			25	25	25	68.1	68.1	68.1	47.442	0	323.31	22764000000	25	750	0.470154	0.498803	-0.500855	-1.08555	D5CRR6	D5CRR6_SIDLE Histidine--tRNA ligase OS=Sideroxydans lithotrophicus (strain ES-1) OX=580332	hisS
27.0441	27.3405	26.7314	26.6458	27.2816	26.5416			17	17	17	66	66	66	23.15	0	323.31	39375000000	14	1188	0.301757	0.6327	-0.215633	-0.742235	D5CRR7	D5CRR7_SIDLE Ancillary SecYEG translocon subunit OS=Sideroxydans lithotrophicus (strain ES-1) OX=580332	Slit_1416
27.0499	26.9748	26.7008	26.0093	26.8986	26.0674			19	19	19	66.5	66.5	66.5	40.069	0	323.31	25724000000	25	1022	0.887846	0.332777	-0.583374	-1.90516	D5CRR8	D5CRR8_SIDLE Outer membrane protein assembly factor BamB OS=Sideroxydans lithotrophicus (strain ES-1) OX=580332	bamB
25.4795	25.5577	25.0435	24.0812	25.0596	24.0369			29	29	29	57.4	57.4	57.4	51.804	0	323.31	23500000000	27	895	1.22809	0.253383	-0.967668	-2.61444	D5CRR9	D5CRR9_SIDLE GTPase Der OS=Sideroxydans lithotrophicus (strain ES-1) OX=580332	der
24.016	22.9336	22.375	20.2129	20.2206	20.3987			6	6	6	59.2	59.2	59.2	8.5438	0	33.242	1269200000	6	84	2.36543	0.127855	-2.83076	-5.83068	D5CRS1	D5CRS1_SIDLE RNA-binding protein Hfq OS=Sideroxydans lithotrophicus (strain ES-1) OX=580332	hfq
24.0324	24.4741	23.8873	22.8947	24.5147	23.5285			17	17	17	52.4	52.4	52.4	42.03	0	270.33	4308600000	24	322	0.409477	0.53734	-0.48529	-0.964276	D5CRS2	D5CRS2_SIDLE GTPase HflX OS=Sideroxydans lithotrophicus (strain ES-1) OX=580332	hflX
27.4324	27.8238	27.459	26.7025	27.4665	26.684			36	36	36	70.7	70.7	70.7	43.854	0	323.31	114420000000	23	2431	1.01495	0.302055	-0.62072	-2.16252	D5CRS3	D5CRS3_SIDLE Protein HflK OS=Sideroxydans lithotrophicus (strain ES-1) OX=580332	Slit_1422
27.3192	27.5001	27.1804	26.2944	27.0698	25.8392			30	30	30	70.9	70.9	70.9	33.314	0	323.31	63071000000	16	2182	1.18137	0.25583	-0.932153	-2.51279	D5CRS4	D5CRS4_SIDLE Protein HflC OS=Sideroxydans lithotrophicus (strain ES-1) OX=580332	Slit_1423
26.6971	27.0858	26.2103	25.266	26.3768	24.1653			20	20	20	58.2	58.2	58.2	42.816	0	323.31	31596000000	22	1019	0.950551	0.320025	-1.39504	-2.0312	D5CRS6	D5CRS6_SIDLE ATP phosphoribosyltransferase regulatory subunit OS=Sideroxydans lithotrophicus (strain ES-1) OX=580332	hisZ
27.14	27.6042	27.1349	26.3206	27.1181	26.1525			27	27	27	68.9	68.9	68.9	47.527	0	323.31	79552000000	22	2554	1.06664	0.282844	-0.762632	-2.26951	D5CRS7	D5CRS7_SIDLE Adenylosuccinate synthetase OS=Sideroxydans lithotrophicus (strain ES-1) OX=580332	purA
26.2189	26.6675	26.0821	25.1561	26.0227	25.4439			52	52	52	62.6	62.6	62.6	86.526	0	323.31	61952000000	39	2509	1.18527	0.256345	-0.781922	-2.5212	D5CRS8	D5CRS8_SIDLE Ribonuclease R OS=Sideroxydans lithotrophicus (strain ES-1) OX=580332	rnr
25.7057	25.9576	24.8185	24.7862	25.117	24.9972			10	10	10	45.7	45.7	45.7	27	0	64.91	4797100000	11	168	0.666236	0.399013	-0.527128	-1.46941	D5CRS9	D5CRS9_SIDLE 23S rRNA (guanosine-2-O-)-methyltransferase RlmB OS=Sideroxydans lithotrophicus (strain ES-1) OX=580332	rlmB
24.9136	24.8966	23.8687	23.4862	23.9948	22.7584			5	5	5	71.4	71.4	71.4	7.903	0	155	2478100000	4	297	1.08212	0.28066	-1.14654	-2.30184	D5CRT0	D5CRT0_SIDLE Uncharacterized protein OS=Sideroxydans lithotrophicus (strain ES-1) OX=580332	Slit_1429
24.5625	24.5046	24.1096	23.468	24.1151	23.0568			16	16	16	68.2	68.2	68.2	27.878	0	323.31	5429900000	17	492	1.17184	0.259445	-0.84561	-2.49226	D5CRT1	D5CRT1_SIDLE Cobyrinic acid ac-diamide synthase OS=Sideroxydans lithotrophicus (strain ES-1) OX=580332	Slit_1430
21.73	21.3272	22.7036	24.7787	25.2497	24.3425			1	1	1	16.9	16.9	16.9	9.0935	0.00046083	5.8361	200220000	3	12	2.38789	0.128706	2.87002	5.91386	D5CRT2	D5CRT2_SIDLE Uncharacterized protein OS=Sideroxydans lithotrophicus (strain ES-1) OX=580332	Slit_1431
26.3288	25.5483	25.4018	24.0724	25.4507	24.7745			8	8	8	61.2	61.2	61.2	18.369	0	246.95	9351500000	7	613	0.946887	0.318722	-0.993742	-2.02379	D5CRT3	D5CRT3_SIDLE Putative transcriptional regulator, Crp/Fnr family OS=Sideroxydans lithotrophicus (strain ES-1) OX=580332	Slit_1432
21.284	21.1567	20.3934	21.1321	22.2784	21.339			1	1	1	5.1	5.1	5.1	31.725	0.004721	1.8652	83209000	12	16	0.641715	0.404214	0.638526	1.42165	D5CRT4	D5CRT4_SIDLE Putative transmembrane protein OS=Sideroxydans lithotrophicus (strain ES-1) OX=580332	Slit_1433
21.4605	22.6236	21.3415	20.097	22.6298	21.6147			5	5	5	30.9	30.9	30.9	28.329	0.00088889	3.4396	285950000	10	11	0.161224	0.789205	-0.361366	-0.429201	D5CRT5	D5CRT5_SIDLE MltA-interacting MipA family protein OS=Sideroxydans lithotrophicus (strain ES-1) OX=580332	Slit_1434
22.9882	22.8639	22.2661	20.771	21.4329	20.798			7	7	7	20.3	20.3	20.3	50.838	0	69.213	666900000	22	66	2.27084	0.141097	-1.70539	-5.49094	D5CRT6	D5CRT6_SIDLE Squalene-associated FAD-dependent desaturase OS=Sideroxydans lithotrophicus (strain ES-1) OX=580332	Slit_1435
22.9487	23.3764	23.4922	21.1442	22.2425	20.2352			7	7	7	33.6	33.6	33.6	31.732	0	155.42	2289700000	18	141	1.5732	0.196827	-2.06514	-3.42254	D5CRT7	D5CRT7_SIDLE Squalene synthase HpnD OS=Sideroxydans lithotrophicus (strain ES-1) OX=580332	Slit_1436
23.8008	23.7014	22.4977	21.3197	21.3749	21.2937			12	12	12	55.7	55.7	55.7	31.154	0	323.31	6122900000	13	317	2.05573	0.148731	-2.00389	-4.77687	D5CRT8	D5CRT8_SIDLE Squalene synthase HpnC OS=Sideroxydans lithotrophicus (strain ES-1) OX=580332	Slit_1437
26.2654	26.4089	26.105	25.1608	25.9097	25.3953			16	16	16	69.1	69.1	69.1	33.697	0	323.31	34613000000	12	1153	1.49972	0.202829	-0.771201	-3.24103	D5CRT9	D5CRT9_SIDLE 50S ribosomal protein L3 glutamine methyltransferase OS=Sideroxydans lithotrophicus (strain ES-1) OX=580332	prmB
25.5716	25.8778	25.2569	24.9804	25.569	24.6577			23	23	23	63.6	63.6	63.6	40.612	0	323.31	23615000000	22	1083	0.710055	0.384366	-0.49972	-1.55483	D5CRU0	D5CRU0_SIDLE Succinyl-diaminopimelate desuccinylase OS=Sideroxydans lithotrophicus (strain ES-1) OX=580332	dapE
24.9	22.0266	22.6036	19.5823	19.993	26.5337			8	8	8	70.4	70.4	70.4	13.037	0	109.99	5989300000	7	257	0.179405	0.766951	-1.14043	-0.471885	D5CRU1	D5CRU1_SIDLE Arsenate reductase-like protein OS=Sideroxydans lithotrophicus (strain ES-1) OX=580332	Slit_1440
26.7322	26.6251	26.0193	25.0204	26.0346	25.2763			22	22	22	65	65	65	43.281	0	323.31	44530000000	21	1772	1.26414	0.247484	-1.0151	-2.69398	D5CRU2	D5CRU2_SIDLE Twitching motility protein OS=Sideroxydans lithotrophicus (strain ES-1) OX=580332	Slit_1441
27.5353	28.1059	27.421	26.165	26.9609	25.8827			23	23	23	56.8	56.8	56.8	29.662	0	323.31	67456000000	14	2050	1.60366	0.190428	-1.3512	-3.49948	D5CRU3	D5CRU3_SIDLE 2,3,4,5-tetrahydropyridine-2,6-dicarboxylate N-succinyltransferase OS=Sideroxydans lithotrophicus (strain ES-1) OX=580332	dapD
24.7408	24.8057	24.7173	23.9045	24.4468	23.2877			22	22	22	58.2	58.2	58.2	43.815	0	323.31	12949000000	25	1082	1.22374	0.252567	-0.874936	-2.60491	D5CRU4	D5CRU4_SIDLE Succinyldiaminopimelate transaminase OS=Sideroxydans lithotrophicus (strain ES-1) OX=580332	Slit_1443
23.8362	23.7372	21.194	20.5366	21.458	20.6008			10	10	10	42.7	42.7	42.7	35.362	0	192.81	1418100000	14	145	1.05734	0.286242	-2.05731	-2.25013	D5CRU6	D5CRU6_SIDLE Metal-dependent phosphohydrolase HD region OS=Sideroxydans lithotrophicus (strain ES-1) OX=580332	Slit_1445
23.0498	24.2881	21.0987	23.0856	22.987	20.7572			10	10	10	29.9	29.9	29.9	34.852	0	108.77	5177600000	15	294	0.168495	0.784019	-0.535606	-0.446369	D5CRU7	D5CRU7_SIDLE Uncharacterized protein OS=Sideroxydans lithotrophicus (strain ES-1) OX=580332	Slit_1446
23.8011	24.0659	23.6022	23.0475	24.2126	20.638			1	1	1	2.7	2.7	2.7	69.033	0	323.31	2551000000	32	98	0.488501	0.485872	-1.19038	-1.12186	D5CRU8	D5CRU8_SIDLE Cytochrome c family protein OS=Sideroxydans lithotrophicus (strain ES-1) OX=580332	Slit_1447
24.4439	25.2017	23.8038	24.443	24.9538	23.9223			29	29	29	45.7	45.7	45.7	93.308	0	323.31	14580000000	40	1158	0.0290929	0.953451	-0.0434259	-0.0865272	D5CRV0	D5CRV0_SIDLE TPR_REGION domain-containing protein OS=Sideroxydans lithotrophicus (strain ES-1) OX=580332	Slit_1449
26.2485	27.1286	26.3702	27.4969	28.4818	27.727			17	17	17	63.6	63.6	63.6	38.007	0	323.31	62148000000	13	1173	1.50553	0.201917	1.31945	3.25517	D5CRV1	D5CRV1_SIDLE Fructose-bisphosphate aldolase OS=Sideroxydans lithotrophicus (strain ES-1) OX=580332	Slit_1450
24.5974	24.9788	24.4803	23.8321	24.7279	23.4534			19	19	19	56.1	56.1	56.1	43.614	0	323.31	9957600000	24	736	0.771193	0.369572	-0.681049	-1.67443	D5CRV3	D5CRV3_SIDLE Formate-dependent phosphoribosylglycinamide formyltransferase OS=Sideroxydans lithotrophicus (strain ES-1) OX=580332	purT
21.6857	21.3378	22.2772	18.9633	23.2552	19.8747			12	12	12	43.2	43.2	43.2	43.993	0	61.363	1354300000	24	73	0.329963	0.602589	-1.06915	-0.801454	D5CRV5	D5CRV5_SIDLE AFG1-family ATPase OS=Sideroxydans lithotrophicus (strain ES-1) OX=580332	Slit_1454
23.5499	25.4964	22.388	23.4634	23.7213	23.1921			25	25	25	29.3	29.3	29.3	127.75	0	42.049	2825000000	53	299	0.142088	0.813153	-0.352515	-0.383353	D5CRV6	D5CRV6_SIDLE Diguanylate cyclase/phosphodiesterase with PAS/PAC and GAF sensor(S) OS=Sideroxydans lithotrophicus (strain ES-1) OX=580332	Slit_1455
24.1896	25.6501	24.2675	25.3271	26.2166	24.7627			9	9	9	56.9	56.9	56.9	14.243	0	323.31	10722000000	6	537	0.504376	0.47349	0.733063	1.15318	D5CRV7	D5CRV7_SIDLE Uncharacterized protein OS=Sideroxydans lithotrophicus (strain ES-1) OX=580332	Slit_1456
24.8963	24.8884	24.2862	23.8475	24.4488	23.0351			15	15	15	50	50	50	38.241	0	123.75	8429600000	16	507	0.934757	0.322294	-0.913174	-1.9993	D5CRV8	D5CRV8_SIDLE Aldo/keto reductase OS=Sideroxydans lithotrophicus (strain ES-1) OX=580332	Slit_1457
23.0798	24.1618	23.2411	23.1872	23.7898	22.7312			10	10	10	60.3	60.3	60.3	28.613	0	279.41	5290100000	12	388	0.220922	0.714904	-0.258136	-0.566575	D5CRV9	D5CRV9_SIDLE Extradiol ring-cleavage dioxygenase class III protein subunit B OS=Sideroxydans lithotrophicus (strain ES-1) OX=580332	Slit_1458
21.3727	21.441	20.2918	22.1862	23.6575	22.3692			7	7	7	26.6	26.6	26.6	42.223	0	83.307	1107300000	14	134	1.34051	0.228645	1.70248	2.86594	D5CRW0	D5CRW0_SIDLE FIST C domain protein OS=Sideroxydans lithotrophicus (strain ES-1) OX=580332	Slit_1459
21.7634	21.0132	22.22	22.8447	21.6539	22.9376			24	23	23	46.1	45.1	45.1	81.349	0	36.035	1802900000	41	217	0.681067	0.394378	0.813192	1.49831	D5CRW1	D5CRW1_SIDLE Diguanylate cyclase/phosphodiesterase with PAS/PAC sensor(S) OS=Sideroxydans lithotrophicus (strain ES-1) OX=580332	Slit_1460
26.2375	26.0375	25.5036	24.4191	25.4407	24.7482			9	9	9	69.1	69.1	69.1	16.101	0	323.31	13471000000	9	630	1.32852	0.232421	-1.0569	-2.83862	D5CRW2	D5CRW2_SIDLE NADPH-dependent 7-cyano-7-deazaguanine reductase OS=Sideroxydans lithotrophicus (strain ES-1) OX=580332	queF
25.9143	26.7383	25.7785	25.6205	26.4762	25.8931			80	80	80	74.9	74.9	74.9	132.17	0	323.31	63343000000	67	3252	0.138736	0.817091	-0.147065	-0.375217	D5CRW3	D5CRW3_SIDLE Chromosome partition protein Smc OS=Sideroxydans lithotrophicus (strain ES-1) OX=580332	smc
24.4485	25.0955	24.8032	24.752	26.0432	25.3316			6	6	6	39.7	39.7	39.7	16.624	0	83.449	6767600000	9	241	0.641094	0.404397	0.593201	1.42044	D5CRW4	D5CRW4_SIDLE DUF4124 domain-containing protein OS=Sideroxydans lithotrophicus (strain ES-1) OX=580332	Slit_1463
23.7212	23.7888	23.6358	23.7245	23.7405	22.654			10	10	10	50.9	50.9	50.9	26.022	0	135.57	2326400000	15	300	0.399828	0.545847	-0.342231	-0.944785	D5CRW5	D5CRW5_SIDLE Uncharacterized protein OS=Sideroxydans lithotrophicus (strain ES-1) OX=580332	Slit_1464
27.5015	28.029	27.5588	27.0396	27.9384	27.0435			36	36	36	81.9	81.9	81.9	51.966	0	323.31	114600000000	26	3309	0.446902	0.513748	-0.355933	-1.03931	D5CRW6	D5CRW6_SIDLE Inosine-5-monophosphate dehydrogenase OS=Sideroxydans lithotrophicus (strain ES-1) OX=580332	guaB
26.9321	26.6782	26.0931	25.3789	26.2326	25.4358			34	34	34	75.3	75.3	75.3	58.377	0	323.31	63947000000	28	2200	1.12222	0.266376	-0.885359	-2.3863	D5CRW7	D5CRW7_SIDLE GMP synthase [glutamine-hydrolyzing] OS=Sideroxydans lithotrophicus (strain ES-1) OX=580332	guaA
24.9673	24.3871	23.7203	21.717	23.296	22.9104			27	27	27	32.8	32.8	32.8	110.96	0	309.25	9981300000	39	599	1.34624	0.228766	-1.71712	-2.87904	D5CRW8	D5CRW8_SIDLE Diguanylate cyclase/phosphodiesterase with PAS/PAC sensor(S) OS=Sideroxydans lithotrophicus (strain ES-1) OX=580332	Slit_1467
20.8408	22.6574	21.1562	22.5819	23.2083	22.4357			13	13	13	19.3	19.3	19.3	96.553	0.00047642	8.385	698340000	49	27	0.913495	0.326065	1.19046	1.95652	D5CRX3	D5CRX3_SIDLE Neurofilament protein OS=Sideroxydans lithotrophicus (strain ES-1) OX=580332	Slit_1472
27.5481	27.8729	27.5178	27.6198	28.118	26.5062			10	10	10	74.3	74.3	74.3	15.574	0	323.31	49012000000	9	833	0.179796	0.766845	-0.231576	-0.472794	D5CRX4	D5CRX4_SIDLE 17 kDa surface antigen OS=Sideroxydans lithotrophicus (strain ES-1) OX=580332	Slit_1473
25.9366	26.4363	25.7842	25.1623	26.0348	25.447			20	20	20	44.8	44.8	44.8	79.397	0	323.31	21626000000	29	1074	0.711712	0.384186	-0.504322	-1.55807	D5CRX5	D5CRX5_SIDLE Copper-translocating P-type ATPase OS=Sideroxydans lithotrophicus (strain ES-1) OX=580332	Slit_1474
24.8432	25.072	23.5107	24.3112	26.0332	24.7257			13	13	13	54.8	54.8	54.8	31.408	0	31.726	3486400000	16	235	0.315078	0.61826	0.548059	0.770316	D5CRX6	D5CRX6_SIDLE S-methyl-5-thioadenosine phosphorylase OS=Sideroxydans lithotrophicus (strain ES-1) OX=580332	mtnP
23.0337	23.7151	22.3825	22.6918	24.1105	23.1414			10	10	10	47.6	47.6	47.6	25.14	0	38.893	1957400000	14	150	0.181325	0.764205	0.270821	0.476346	D5CRX7	D5CRX7_SIDLE Class II aldolase/adducin family protein OS=Sideroxydans lithotrophicus (strain ES-1) OX=580332	Slit_1476
24.4028	23.8189	23.0882	23.2218	22.9353	19.9678			6	6	6	33.7	33.7	33.7	19.291	0	40.315	1684400000	10	170	0.712964	0.383411	-1.72834	-1.56051	D5CRX8	D5CRX8_SIDLE Adenine phosphoribosyltransferase OS=Sideroxydans lithotrophicus (strain ES-1) OX=580332	apt
23.4434	22.5232	21.5904	21.9464	23.383	22.5598			15	15	15	55.6	55.6	55.6	39.191	0	63.947	2112500000	20	216	0.0564148	0.91979	0.110692	0.163323	D5CRY0	D5CRY0_SIDLE Methylthioribose-1-phosphate isomerase OS=Sideroxydans lithotrophicus (strain ES-1) OX=580332	mtnA
26.3355	26.9085	26.5629	25.7404	25.7251	24.4629			6	6	6	53.9	53.9	53.9	15.515	0	118.63	9538800000	7	340	1.33003	0.232694	-1.29282	-2.84204	D5CRY1	D5CRY1_SIDLE Ribosome maturation factor RimP OS=Sideroxydans lithotrophicus (strain ES-1) OX=580332	rimP
28.3156	28.6359	27.6618	27.2456	27.9508	27.7181			41	41	41	68.4	68.4	68.4	55.335	0	323.31	156300000000	23	2457	0.733394	0.378613	-0.566257	-1.60041	D5CRY2	D5CRY2_SIDLE Transcription termination/antitermination protein NusA OS=Sideroxydans lithotrophicus (strain ES-1) OX=580332	nusA
28.6788	29.4939	28.6803	27.6883	28.9185	28.0433			49	49	49	71.8	71.8	71.8	91.788	0	323.31	116280000000	44	3049	0.739634	0.377889	-0.734247	-1.61261	D5CRY3	D5CRY3_SIDLE Translation initiation factor IF-2 OS=Sideroxydans lithotrophicus (strain ES-1) OX=580332	infB
24.6233	24.3838	24.4526	23.5537	23.9819	23.1817			9	9	9	70.3	70.3	70.3	13.221	0	144.2	2181800000	7	142	1.71091	0.173595	-0.914142	-3.77871	D5CRY4	D5CRY4_SIDLE Ribosome-binding factor A OS=Sideroxydans lithotrophicus (strain ES-1) OX=580332	rbfA
25.1478	27.0723	27.7389	21.5507	28.2737	27.5805			14	14	14	59.1	59.1	59.1	34.833	0	147.23	24349000000	19	188	0.138557	0.816147	-0.851432	-0.374781	D5CRY5	D5CRY5_SIDLE tRNA pseudouridine synthase B OS=Sideroxydans lithotrophicus (strain ES-1) OX=580332	truB
29.2634	30.5037	29.6948	28.7193	29.8107	27.094			9	9	9	67.4	67.4	67.4	10.422	0	323.31	74596000000	4	1112	0.66766	0.399271	-1.27931	-1.47218	D5CRY6	D5CRY6_SIDLE 30S ribosomal protein S15 OS=Sideroxydans lithotrophicus (strain ES-1) OX=580332	rpsO
29.4084	29.8246	29.3204	28.8271	29.5526	28.5415			52	52	52	63.6	63.6	63.6	76.627	0	323.31	399610000000	33	7780	0.736301	0.378521	-0.544038	-1.6061	D5CRY7	D5CRY7_SIDLE Polyribonucleotide nucleotidyltransferase OS=Sideroxydans lithotrophicus (strain ES-1) OX=580332	pnp
29.0974	29.9296	29.238	28.8926	30.2471	29.6126			16	16	16	48.9	48.9	48.9	47.806	0	323.31	84959000000	21	485	0.127191	0.83036	0.16244	0.346939	D5CRY8	D5CRY8_SIDLE Protein CyaE OS=Sideroxydans lithotrophicus (strain ES-1) OX=580332	Slit_1487
25.1951	25.8511	25.2237	25.2925	26.4271	25.158			17	17	17	51.4	51.4	51.4	42.85	0	129.59	15253000000	20	793	0.167609	0.784336	0.202551	0.444283	D5CRY9	D5CRY9_SIDLE Efflux transporter, RND family, MFP subunit OS=Sideroxydans lithotrophicus (strain ES-1) OX=580332	Slit_1488
22.6362	22.6957	22.2515	22.3523	23.362	22.1187			10	10	10	53.3	53.3	53.3	26.514	0	251.73	2703100000	16	228	0.0717856	0.897146	0.0832163	0.204912	D5CRZ0	D5CRZ0_SIDLE ABC transporter related protein OS=Sideroxydans lithotrophicus (strain ES-1) OX=580332	Slit_1489
22.4338	23.4726	20.9495	21.6943	22.8608	21.9272			9	9	9	33.7	33.7	33.7	42.572	0	132.52	2333000000	10	227	0.0526267	0.924494	-0.124507	-0.152904	D5CRZ1	D5CRZ1_SIDLE Uncharacterized protein OS=Sideroxydans lithotrophicus (strain ES-1) OX=580332	Slit_1490
22.2755	22.0165	23.1514	22.4007	22.5986	22.0956			6	6	6	32.9	32.9	32.9	23.772	0	44.815	464720000	11	71	0.112862	0.846792	-0.116177	-0.311263	D5CRZ2	D5CRZ2_SIDLE Type-5 uracil-DNA glycosylase OS=Sideroxydans lithotrophicus (strain ES-1) OX=580332	Slit_1491
23.8158	23.463	23.3329	22.9981	23.3852	22.5085			15	15	15	35.7	35.7	35.7	66.913	0	131.32	3408500000	31	277	0.917556	0.328148	-0.573302	-1.96467	D5CRZ3	D5CRZ3_SIDLE UvrABC system protein C OS=Sideroxydans lithotrophicus (strain ES-1) OX=580332	uvrC
21.2928	21.9409	20.4844	20.9387	21.1171	21.8029			5	5	5	64.5	64.5	64.5	8.5878	0	47.524	3920900000	6	206	0.031789	0.949624	0.0468483	0.0942837	D5CRZ5	D5CRZ5_SIDLE Potassium uptake protein OS=Sideroxydans lithotrophicus (strain ES-1) OX=580332	Slit_1494
23.3225	25.4394	24.3561	23.2222	21.3363	23.327			1	1	1	12.5	12.5	12.5	6.8093	0.0068201	1.4475	2402700000	2	52	0.915243	0.325721	-1.74417	-1.96003	D5CRZ8	D5CRZ8_SIDLE Uncharacterized protein OS=Sideroxydans lithotrophicus (strain ES-1) OX=580332	Slit_1497
22.2293	23.0785	22.2395	20.5996	21.3116	20.058			4	4	4	24.9	24.9	24.9	24.448	0	14.112	373400000	9	50	1.80978	0.170099	-1.85938	-4.0484	D5CRZ9	D5CRZ9_SIDLE Transcriptional regulator, Crp/Fnr family OS=Sideroxydans lithotrophicus (strain ES-1) OX=580332	Slit_1498
25.8255	26.2511	25.8122	25.1443	25.7186	24.7641			42	42	42	78	78	78	57.11	0	323.31	45437000000	30	2000	1.13405	0.263236	-0.753908	-2.4114	D5CS00	D5CS00_SIDLE Lysine--tRNA ligase OS=Sideroxydans lithotrophicus (strain ES-1) OX=580332	lysS
24.8824	24.8402	22.742	22.8963	24.4559	23.9866			32	32	32	40.1	40.1	40.1	105.7	0	258	4193300000	54	384	0.167704	0.784653	-0.375236	-0.444508	D5CS01	D5CS01_SIDLE SMC domain protein OS=Sideroxydans lithotrophicus (strain ES-1) OX=580332	Slit_1500
24.1959	24.3086	23.7868	22.6331	23.5391	22.5216			8	8	8	44.9	44.9	44.9	25.585	0	122.41	3327600000	14	249	1.53987	0.19896	-1.19918	-3.3395	D5CS02	D5CS02_SIDLE Uncharacterized protein OS=Sideroxydans lithotrophicus (strain ES-1) OX=580332	Slit_1501
27.3089	25.5889	20.7108	20.6398	21.4095	24.7579			10	10	10	44	44	44	46.655	0	70.692	1702200000	18	70	0.410555	0.53647	-2.26711	-0.966447	D5CS03	D5CS03_SIDLE Uncharacterized protein OS=Sideroxydans lithotrophicus (strain ES-1) OX=580332	Slit_1502
25.6845	25.4339	25.1779	24.0347	25.0285	24.3195			25	25	24	71.7	71.7	67.3	41.201	0	323.31	14916000000	18	947	1.37524	0.226397	-0.971191	-2.94578	D5CS04	D5CS04_SIDLE Peptide chain release factor 2 OS=Sideroxydans lithotrophicus (strain ES-1) OX=580332	prfB
24.5762	23.8382	23.1877	19.5597	23.9937	22.9611			15	15	15	34.8	34.8	34.8	61.187	0	276.76	6841600000	27	496	0.53474	0.459592	-1.69584	-1.21284	D5CS06	D5CS06_SIDLE Single-stranded-DNA-specific exonuclease RecJ OS=Sideroxydans lithotrophicus (strain ES-1) OX=580332	Slit_1505
26.5282	27.638	26.9131	26.4796	27.185	26.806			18	18	18	64.1	64.1	64.1	44.501	0	323.31	31954000000	23	1102	0.204015	0.734652	-0.20288	-0.528445	D5CS07	D5CS07_SIDLE Aspartokinase OS=Sideroxydans lithotrophicus (strain ES-1) OX=580332	Slit_1506
25.0271	22.8205	22.1878	22.2158	22.9179	21.4859			6	6	6	30	30	30	28.538	0	108.72	2600000000	11	139	0.524397	0.465845	-1.13858	-1.19255	D5CS09	D5CS09_SIDLE Hydroxyacylglutathione hydrolase OS=Sideroxydans lithotrophicus (strain ES-1) OX=580332	gloB
22.383	20.9764	21.7419	21.2401	23.2744	22.921			8	8	8	38.6	38.6	38.6	28.663	0	152.98	1510400000	10	170	0.447524	0.514666	0.77806	1.04055	D5CS10	D5CS10_SIDLE Methyltransferase type 11 OS=Sideroxydans lithotrophicus (strain ES-1) OX=580332	Slit_1510
22.6614	20.8655	22.0774	20.8844	20.2811	20.9921			6	6	6	48.1	48.1	48.1	17.359	0	24.243	227800000	9	38	0.937156	0.322283	-1.14893	-2.00413	D5CS11	D5CS11_SIDLE Ribonuclease H OS=Sideroxydans lithotrophicus (strain ES-1) OX=580332	rnhA
23.3961	23.2114	22.7575	22.4638	22.6364	22.473			4	4	4	25.3	25.3	25.3	25.729	0	43.845	1555700000	10	158	1.40656	0.223386	-0.597261	-3.01868	D5CS12	D5CS12_SIDLE DNA polymerase III subunit epsilon OS=Sideroxydans lithotrophicus (strain ES-1) OX=580332	dnaQ
22.4551	24.1692	22.2457	23.0428	24.2586	23.5407			9	9	9	40.1	40.1	40.1	32.768	0	78.98	2058600000	14	194	0.394322	0.549868	0.657372	0.933636	D5CS13	D5CS13_SIDLE Alpha/beta hydrolase fold protein OS=Sideroxydans lithotrophicus (strain ES-1) OX=580332	Slit_1513
27.133	26.9339	26.6019	26.7739	27.5388	26.039			17	17	17	83	83	83	22.392	0	323.31	65147000000	13	2528	0.0811767	0.88115	-0.105681	-0.22981	D5CS15	D5CS15_SIDLE LemA family protein OS=Sideroxydans lithotrophicus (strain ES-1) OX=580332	Slit_1515
23.4334	22.5621	21.7478	22.2924	23.303	22.327			13	13	13	45.9	45.9	45.9	29.76	0	237.42	3104500000	10	306	0.0342658	0.945548	0.0596816	0.101373	D5CS16	D5CS16_SIDLE TPM_phosphatase domain-containing protein OS=Sideroxydans lithotrophicus (strain ES-1) OX=580332	Slit_1516
23.1397	23.7321	23.1135	22.8206	24.4537	23.1804			8	8	8	60.2	60.2	60.2	18.605	0	45.059	2559600000	13	290	0.105429	0.855537	0.156479	0.292485	D5CS17	D5CS17_SIDLE TPM_phosphatase domain-containing protein OS=Sideroxydans lithotrophicus (strain ES-1) OX=580332	Slit_1517
23.268	23.2638	21.1932	20.9128	23.5653	21.7021			17	17	17	39.8	39.8	39.8	55.542	0	55.96	2017600000	28	192	0.188056	0.757117	-0.514919	-0.491918	D5CS18	D5CS18_SIDLE CHAD domain containing protein OS=Sideroxydans lithotrophicus (strain ES-1) OX=580332	Slit_1518
26.7169	27.1903	26.2335	25.2344	25.9316	24.9865			15	15	15	29.8	29.8	29.8	75.12	0	11.015	4648300000	38	140	1.54897	0.197709	-1.32936	-3.36206	D5CS20	D5CS20_SIDLE ATP-dependent DNA helicase Rep OS=Sideroxydans lithotrophicus (strain ES-1) OX=580332	rep
24.3903	24.5319	23.725	23.4055	24.628	23.0579			10	10	10	60.6	60.6	60.6	27.645	0	323.31	8663600000	12	588	0.410091	0.537071	-0.518641	-0.965513	D5CS21	D5CS21_SIDLE Short-chain dehydrogenase/reductase SDR OS=Sideroxydans lithotrophicus (strain ES-1) OX=580332	Slit_1521
21.4999	24.5394	24.7512	24.3568	24.6492	23.4812			3	3	3	22	22	22	6.7094	0	44.579	1597800000	3	137	0.19625	0.746864	0.565559	0.510742	D5CS22	D5CS22_SIDLE Uncharacterized protein OS=Sideroxydans lithotrophicus (strain ES-1) OX=580332	Slit_1522
28.7362	29.6106	29.2238	28.4432	28.736	28.727			14	14	14	73.6	73.6	73.6	15.994	0	323.31	56732000000	9	1190	0.959843	0.316694	-0.554774	-2.05002	D5CS23	D5CS23_SIDLE RNA polymerase-binding transcription factor DksA OS=Sideroxydans lithotrophicus (strain ES-1) OX=580332	dksA
24.0331	24.3584	23.7729	23.2257	23.8048	23.2396			6	6	6	55.2	55.2	55.2	20.961	0	301.37	3762200000	8	219	1.16399	0.261336	-0.631428	-2.47537	D5CS24	D5CS24_SIDLE 7-methyl-GTP pyrophosphatase OS=Sideroxydans lithotrophicus (strain ES-1) OX=580332	Slit_1524
23.5976	24.0147	23.645	21.401	22.3644	21.2333			9	9	9	48.4	48.4	48.4	17.679	0	199.55	3722700000	11	278	2.28604	0.14461	-2.0862	-5.54442	D5CS25	D5CS25_SIDLE 23S rRNA accumulation protein YceD OS=Sideroxydans lithotrophicus (strain ES-1) OX=580332	Slit_1525
27.0484	27.7042	27.1406	26.8963	28.2102	26.578			2	2	2	54.2	54.2	54.2	6.6055	0	293.76	49709000000	3	448	0.0439898	0.931104	-0.0695909	-0.128883	D5CS26	D5CS26_SIDLE 50S ribosomal protein L32 OS=Sideroxydans lithotrophicus (strain ES-1) OX=580332	rpmF
25.5508	25.9659	25.5638	24.4043	24.9623	23.9456			14	14	14	55.7	55.7	55.7	36.783	0	284.85	12967000000	18	640	1.74734	0.172364	-1.25611	-3.87667	D5CS27	D5CS27_SIDLE Phosphate acyltransferase OS=Sideroxydans lithotrophicus (strain ES-1) OX=580332	plsX
26.9687	27.2008	26.5869	25.1361	26.2618	25.601			15	15	15	44.7	44.7	44.7	33.11	0	323.31	36218000000	16	1083	1.5495	0.198612	-1.25252	-3.36338	D5CS28	D5CS28_SIDLE 3-oxoacyl-[acyl-carrier-protein] synthase 3 OS=Sideroxydans lithotrophicus (strain ES-1) OX=580332	fabH
26.9729	26.7487	26.5886	25.5669	26.4506	24.8696			14	14	14	54.5	54.5	54.5	32.61	0	323.31	29080000000	15	1097	1.13972	0.261176	-1.14106	-2.42348	D5CS29	D5CS29_SIDLE Malonyl CoA-acyl carrier protein transacylase OS=Sideroxydans lithotrophicus (strain ES-1) OX=580332	Slit_1529
27.802	27.1801	26.7363	25.63	26.7661	25.9659			13	13	13	73.3	73.3	73.3	25.616	0	323.31	17048000000	11	983	1.15068	0.260439	-1.11878	-2.44686	D5CS30	D5CS30_SIDLE 3-oxoacyl-[acyl-carrier-protein] reductase OS=Sideroxydans lithotrophicus (strain ES-1) OX=580332	Slit_1530
28.1803	29.3609	28.186	27.5605	29.5125	27.6485			3	3	3	40.3	40.3	40.3	8.5253	0	323.31	32107000000	2	649	0.169327	0.782935	-0.335267	-0.448325	D5CS31	D5CS31_SIDLE Acyl carrier protein OS=Sideroxydans lithotrophicus (strain ES-1) OX=580332	acpP
26.4763	27.6871	26.4823	26.1191	27.1414	25.924			19	19	19	68.5	68.5	68.5	43.285	0	323.31	39363000000	16	1112	0.369207	0.566239	-0.487052	-0.882483	D5CS32	D5CS32_SIDLE 3-oxoacyl-[acyl-carrier-protein] synthase 2 OS=Sideroxydans lithotrophicus (strain ES-1) OX=580332	Slit_1532
23.106	23.5337	23.0291	23.3235	24.0444	23.0316			14	14	14	56.9	56.9	56.9	29.945	0	35.733	3168000000	19	331	0.290082	0.644353	0.243556	0.717447	D5CS33	D5CS33_SIDLE Aminodeoxychorismate lyase OS=Sideroxydans lithotrophicus (strain ES-1) OX=580332	Slit_1533
26.155	25.9332	25.5039	24.3355	25.7122	24.9447			18	18	18	73.5	73.5	73.5	37.232	0	323.31	8206800000	18	379	0.91597	0.326973	-0.866553	-1.96149	D5CS34	D5CS34_SIDLE Endolytic murein transglycosylase OS=Sideroxydans lithotrophicus (strain ES-1) OX=580332	mltG
25.2028	25.3316	24.8651	23.9663	25.0588	23.9137			14	14	14	70.8	70.8	70.8	22.88	0	323.31	8776500000	12	583	0.964327	0.313965	-0.820196	-2.05912	D5CS35	D5CS35_SIDLE Thymidylate kinase OS=Sideroxydans lithotrophicus (strain ES-1) OX=580332	tmk
23.8091	24.2939	22.3133	22.5797	22.8071	22.2919			15	15	15	64.5	64.5	64.5	37.011	0	323.31	4623300000	21	335	0.674344	0.397233	-0.912554	-1.48521	D5CS36	D5CS36_SIDLE DNA polymerase III subunit delta OS=Sideroxydans lithotrophicus (strain ES-1) OX=580332	Slit_1536
21.9237	24.8361	24.009	19.7114	22.5865	20.0551			9	9	9	45.1	45.1	45.1	28.366	0	22.836	1149900000	14	93	1.05101	0.285892	-2.80527	-2.23699	D5CS37	D5CS37_SIDLE Hydrolase, TatD family OS=Sideroxydans lithotrophicus (strain ES-1) OX=580332	Slit_1537
26.5423	25.7026	25.658	24.3351	25.2329	24.6607			19	19	19	51.7	51.7	51.7	52.268	0	323.31	20187000000	18	968	1.46019	0.212	-1.22469	-3.14564	D5CS39	D5CS39_SIDLE Glutamate--tRNA ligase OS=Sideroxydans lithotrophicus (strain ES-1) OX=580332	gltX
23.1295	23.3351	21.0858	21.4624	21.6432	20.2789			9	9	9	59	59	59	33.432	0	71.072	2049800000	16	174	0.764598	0.369499	-1.38864	-1.66149	D5CS40	D5CS40_SIDLE Histone deacetylase OS=Sideroxydans lithotrophicus (strain ES-1) OX=580332	Slit_1540
25.188	24.5807	24.7633	23.7845	24.8746	24.0026			28	28	28	40.4	40.4	40.4	97.362	0	323.31	15516000000	44	1220	0.757211	0.371977	-0.623451	-1.64702	D5CS41	D5CS41_SIDLE CoA-binding domain protein OS=Sideroxydans lithotrophicus (strain ES-1) OX=580332	Slit_1541
25.4314	23.68	20.1577	20.5577	22.9886	23.3602			13	13	13	40.4	40.4	40.4	44.274	0	59.322	4303400000	19	256	0.166573	0.784538	-0.787562	-0.441843	D5CS43	D5CS43_SIDLE Adenylate/guanylate cyclase OS=Sideroxydans lithotrophicus (strain ES-1) OX=580332	Slit_1543
21.5476	22.8697	21.3763	20.6729	20.3103	21.1027			13	13	13	33.2	33.2	33.2	42.836	0	123.4	4119400000	26	91	1.10803	0.269456	-1.2359	-2.35629	D5CS45	D5CS45_SIDLE Diguanylate cyclase with GAF sensor OS=Sideroxydans lithotrophicus (strain ES-1) OX=580332	Slit_1545
24.3418	24.7858	23.9083	22.9151	23.8658	22.8392			27	27	27	35.1	35.1	35.1	85.83	0	323.31	8842000000	43	561	1.28274	0.242829	-1.13859	-2.73543	D5CS48	D5CS48_SIDLE Tex-like protein protein-like protein OS=Sideroxydans lithotrophicus (strain ES-1) OX=580332	Slit_1548
22.8698	22.6563	21.0868	19.8275	23.101	22.3914			15	15	15	45.9	45.9	45.9	38.961	0	140	2499100000	17	333	0.139618	0.815891	-0.430999	-0.377361	D5CS51	D5CS51_SIDLE Putative signal peptide protein OS=Sideroxydans lithotrophicus (strain ES-1) OX=580332	Slit_1554
25.431	25.7562	25.1627	22.9851	23.4156	21.5449			8	8	8	76.1	76.1	76.1	16.173	0	236.25	6830400000	9	260	2.04382	0.147874	-2.80145	-4.73954	D5CS52	D5CS52_SIDLE Hemerythrin-like metal-binding protein OS=Sideroxydans lithotrophicus (strain ES-1) OX=580332	Slit_1555
21.9042	21.9501	22.3542	21.2388	21.9675	19.847			7	7	7	55.6	55.6	55.6	12.692	0	78.013	1395700000	7	142	0.757629	0.372585	-1.05171	-1.64784	D5CS53	D5CS53_SIDLE Addiction module toxin, RelE/StbE family OS=Sideroxydans lithotrophicus (strain ES-1) OX=580332	Slit_1556
23.9754	23.7498	23.1612	23.3401	23.9816	23.8022			6	6	6	72.5	72.5	72.5	10.083	0	225.98	5283300000	5	274	0.0913416	0.869028	0.0791874	0.256352	D5CS54	D5CS54_SIDLE Antitoxin OS=Sideroxydans lithotrophicus (strain ES-1) OX=580332	Slit_1557
23.8888	24.2938	23.9979	23.2703	24.7114	22.6203			9	9	9	41.2	41.2	41.2	32.197	0	295.94	4686900000	12	339	0.346486	0.588155	-0.52621	-0.835749	D5CS56	D5CS56_SIDLE Diguanylate cyclase OS=Sideroxydans lithotrophicus (strain ES-1) OX=580332	Slit_1559
22.6526	22.0855	22.0875	20.3154	20.3632	21.378			10	10	10	23.9	23.9	23.9	63.074	0	48.92	1660900000	23	164	1.80281	0.172169	-1.58968	-4.029	D5CS57	D5CS57_SIDLE Periplasmic/7TM domain sensor diguanylate cyclase OS=Sideroxydans lithotrophicus (strain ES-1) OX=580332	Slit_1560
22.5023	21.122	21.4932	20.9891	22.0282	20.0682			4	4	4	17.6	17.6	17.6	26.567	0.0013233	3.1024	109450000	13	15	0.410836	0.536873	-0.677336	-0.967015	D5CS59	D5CS59_SIDLE Uncharacterized protein OS=Sideroxydans lithotrophicus (strain ES-1) OX=580332	Slit_1562
22.5516	22.8964	20.5276	21.0865	22.8415	21.7344			3	3	3	33.8	33.8	33.8	16.285	0.0004697	7.0717	321330000	10	78	0.0394516	0.936219	-0.104396	-0.116107	D5CS60	D5CS60_SIDLE DUF4124 domain-containing protein OS=Sideroxydans lithotrophicus (strain ES-1) OX=580332	Slit_1563
24.8877	24.7675	25.1562	21.2316	23.6472	22.9407			14	14	14	28.1	28.1	28.1	46.041	0	253.4	4268600000	31	221	1.48658	0.201976	-2.33061	-3.20916	D5CS63	D5CS63_SIDLE Plectin OS=Sideroxydans lithotrophicus (strain ES-1) OX=580332	Slit_1566
24.2802	24.6528	23.9013	24.4844	25.1944	24.9194			7	7	6	50.9	50.9	43.1	19.551	0	69.29	1988300000	11	194	0.91643	0.327155	0.58799	1.96241	D5CS64	D5CS64_SIDLE Hemerythrin-like metal-binding protein OS=Sideroxydans lithotrophicus (strain ES-1) OX=580332	Slit_1567
25.1734	24.8049	24.9843	23.6027	24.8292	23.7415			14	14	14	61.7	61.7	61.7	19.934	0	241.33	6655400000	9	398	1.0871	0.27823	-0.929759	-2.31228	D5CS65	D5CS65_SIDLE Uncharacterized protein OS=Sideroxydans lithotrophicus (strain ES-1) OX=580332	Slit_1568
22.3635	22.6577	22.196	22.4576	22.3729	22.1001			7	7	7	40.7	40.7	40.7	19.817	0	14.297	626090000	9	89	0.214945	0.72102	-0.0955575	-0.55316	D5CS66	D5CS66_SIDLE Thioredoxin peroxidase OS=Sideroxydans lithotrophicus (strain ES-1) OX=580332	Slit_1569
23.3102	24.338	22.7338	23.6996	24.2945	23.6866			4	4	4	55.4	55.4	55.4	7.3113	0	20.79	2213300000	4	142	0.352613	0.582659	0.432856	0.848397	D5CS67	D5CS67_SIDLE Uncharacterized protein OS=Sideroxydans lithotrophicus (strain ES-1) OX=580332	Slit_1570
25.7195	27.1771	25.9799	26.1764	26.3852	25.0978			22	22	22	65.4	65.4	65.4	32.73	0	323.31	31411000000	12	1099	0.270578	0.663888	-0.405692	-0.675636	D5CS70	D5CS70_SIDLE Band 7 protein OS=Sideroxydans lithotrophicus (strain ES-1) OX=580332	Slit_1573
22.5001	24.5046	21.3906	22.6827	23.3317	23.3558			3	3	3	27.7	27.7	27.7	15.41	0	48.378	1244200000	4	99	0.127058	0.830387	0.324962	0.346612	D5CS71	D5CS71_SIDLE NfeD domain-containing protein OS=Sideroxydans lithotrophicus (strain ES-1) OX=580332	Slit_1574
21.5185	23.5221	22.3033	23.1393	23.9765	23.4613			3	3	3	20.3	20.3	20.3	14.26	0.00089686	3.8912	434050000	4	57	0.787146	0.365127	1.07775	1.70576	D5CS72	D5CS72_SIDLE Uncharacterized protein OS=Sideroxydans lithotrophicus (strain ES-1) OX=580332	Slit_1575
23.829	24.3811	24.3531	21.4501	25.4169	24.2876			4	4	4	31.1	31.1	31.1	16.629	0.00047416	7.9671	440570000	5	55	0.146251	0.809259	-0.469559	-0.393412	D5CS73	D5CS73_SIDLE Uncharacterized protein OS=Sideroxydans lithotrophicus (strain ES-1) OX=580332	Slit_1576
22.4048	21.5911	21.6893	19.4262	22.8448	20.7846			2	2	2	17.4	17.4	17.4	23.71	0	9.2711	126670000	7	23	0.355366	0.580904	-0.876561	-0.854069	D5CS74	D5CS74_SIDLE OmpA domain protein transmembrane region-containing protein OS=Sideroxydans lithotrophicus (strain ES-1) OX=580332	Slit_1577
24.3231	25.0667	23.7656	22.8523	24.2252	22.8979			20	20	20	64	64	64	36.424	0	314.24	8695700000	21	518	0.837645	0.347215	-1.06002	-1.80536	D5CS75	D5CS75_SIDLE Putative adenylate/guanylate cyclase OS=Sideroxydans lithotrophicus (strain ES-1) OX=580332	Slit_1578
25.4044	25.4863	24.6615	24.1731	25.3854	24.5388			30	30	30	40.8	40.8	40.8	95.017	0	323.31	22062000000	36	1235	0.472667	0.498585	-0.484924	-1.09053	D5CS76	D5CS76_SIDLE ABC transporter related protein OS=Sideroxydans lithotrophicus (strain ES-1) OX=580332	Slit_1579
24.9597	23.6404	23.7912	20.9764	24.1438	23.494			1	1	1	6.9	6.9	6.9	30.573	0	71.457	901580000	5	63	0.526552	0.464678	-1.25906	-1.19678	D5CS77	D5CS77_SIDLE Inner-membrane translocator OS=Sideroxydans lithotrophicus (strain ES-1) OX=580332	Slit_1580
29.5172	29.5004	29.1594	29.2895	30.1671	29.1618			40	40	40	85.8	85.8	85.8	43.909	0	323.31	525360000000	20	9236	0.164523	0.78602	0.147178	0.437007	D5CS78	D5CS78_SIDLE Extracellular ligand-binding receptor OS=Sideroxydans lithotrophicus (strain ES-1) OX=580332	Slit_1581
22.2188	21.4469	20.5211	20.527	22.3709	22.0176			8	6	6	20.9	17	17	78.254	0.0097252	1.2293	1149700000	33	39	0.118168	0.840663	0.242893	0.324552	D5CS79	D5CS79_SIDLE Histidine kinase OS=Sideroxydans lithotrophicus (strain ES-1) OX=580332	Slit_1582
23.07	21.3374	22.0826	20.0846	23.2753	21.2851			11	11	11	39.2	39.2	39.2	38.254	0	59.951	1242800000	17	132	0.227722	0.709302	-0.614986	-0.581757	D5CS80	D5CS80_SIDLE Protein-glutamate methylesterase/protein-glutamine glutaminase OS=Sideroxydans lithotrophicus (strain ES-1) OX=580332	cheB
26.3784	27.4102	25.944	26.58	27.5034	26.6698			28	28	28	53.3	53.3	53.3	57.723	0	323.31	32139000000	23	1412	0.257896	0.680142	0.340197	0.64816	D5CS83	D5CS83_SIDLE Methyl-accepting chemotaxis sensory transducer OS=Sideroxydans lithotrophicus (strain ES-1) OX=580332	Slit_1586
24.0878	24.5077	23.3844	23.0302	25.0969	22.7408			5	5	5	36.3	36.3	36.3	18.867	0	18.087	1196300000	9	160	0.173054	0.776473	-0.370675	-0.457065	D5CS84	D5CS84_SIDLE CheW protein OS=Sideroxydans lithotrophicus (strain ES-1) OX=580332	Slit_1587
24.8061	25.155	24.4987	24.4849	25.9605	24.6755			28	28	28	50.2	50.2	50.2	79.442	0	199.34	8745600000	43	526	0.165845	0.784912	0.220354	0.440127	D5CS85	D5CS85_SIDLE Histidine kinase OS=Sideroxydans lithotrophicus (strain ES-1) OX=580332	Slit_1588
25.6244	25.4477	24.6415	24.5738	25.6312	24.6086			8	8	8	75.4	75.4	75.4	13.046	0	194.64	8239800000	7	694	0.259627	0.678898	-0.300031	-0.651925	D5CS87	D5CS87_SIDLE Response regulator receiver protein OS=Sideroxydans lithotrophicus (strain ES-1) OX=580332	Slit_1590
24.7857	23.9516	23.286	22.7635	24.5155	23.8298			14	12	12	41.3	38.6	38.6	43.216	0	323.31	4020900000	21	418	0.172362	0.777644	-0.304849	-0.455445	D5CS88	D5CS88_SIDLE Methyl-accepting chemotaxis sensory transducer OS=Sideroxydans lithotrophicus (strain ES-1) OX=580332	Slit_1591
24.5578	24.9523	23.9272	24.5117	25.3617	24.5174			11	11	11	59.6	59.6	59.6	22.872	0	76.019	5248200000	12	334	0.316548	0.617317	0.317804	0.773403	D5CS90	D5CS90_SIDLE Two component transcriptional regulator, LuxR family OS=Sideroxydans lithotrophicus (strain ES-1) OX=580332	Slit_1593
25.9852	26.4413	25.4235	24.9705	26.1448	25.23			9	9	9	77.2	77.2	77.2	20.137	0	323.31	13466000000	7	592	0.470137	0.498402	-0.501564	-1.08552	D5CS92	D5CS92_SIDLE Uncharacterized protein OS=Sideroxydans lithotrophicus (strain ES-1) OX=580332	Slit_1595
20.4378	23.0465	20.7944	20.869	22.7509	22.4114			1	1	1	12.1	12.1	12.1	9.9023	0.0026293	2.6284	293160000	6	36	0.228514	0.708133	0.584179	0.583519	D5CSA0	D5CSA0_SIDLE Uncharacterized protein OS=Sideroxydans lithotrophicus (strain ES-1) OX=580332	Slit_1603
23.0394	22.9655	22.9706	22.6505	23.7765	22.4351			2	2	2	31	31	31	9.7711	0	136.11	1410600000	6	135	0.0305964	0.951259	-0.0378501	-0.0908577	D5CSA1	D5CSA1_SIDLE Uncharacterized protein OS=Sideroxydans lithotrophicus (strain ES-1) OX=580332	Slit_1604
24.0137	23.5837	23.7588	22.3953	22.7131	22.6802			5	5	5	45.9	45.9	45.9	13.914	0	32.036	1258000000	7	84	2.75205	0.101692	-1.1892	-7.40981	D5CSA4	D5CSA4_SIDLE Thioredoxin OS=Sideroxydans lithotrophicus (strain ES-1) OX=580332	Slit_1607
24.4395	24.0087	22.2055	23.4389	24.46	22.9672			18	17	17	35	33.3	33.3	66.308	0	81.285	2924400000	27	423	0.0292516	0.953691	0.0707912	0.0869849	D5CSA5	D5CSA5_SIDLE Respiratory-chain NADH dehydrogenase domain 51 kDa subunit OS=Sideroxydans lithotrophicus (strain ES-1) OX=580332	Slit_1608
22.4076	23.5927	20.8668	22.6957	23.6587	23.2355			8	8	8	34	34	34	27.143	0	74.992	811440000	13	118	0.469603	0.498442	0.907588	1.08446	D5CSA6	D5CSA6_SIDLE NADH:ubiquinone oxidoreductase, subunit G, iron-sulfur binding protein OS=Sideroxydans lithotrophicus (strain ES-1) OX=580332	Slit_1609
23.9421	25.2889	24.0374	24.2247	25.5255	24.5799			26	26	26	59.8	59.8	59.8	55.367	0	151.73	8531200000	30	599	0.239481	0.699172	0.353878	0.607816	D5CSA8	D5CSA8_SIDLE Nickel-dependent hydrogenase large subunit OS=Sideroxydans lithotrophicus (strain ES-1) OX=580332	Slit_1611
23.334	23.6402	23.5361	23.3258	24.1207	23.1315			6	6	6	21.4	21.4	21.4	32.236	0	38.345	2566200000	15	248	0.0239074	0.960446	0.0225658	0.0714908	D5CSB0	D5CSB0_SIDLE LprI domain-containing protein OS=Sideroxydans lithotrophicus (strain ES-1) OX=580332	Slit_1613
23.872	24.0296	23.9256	22.9153	24.0339	22.0878			2	2	2	22.9	22.9	22.9	10.363	0.00045935	5.5364	2347600000	5	188	0.755612	0.371465	-0.930064	-1.64389	D5CSB2	D5CSB2_SIDLE Addiction module antidote protein OS=Sideroxydans lithotrophicus (strain ES-1) OX=580332	Slit_1615
22.823	24.9067	23.2107	22.4902	23.9722	22.6			4	4	4	38.5	38.5	38.5	10.848	0.00046318	6.2232	1160300000	5	78	0.321879	0.609186	-0.626026	-0.784574	D5CSB3	D5CSB3_SIDLE Addiction module killer protein OS=Sideroxydans lithotrophicus (strain ES-1) OX=580332	Slit_1616
25.6716	25.951	25.3385	25.6804	26.6148	25.8857			39	39	39	70.6	70.6	70.6	64.694	0	323.31	55723000000	31	2773	0.536575	0.459042	0.406605	1.21644	D5CSB4	D5CSB4_SIDLE Nickel-dependent hydrogenase large subunit OS=Sideroxydans lithotrophicus (strain ES-1) OX=580332	Slit_1617
24.4529	25.0616	24.4459	25.3044	26.1971	25.4859			8	8	8	54.5	54.5	54.5	15.57	0	323.31	14397000000	9	592	1.3833	0.225167	1.00904	2.96444	D5CSB5	D5CSB5_SIDLE Uncharacterized protein OS=Sideroxydans lithotrophicus (strain ES-1) OX=580332	Slit_1618
23.3899	23.1571	21.3258	23.5314	24.5292	24.4632			22	22	22	54.5	54.5	54.5	46.175	0	281.58	8688100000	22	889	0.999014	0.304933	1.55032	2.12983	D5CSB6	D5CSB6_SIDLE Uncharacterized protein OS=Sideroxydans lithotrophicus (strain ES-1) OX=580332	Slit_1619
22.2891	24.4403	22.6908	23.4686	24.133	23.3542			5	5	5	18.7	18.7	18.7	24.515	0.001331	3.2899	2135200000	8	132	0.294842	0.639105	0.511912	0.727576	D5CSB7	D5CSB7_SIDLE Uncharacterized protein OS=Sideroxydans lithotrophicus (strain ES-1) OX=580332	Slit_1620
22.6531	24.2796	22.2834	24.9465	26.4324	26.1509			10	10	10	27.2	27.2	27.2	39.493	0	80.635	6123900000	11	323	1.65351	0.185742	2.77126	3.6276	D5CSB8	D5CSB8_SIDLE Hydrogenase (NiFe) small subunit HydA OS=Sideroxydans lithotrophicus (strain ES-1) OX=580332	Slit_1621
26.7648	26.4187	25.7004	22.3492	25.5954	24.9722			13	13	13	80.6	80.6	80.6	24.057	0	323.31	28195000000	10	647	0.888957	0.332762	-1.98907	-1.90738	D5CSC1	D5CSC1_SIDLE Chromosome segregation and condensation protein, ScpB OS=Sideroxydans lithotrophicus (strain ES-1) OX=580332	Slit_1624
23.1601	24.3958	23.5986	22.0757	23.3708	20.3273			7	7	7	23.4	23.4	23.4	31.465	0	323.31	4802000000	9	258	0.876135	0.334411	-1.79357	-1.8818	D5CSC2	D5CSC2_SIDLE Chromosome segregation and condensation protein ScpA OS=Sideroxydans lithotrophicus (strain ES-1) OX=580332	Slit_1625
25.439	25.7591	25.6983	25.4484	25.918	25.2979			17	17	17	48.2	48.2	48.2	45.234	0	323.31	14689000000	23	924	0.135353	0.821081	-0.0774199	-0.366972	D5CSC3	D5CSC3_SIDLE Tryptophan--tRNA ligase OS=Sideroxydans lithotrophicus (strain ES-1) OX=580332	trpS
22.6843	24.0024	22.9833	23.1352	24.3421	23.2643			3	3	3	14.2	14.2	14.2	23.696	0	11.09	1686700000	5	106	0.257	0.681127	0.357211	0.64621	D5CSC4	D5CSC4_SIDLE Peptidase M50 OS=Sideroxydans lithotrophicus (strain ES-1) OX=580332	Slit_1627
24.1917	23.9868	23.8291	23.8118	23.8503	22.4583			6	6	6	31.1	31.1	31.1	23.338	0	56.105	4242600000	9	302	0.599588	0.424638	-0.629066	-1.33958	D5CSC6	D5CSC6_SIDLE Sua5/YciO/YrdC/YwlC family protein OS=Sideroxydans lithotrophicus (strain ES-1) OX=580332	Slit_1629
22.9728	22.9997	22.6695	20.5798	21.1714	21.8283			8	8	8	32.5	32.5	32.5	31.365	0	51.51	1968800000	14	185	1.9625	0.150234	-1.68754	-4.49047	D5CSC7	D5CSC7_SIDLE PHP domain protein OS=Sideroxydans lithotrophicus (strain ES-1) OX=580332	Slit_1630
23.6678	24.0936	23.6081	19.6339	24.7599	19.6326			6	6	6	43.3	43.3	43.3	11.711	0	11.323	2168500000	5	92	0.644268	0.403174	-2.44769	-1.42662	D5CSC8	D5CSC8_SIDLE UPF0125 protein Slit_1631 OS=Sideroxydans lithotrophicus (strain ES-1) OX=580332	Slit_1631
23.514	23.9649	23.5281	21.7267	23.0432	21.6376			5	5	5	43	43	43	17.148	0	81.09	2524800000	8	113	1.48615	0.201188	-1.5332	-3.20812	D5CSD0	D5CSD0_SIDLE SsrA-binding protein OS=Sideroxydans lithotrophicus (strain ES-1) OX=580332	smpB
24.2552	23.8547	23.3196	22.5537	23.7845	22.4052			7	7	7	40.8	40.8	40.8	19.591	0	70.08	3212900000	12	273	0.805033	0.357235	-0.895391	-1.74095	D5CSD1	D5CSD1_SIDLE Peptide methionine sulfoxide reductase MsrA OS=Sideroxydans lithotrophicus (strain ES-1) OX=580332	msrA
23.9717	24.361	24.4235	22.4921	23.1465	22.5676			1	1	1	15	15	15	8.562	0	34.784	2519000000	4	108	2.42588	0.126222	-1.51668	-6.05674	D5CSD2	D5CSD2_SIDLE Uncharacterized protein OS=Sideroxydans lithotrophicus (strain ES-1) OX=580332	Slit_1635
25.4771	24.4884	24.5539	23.4507	23.7213	22.7393			12	12	12	43.9	43.9	43.9	42.677	0	221.51	6777600000	19	454	1.62176	0.184364	-1.536	-3.54568	D5CSD5	D5CSD5_SIDLE Lipid-A-disaccharide synthase OS=Sideroxydans lithotrophicus (strain ES-1) OX=580332	lpxB
25.8915	25.8052	24.8279	24.0833	24.1482	24.2749			9	9	9	36.5	36.5	36.5	28.415	0	323.31	5835000000	9	373	1.7467	0.171948	-1.33941	-3.87492	D5CSD6	D5CSD6_SIDLE Acyl-[acyl-carrier-protein]--UDP-N-acetylglucosamine O-acyltransferase OS=Sideroxydans lithotrophicus (strain ES-1) OX=580332	lpxA
23.4452	23.1939	23.4233	22.008	25.0871	24.3035			6	6	6	57.4	57.4	57.4	16.642	0.00090212	4.2353	691780000	7	87	0.183012	0.763271	0.445387	0.480258	D5CSD7	D5CSD7_SIDLE 3-hydroxyacyl-[acyl-carrier-protein] dehydratase FabZ OS=Sideroxydans lithotrophicus (strain ES-1) OX=580332	fabZ
25.4456	26.2115	25.349	25.1381	26.3027	25.3657			14	14	14	52.2	52.2	52.2	36.537	0	282.64	11850000000	17	637	0.0509329	0.923843	-0.0665239	-0.148223	D5CSD8	D5CSD8_SIDLE UDP-3-O-acylglucosamine N-acyltransferase OS=Sideroxydans lithotrophicus (strain ES-1) OX=580332	lpxD
26.8299	27.2152	26.5623	26.6494	27.0351	26.513			19	19	19	73.7	73.7	73.7	19.642	0	323.31	24654000000	10	985	0.216323	0.720677	-0.136654	-0.556257	D5CSD9	D5CSD9_SIDLE Outer membrane chaperone Skp (OmpH) OS=Sideroxydans lithotrophicus (strain ES-1) OX=580332	Slit_1642
30.9946	31.6379	31.0636	30.5265	30.6596	29.8256			40	40	40	67.4	67.4	67.4	84.55	0	323.31	157310000000	38	2134	1.27439	0.246499	-0.894842	-2.71678	D5CSE0	D5CSE0_SIDLE Outer membrane protein assembly factor BamA OS=Sideroxydans lithotrophicus (strain ES-1) OX=580332	bamA
25.2832	24.8906	24.3283	23.4969	24.5328	23.5857			19	19	19	45.9	45.9	45.9	48.805	0	135.86	7867500000	23	626	1.04631	0.285961	-0.962259	-2.22724	D5CSE1	D5CSE1_SIDLE Zinc metalloprotease OS=Sideroxydans lithotrophicus (strain ES-1) OX=580332	Slit_1644
25.1512	25.3514	25.3058	23.9184	24.5861	23.7659			20	20	20	66.9	66.9	66.9	42.308	0	323.31	9924000000	19	745	1.98323	0.148381	-1.17939	-4.55303	D5CSE2	D5CSE2_SIDLE 1-deoxy-D-xylulose 5-phosphate reductoisomerase OS=Sideroxydans lithotrophicus (strain ES-1) OX=580332	dxr
24.378	24.4539	24.3782	23.3881	23.2933	21.9599			7	7	7	42	42	42	29.437	0	177.66	2323000000	13	243	1.52301	0.202323	-1.52289	-3.29795	D5CSE4	D5CSE4_SIDLE Isoprenyl transferase OS=Sideroxydans lithotrophicus (strain ES-1) OX=580332	Slit_1647
[truncated: 537 more rows]

## Sheet: AgedMag(Early)vFeCit(Early)
AM3_#1	AM3_#3	AM3_#4	FC2_#1	FC2_#2	FC2_#3	C: Student's T-test Significant AM3_FC2	C: Student's T-test significant	N: Peptides	N: Razor + unique peptides	N: Unique peptides	N: Sequence coverage [%]	N: Unique + razor sequence coverage [%]	N: Unique sequence coverage [%]	N: Mol. weight [kDa]	N: Q-value	N: Score	N: Intensity	N: iBAQ peptides	N: MS/MS count	N: -Log Student's T-test p-value AM3_FC2	N: Student's T-test q-value AM3_FC2	N: Student's T-test Difference AM3_FC2	N: Student's T-test Test statistic AM3_FC2	T: Protein ID	T: Function	T: Gene ID
[truncated: 1,972 more rows]

[truncated: 4 more sheets: CommMag(Early)vFeCit(Early), FreshMag(Late)vFeCit(Late), AgedMag(Late)vFeCit(Late), CommMag(Late)vFeCit(Late)]
